# Supplementary material for: Transcriptional variation and divergence of host-finding behaviour in Steinernema carpocapsae infective juveniles
Source: BMC Genomics. 2019 Nov 21;20:884. doi: 10.1186/s12864-019-6179-y (PMC6868747; doi:10.1186/s12864-019-6179-y)
Supplement: Supplementary file 1 — Additional file 1. List of all differentially expressed genes (> 2 log2 fold, P < 0.0001) across all pairwise strain comparisons. [file 12864_2019_6179_MOESM1_ESM.xlsx]

## Sheet: README 1
Below is an adapted excerpt from an R script to describe how the genes were selected:
Subset the results file so that we are selecting significantly changed genes with
1. fold change greater than 2 (Up), or less than -2 (Down), or either <-2/>2 (SigGenes)
2. padj of 0.0001
Numbers after the # and/or in brackets indicate the number of genes falling into those categories and are summarised in tabs A - H
	Tab (s)
sigGenesUK1_ALLFinal <- subset(sigGenesUK1_ALL,padj <0.0001 & log2FoldChange >2 | log2FoldChange < -2) #504 (471 + 33)	README 2
sigGenesBR_ALLFinal <- subset(sigGenesBR_ALL,padj <0.0001 & log2FoldChange >2 | log2FoldChange < -2) #737 (325 + 412)
sigGenesBR_UK1Final <- subset(sigGenesBR_BASF,padj <0.0001 & log2FoldChange >2 | log2FoldChange < -2) #1315 (406 + 909)
504+737+1315 = 2556 genes to input. Gives 1509 unique genes
Each list of gene resulting from filters applied in cell A9, 10, & 11 were input data for Venny online venn diagram tool
UpsigGenesUK1_ALLFinal <- subset(UK1_ALL,padj <0.0001 & log2FoldChange >2) #471	A
UpsigGenesUK1_BRFinal <- subset(UK1_BR,padj <0.0001 & log2FoldChange >2) #909	B
UpsigGenesBR_ALLFinal <- subset(BR_ALL,padj <0.0001 & log2FoldChange >2) #325	C
UpsigGenesBR_UK1Final <- subset(BR_UK1,padj <0.0001 & log2FoldChange >2) #406	D
471+909+325+406 #2111 genes to input (UP)
DownsigGenesUK1_ALLFinal <- subset(UK1_ALL,padj <0.0001 & log2FoldChange < -2) #33	E
DownsigGenesUK1_BRFinal <- subset(UK1_BR,padj <0.0001 & log2FoldChange < -2) #406	F
DownsigGenesBR_ALLFinal <- subset(BR_ALL,padj <0.0001 & log2FoldChange < -2) #412	G
DownsigGenesBR_UK1Final <- subset(BR_UK1,padj <0.0001 & log2FoldChange < -2) #909	H
33+406+412+909 #1760 genes to input (down)
Gene Enrichment Breton vs UK1 and ALL	I
Gene Enrichment UK1 vs Breton and ALL	J
Wormbase BioMart calls:
Gene stable ID	Gene identifier in Sc
Gene name	Common gene name in Sc
GO term accession	GO numeric identifier
GO term name	GO named identifier
Caenorhabditis elegans (PRJNA13758) [WS258] gene stable ID	Gene identifier in Ce (ortholog of Gene stable ID in Sc)
Caenorhabditis elegans (PRJNA13758) [WS258] gene name	Common gene name in Se (ortholog of Gene stable ID in Sc)

## Sheet: README 2
		UK1 vs ALL	BR vs ALL	UK1 vs BR
	Description	L596_g7423	L596_g7381	L596_g7323
	57 elements included exclusively in "UK1 vs ALL":	L596_g7431	L596_g7402	L596_g7358
	113 elements included exclusively in "BR vs ALL":	L596_g7441	L596_g7407	L596_g7381
	350 elements included exclusively in "BR vs UK1":	L596_g7490	L596_g7424	L596_g7402
	365 common elements in "UK1 vs ALL" and "BR vs UK1":	L596_g7532	L596_g7455	L596_g7407
	24 common elements in "UK1 vs ALL" and "BR vs ALL":	L596_g7541	L596_g7532	L596_g7423
	542 common elements in "BR vs ALL" and "BR vs UK1":	L596_g7542	L596_g7539	L596_g7431
	58 common elements in "UK1 vs ALL", "BR vs ALL" and "BR vs UK1":	L596_g7557	L596_g7597	L596_g7434
		L596_g7584	L596_g7608	L596_g7441
Total unique genes:	1509	L596_g7788	L596_g7662	L596_g7455
		L596_g7883	L596_g7684	L596_g7532
1509 genes were significantly differentially expressed considering all pairwise comparisons (FC>2 or <-2 AND p<0.0001).		L596_g7887	L596_g7712	L596_g7539
A9, A10, & A11 on README1 tab describe starting input lists (n = 3) for input in VENNY online tool (available at "http://bioinfogp.cnb.csic.es/tools/venny/")		L596_g7888	L596_g7762	L596_g7541
		L596_g7889	L596_g7780	L596_g7542
		L596_g7891	L596_g7816	L596_g7557
		L596_g7930	L596_g7859	L596_g7584
		L596_g7935	L596_g7865	L596_g7597
		L596_g7936	L596_g7882	L596_g7608
		L596_g7968	L596_g7887	L596_g7662
		L596_g7997	L596_g7889	L596_g7684
		L596_g8029	L596_g7891	L596_g7712
		L596_g8031	L596_g7929	L596_g7762
		L596_g8071	L596_g7973	L596_g7780
		L596_g8073	L596_g8020	L596_g7788
		L596_g8140	L596_g8060	L596_g7859
		L596_g8317	L596_g8110	L596_g7865
		L596_g8376	L596_g8119	L596_g7883
		L596_g8455	L596_g367	L596_g7887
		L596_g8458	L596_g8157	L596_g7888
		L596_g8473	L596_g8158	L596_g7889
		L596_g8474	L596_g8227	L596_g7891
		L596_g8475	L596_g8244	L596_g7926
		L596_g8512	L596_g8245	L596_g7929
		L596_g8520	L596_g8246	L596_g7930
		L596_g8526	L596_g8379	L596_g7932
		L596_g8680	L596_g8396	L596_g7935
		L596_g8801	L596_g8421	L596_g7936
		L596_g8821	L596_g8437	L596_g7968
		L596_g8864	L596_g8472	L596_g7979
		L596_g8891	L596_g8473	L596_g8020
		L596_g8896	L596_g8475	L596_g8021
		L596_g8917	L596_g8639	L596_g8029
		L596_g8928	L596_g8640	L596_g8031
		L596_g9069	L596_g392	L596_g8060
		L596_g9354	L596_g8689	L596_g8071
		L596_g9489	L596_g8732	L596_g8073
		L596_g9605	L596_g8755	L596_g8078
		L596_g9634	L596_g8760	L596_g8080
		L596_g9636	L596_g8761	L596_g8110
		L596_g9651	L596_g8762	L596_g8119
		L596_g9681	L596_g8779	L596_g324
		L596_g9765	L596_g8781	L596_g367
		L596_g9861	L596_g8783	L596_g8135
		L596_g9865	L596_g8801	L596_g8140
		L596_g9894	L596_g8823	L596_g8157
		L596_g9942	L596_g8926	L596_g8164
		L596_g9944	L596_g9025	L596_g8205
		L596_g9945	L596_g9039	L596_g8226
		L596_g10152	L596_g9080	L596_g8227
		L596_g10298	L596_g9083	L596_g8244
		L596_g10530	L596_g9084	L596_g8245
		L596_g10574	L596_g9142	L596_g8246
		L596_g10590	L596_g9262	L596_g8317
		L596_g10602	L596_g9452	L596_g8350
		L596_g10773	L596_g9503	L596_g8360
		L596_g10816	L596_g9509	L596_g8376
		L596_g11117	L596_g9518	L596_g8379
		L596_g11118	L596_g9635	L596_g8421
		L596_g11267	L596_g9769	L596_g8437
		L596_g11285	L596_g9808	L596_g8455
		L596_g11291	L596_g9861	L596_g8458
		L596_g11306	L596_g9862	L596_g8467
		L596_g11310	L596_g9875	L596_g8472
		L596_g11385	L596_g9877	L596_g8473
		L596_g11456	L596_g9893	L596_g8475
		L596_g11460	L596_g9894	L596_g8489
		L596_g11494	L596_g9913	L596_g8498
		L596_g11506	L596_g9982	L596_g8512
		L596_g11592	L596_g10008	L596_g8520
		L596_g11683	L596_g10039	L596_g8526
		L596_g11769	L596_g10073	L596_g8639
		L596_g11827	L596_g10141	L596_g8640
		L596_g12109	L596_g10252	L596_g392
		L596_g12115	L596_g10411	L596_g8680
		L596_g12120	L596_g10514	L596_g8689
		L596_g12175	L596_g10551	L596_g8698
		L596_g12199	L596_g10598	L596_g8742
		L596_g12231	L596_g10599	L596_g8755
		L596_g12232	L596_g10615	L596_g8760
		L596_g12233	L596_g10622	L596_g8761
		L596_g12234	L596_g10670	L596_g8762
		L596_g12334	L596_g10711	L596_g8774
		L596_g12444	L596_g10712	L596_g8779
		L596_g12579	L596_g10713	L596_g8780
		L596_g12582	L596_g10833	L596_g8781
		L596_g12592	L596_g10839	L596_g8783
		L596_g12798	L596_g10840	L596_g8784
		L596_g12840	L596_g10841	L596_g8821
		L596_g12841	L596_g10842	L596_g8864
		L596_g12872	L596_g10844	L596_g8891
		L596_g13110	L596_g11054	L596_g8900
		L596_g21	L596_g11169	L596_g8917
		L596_g13216	L596_g11213	L596_g8926
		L596_g13218	L596_g11227	L596_g9019
		L596_g13254	L596_g11283	L596_g9039
		L596_g13255	L596_g11290	L596_g9069
		L596_g13387	L596_g11347	L596_g9083
		L596_g13470	L596_g11358	L596_g9084
		L596_g13481	L596_g11377	L596_g9142
		L596_g13527	L596_g11378	L596_g9262
		L596_g13528	L596_g11381	L596_g9354
		L596_g13530	L596_g11406	L596_g9416
		L596_g13533	L596_g11439	L596_g9452
		L596_g426	L596_g11443	L596_g9489
		L596_g13668	L596_g11456	L596_g9518
		L596_g13751	L596_g11460	L596_g9600
		L596_g13776	L596_g11688	L596_g9605
		L596_g13791	L596_g11700	L596_g9635
		L596_g13857	L596_g11733	L596_g9636
		L596_g13882	L596_g11818	L596_g9650
		L596_g13887	L596_g11821	L596_g9651
		L596_g13889	L596_g11827	L596_g9681
		L596_g13890	L596_g11914	L596_g9739
		L596_g14025	L596_g11939	L596_g9740
		L596_g14026	L596_g12010	L596_g9769
		L596_g14092	L596_g12017	L596_g9808
		L596_g14104	L596_g12084	L596_g9828
		L596_g14105	L596_g12119	L596_g9856
		L596_g14146	L596_g12175	L596_g9862
		L596_g14175	L596_g12234	L596_g9865
		L596_g14216	L596_g12256	L596_g9875
		L596_g14218	L596_g12274	L596_g9877
		L596_g435	L596_g12452	L596_g9893
		L596_g14328	L596_g12494	L596_g9913
		L596_g14548	L596_g12495	L596_g9942
		L596_g14549	L596_g12586	L596_g9944
		L596_g14746	L596_g12592	L596_g9945
		L596_g14793	L596_g12732	L596_g9982
		L596_g14835	L596_g13107	L596_g10008
		L596_g14996	L596_g13108	L596_g10039
		L596_g15023	L596_g13223	L596_g10073
		L596_g15027	L596_g13255	L596_g10141
		L596_g15031	L596_g13261	L596_g10192
		L596_g15034	L596_g13262	L596_g10212
		L596_g15304	L596_g13359	L596_g10252
		L596_g15306	L596_g13375	L596_g10283
		L596_g15307	L596_g13395	L596_g10285
		L596_g15321	L596_g13458	L596_g10298
		L596_g15328	L596_g13461	L596_g10324
		L596_g15369	L596_g13466	L596_g10326
		L596_g15656	L596_g13472	L596_g10339
		L596_g15717	L596_g13553	L596_g10408
		L596_g15803	L596_g13804	L596_g10411
		L596_g15813	L596_g13844	L596_g10489
		L596_g15815	L596_g13857	L596_g10518
		L596_g15816	L596_g13882	L596_g10521
		L596_g15818	L596_g13888	L596_g10523
		L596_g16029	L596_g13900	L596_g10530
		L596_g16055	L596_g13940	L596_g10539
		L596_g16060	L596_g13943	L596_g10551
		L596_g16076	L596_g14049	L596_g10574
		L596_g16077	L596_g14089	L596_g10590
		L596_g16078	L596_g14092	L596_g10598
		L596_g16079	L596_g14105	L596_g10599
		L596_g16080	L596_g14106	L596_g10602
		L596_g16085	L596_g14120	L596_g10607
		L596_g16121	L596_g14122	L596_g10610
		L596_g16186	L596_g14177	L596_g10622
		L596_g16265	L596_g14180	L596_g10670
		L596_g16431	L596_g14200	L596_g10711
		L596_g16616	L596_g14216	L596_g10712
		L596_g28	L596_g14221	L596_g10713
		L596_g16722	L596_g14223	L596_g10773
		L596_g16735	L596_g14382	L596_g10833
		L596_g16744	L596_g14531	L596_g10839
		L596_g16775	L596_g14559	L596_g10840
		L596_g16776	L596_g14567	L596_g10841
		L596_g16782	L596_g14568	L596_g10842
		L596_g16793	L596_g14570	L596_g10844
		L596_g16854	L596_g14608	L596_g11030
		L596_g16920	L596_g14626	L596_g11054
		L596_g16975	L596_g14878	L596_g11117
		L596_g17004	L596_g14881	L596_g11118
		L596_g17029	L596_g14920	L596_g11220
		L596_g17075	L596_g15013	L596_g11227
		L596_g17077	L596_g15028	L596_g11267
		L596_g17122	L596_g15291	L596_g11281
		L596_g17123	L596_g15292	L596_g11285
		L596_g17128	L596_g15442	L596_g11287
		L596_g17134	L596_g15468	L596_g11291
		L596_g17364	L596_g15494	L596_g11306
		L596_g17370	L596_g15656	L596_g11310
		L596_g17373	L596_g15803	L596_g11347
		L596_g17474	L596_g16053	L596_g11377
		L596_g17503	L596_g16075	L596_g11378
		L596_g17557	L596_g16089	L596_g11381
		L596_g17569	L596_g16191	L596_g11385
		L596_g17725	L596_g16231	L596_g11406
		L596_g17726	L596_g16232	L596_g11439
		L596_g17727	L596_g16233	L596_g11443
		L596_g17753	L596_g16243	L596_g11444
		L596_g17863	L596_g16332	L596_g11456
		L596_g17864	L596_g16382	L596_g11460
		L596_g17957	L596_g16507	L596_g11494
		L596_g18227	L596_g16760	L596_g11506
		L596_g18230	L596_g16765	L596_g11592
		L596_g18248	L596_g16831	L596_g11683
		L596_g18294	L596_g16866	L596_g11688
		L596_g478	L596_g16909	L596_g11700
		L596_g18328	L596_g16936	L596_g11733
		L596_g18329	L596_g16938	L596_g11742
		L596_g18334	L596_g16954	L596_g11769
		L596_g18340	L596_g16963	L596_g11790
		L596_g18341	L596_g17056	L596_g11818
		L596_g18342	L596_g17067	L596_g11827
		L596_g18561	L596_g17075	L596_g11898
		L596_g18582	L596_g17077	L596_g11914
		L596_g18608	L596_g17106	L596_g11939
		L596_g18672	L596_g17131	L596_g12010
		L596_g18673	L596_g17162	L596_g12017
		L596_g18674	L596_g17167	L596_g12023
		L596_g18840	L596_g17194	L596_g12037
		L596_g18953	L596_g17302	L596_g12053
		L596_g19081	L596_g17351	L596_g12077
		L596_g19138	L596_g17352	L596_g12078
		L596_g19156	L596_g17362	L596_g12084
		L596_g19173	L596_g17383	L596_g12092
		L596_g19204	L596_g17386	L596_g12093
		L596_g29	L596_g17434	L596_g12101
		L596_g19268	L596_g472	L596_g12104
		L596_g19510	L596_g17474	L596_g12109
		L596_g19877	L596_g17559	L596_g12115
		L596_g19878	L596_g17560	L596_g12119
		L596_g19935	L596_g17569	L596_g12120
		L596_g19965	L596_g17609	L596_g12175
		L596_g20049	L596_g17622	L596_g12183
		L596_g20270	L596_g17627	L596_g12184
		L596_g20271	L596_g17732	L596_g12199
		L596_g20275	L596_g17769	L596_g12231
		L596_g20340	L596_g17802	L596_g12232
		L596_g20350	L596_g17948	L596_g12233
		L596_g20352	L596_g17950	L596_g12234
		L596_g20365	L596_g17983	L596_g12256
		L596_g20369	L596_g17985	L596_g12274
		L596_g20372	L596_g18062	L596_g12334
		L596_g20389	L596_g18073	L596_g12341
		L596_g20576	L596_g18075	L596_g12494
		L596_g20599	L596_g18267	L596_g12495
		L596_g20659	L596_g18288	L596_g12562
		L596_g20719	L596_g18290	L596_g12563
		L596_g20783	L596_g478	L596_g12579
		L596_g20802	L596_g18334	L596_g12582
		L596_g20885	L596_g18396	L596_g12598
		L596_g20935	L596_g479	L596_g12694
		L596_g20938	L596_g18488	L596_g12732
		L596_g20941	L596_g18581	L596_g12798
		L596_g20970	L596_g18587	L596_g12811
		L596_g21117	L596_g18600	L596_g12840
		L596_g21487	L596_g18752	L596_g12841
		L596_g21498	L596_g18753	L596_g12986
		L596_g21512	L596_g18793	L596_g13054
		L596_g21514	L596_g18833	L596_g13067
		L596_g21515	L596_g19065	L596_g13107
		L596_g21542	L596_g19070	L596_g13108
		L596_g21543	L596_g19075	L596_g13110
		L596_g21558	L596_g19076	L596_g21
		L596_g21751	L596_g19081	L596_g13146
		L596_g21752	L596_g19110	L596_g13163
		L596_g21858	L596_g19240	L596_g13216
		L596_g22089	L596_g29	L596_g13218
		L596_g22159	L596_g19293	L596_g13254
		L596_g22214	L596_g19416	L596_g13255
		L596_g22237	L596_g19538	L596_g13261
		L596_g22338	L596_g19539	L596_g13296
		L596_g22512	L596_g19542	L596_g13359
		L596_g22513	L596_g19617	L596_g13360
		L596_g22524	L596_g19645	L596_g13375
		L596_g22546	L596_g19818	L596_g13387
		L596_g22595	L596_g484	L596_g13395
		L596_g22632	L596_g486	L596_g13461
		L596_g22633	L596_g19857	L596_g13466
		L596_g22848	L596_g19858	L596_g13472
		L596_g22952	L596_g19860	L596_g13474
		L596_g23000	L596_g19861	L596_g13481
		L596_g23033	L596_g19995	L596_g13527
		L596_g23162	L596_g20102	L596_g13528
		L596_g23201	L596_g20106	L596_g13530
		L596_g23282	L596_g20134	L596_g13533
		L596_g23283	L596_g20139	L596_g13553
		L596_g23288	L596_g20178	L596_g426
		L596_g23294	L596_g20180	L596_g13668
		L596_g23424	L596_g20181	L596_g13694
		L596_g23443	L596_g20187	L596_g13697
		L596_g23462	L596_g20271	L596_g13751
		L596_g23473	L596_g20298	L596_g13804
		L596_g23480	L596_g20346	L596_g13841
		L596_g23497	L596_g20349	L596_g13844
		L596_g23556	L596_g20350	L596_g13882
		L596_g23565	L596_g20353	L596_g13887
		L596_g23660	L596_g20356	L596_g13888
		L596_g23743	L596_g20365	L596_g13889
		L596_g23744	L596_g20440	L596_g13890
		L596_g23751	L596_g20442	L596_g13900
		L596_g23855	L596_g20443	L596_g13940
		L596_g23857	L596_g20444	L596_g13943
		L596_g23861	L596_g20445	L596_g14026
		L596_g23915	L596_g20507	L596_g14089
		L596_g23969	L596_g20508	L596_g14104
		L596_g23970	L596_g20512	L596_g14105
		L596_g23971	L596_g20552	L596_g14120
		L596_g23972	L596_g557	L596_g14146
		L596_g23975	L596_g559	L596_g14175
		L596_g24041	L596_g571	L596_g14180
		L596_g24067	L596_g575	L596_g14200
		L596_g24109	L596_g577	L596_g14216
		L596_g24164	L596_g20580	L596_g14218
		L596_g24272	L596_g20589	L596_g14223
		L596_g24285	L596_g20607	L596_g434
		L596_g24286	L596_g20619	L596_g438
		L596_g24311	L596_g20651	L596_g14328
		L596_g24316	L596_g20772	L596_g14382
		L596_g24542	L596_g20850	L596_g14388
		L596_g24564	L596_g20851	L596_g14549
		L596_g24659	L596_g20876	L596_g14567
		L596_g24676	L596_g20903	L596_g14568
		L596_g25029	L596_g20904	L596_g14570
		L596_g25142	L596_g21218	L596_g14608
		L596_g25158	L596_g21279	L596_g14626
		L596_g25240	L596_g21380	L596_g14677
		L596_g25351	L596_g21403	L596_g14746
		L596_g25378	L596_g21443	L596_g14793
		L596_g25382	L596_g21444	L596_g14881
		L596_g25383	L596_g21458	L596_g15013
		L596_g25505	L596_g21478	L596_g15023
		L596_g25579	L596_g21514	L596_g15027
		L596_g25599	L596_g21515	L596_g15031
		L596_g588	L596_g21537	L596_g15034
		L596_g25992	L596_g21542	L596_g15291
		L596_g26089	L596_g21604	L596_g15292
		L596_g26100	L596_g21613	L596_g15304
		L596_g26105	L596_g21659	L596_g15306
		L596_g26143	L596_g21670	L596_g15307
		L596_g26165	L596_g21798	L596_g15321
		L596_g26170	L596_g21803	L596_g15328
		L596_g26468	L596_g21804	L596_g15369
		L596_g26485	L596_g21807	L596_g15442
		L596_g26817	L596_g21818	L596_g15468
		L596_g26884	L596_g21824	L596_g15494
		L596_g26889	L596_g21877	L596_g15625
		L596_g26907	L596_g21965	L596_g15674
		L596_g26908	L596_g22011	L596_g15717
		L596_g26910	L596_g22025	L596_g15813
		L596_g26928	L596_g22048	L596_g15815
		L596_g27038	L596_g22111	L596_g15816
		L596_g27067	L596_g22142	L596_g15818
		L596_g27103	L596_g22154	L596_g15830
		L596_g27119	L596_g22159	L596_g15852
		L596_g27285	L596_g22160	L596_g15908
		L596_g27419	L596_g22214	L596_g16029
		L596_g27490	L596_g22302	L596_g16030
		L596_g27538	L596_g22305	L596_g16053
		L596_g27539	L596_g22324	L596_g16055
		L596_g27541	L596_g22347	L596_g16058
		L596_g27615	L596_g22387	L596_g16060
		L596_g27674	L596_g22458	L596_g16072
		L596_g27801	L596_g22512	L596_g16075
		L596_g27953	L596_g22513	L596_g16076
		L596_g27954	L596_g22528	L596_g16077
		L596_g27955	L596_g22576	L596_g16078
		L596_g28044	L596_g22613	L596_g16079
		L596_g28055	L596_g22627	L596_g16080
		L596_g28214	L596_g22630	L596_g16085
		L596_g28215	L596_g22632	L596_g16089
		L596_g28221	L596_g22651	L596_g16103
		L596_g28234	L596_g22657	L596_g16186
		L596_g28236	L596_g22705	L596_g16191
		L596_g28246	L596_g22789	L596_g16231
		L596_g28253	L596_g22808	L596_g16232
		L596_g28258	L596_g22952	L596_g16233
		L596_g28276	L596_g582	L596_g16243
		L596_g28277	L596_g23022	L596_g16332
		L596_g28285	L596_g23064	L596_g16347
		L596_g653	L596_g23077	L596_g16382
		L596_g690	L596_g23157	L596_g16431
		L596_g718	L596_g23198	L596_g16438
		L596_g784	L596_g583	L596_g16495
		L596_g852	L596_g23282	L596_g16526
		L596_g896	L596_g23283	L596_g16527
		L596_g966	L596_g23332	L596_g16529
		L596_g978	L596_g23473	L596_g16530
		L596_g980	L596_g23644	L596_g16608
		L596_g1091	L596_g23654	L596_g16613
		L596_g1110	L596_g23683	L596_g16616
		L596_g1173	L596_g23730	L596_g16722
		L596_g1356	L596_g23746	L596_g16735
		L596_g1403	L596_g23752	L596_g16744
		L596_g1576	L596_g23828	L596_g16748
		L596_g1623	L596_g23880	L596_g16765
		L596_g1649	L596_g23971	L596_g16771
		L596_g1650	L596_g23992	L596_g16775
		L596_g1667	L596_g24035	L596_g16793
		L596_g1797	L596_g24041	L596_g16818
		L596_g1798	L596_g24098	L596_g16831
		L596_g1906	L596_g24099	L596_g16854
		L596_g1907	L596_g24100	L596_g16866
		L596_g1977	L596_g24132	L596_g16906
		L596_g1988	L596_g24135	L596_g16909
		L596_g1990	L596_g24200	L596_g16936
		L596_g2164	L596_g24316	L596_g16938
		L596_g2169	L596_g24341	L596_g16954
		L596_g2170	L596_g24372	L596_g16963
		L596_g2187	L596_g24389	L596_g16977
		L596_g106	L596_g24395	L596_g17004
		L596_g2265	L596_g24445	L596_g17029
		L596_g2469	L596_g24446	L596_g17043
		L596_g2472	L596_g24447	L596_g17056
		L596_g2528	L596_g24451	L596_g17057
		L596_g2634	L596_g24460	L596_g17067
		L596_g158	L596_g24463	L596_g17075
		L596_g159	L596_g24464	L596_g17077
		L596_g163	L596_g24483	L596_g17095
		L596_g171	L596_g24531	L596_g17102
		L596_g172	L596_g24545	L596_g17106
		L596_g173	L596_g24552	L596_g17114
		L596_g2724	L596_g24564	L596_g17122
		L596_g2866	L596_g24566	L596_g17123
		L596_g2990	L596_g24702	L596_g17128
		L596_g3339	L596_g24703	L596_g17131
		L596_g3340	L596_g24862	L596_g17134
		L596_g3450	L596_g24889	L596_g17162
		L596_g3452	L596_g25050	L596_g17167
		L596_g3453	L596_g25102	L596_g17194
		L596_g3454	L596_g25120	L596_g17283
		L596_g3558	L596_g25129	L596_g17289
		L596_g3564	L596_g25170	L596_g17331
		L596_g3580	L596_g25172	L596_g17351
		L596_g3650	L596_g25173	L596_g17352
		L596_g3669	L596_g25208	L596_g17362
		L596_g3720	L596_g25233	L596_g17370
		L596_g233	L596_g25240	L596_g17373
		L596_g235	L596_g25256	L596_g17383
		L596_g236	L596_g25261	L596_g17386
		L596_g3785	L596_g25286	L596_g17434
		L596_g3933	L596_g25324	L596_g17452
		L596_g3942	L596_g25451	L596_g17454
		L596_g3946	L596_g25538	L596_g17494
		L596_g4017	L596_g25592	L596_g17502
		L596_g4031	L596_g25764	L596_g17534
		L596_g4070	L596_g588	L596_g17555
		L596_g4193	L596_g25791	L596_g17557
		L596_g4198	L596_g25799	L596_g17559
		L596_g4200	L596_g25945	L596_g17560
		L596_g4269	L596_g25947	L596_g17569
		L596_g4344	L596_g25968	L596_g17609
		L596_g4345	L596_g25984	L596_g17622
		L596_g4422	L596_g26017	L596_g17625
		L596_g4429	L596_g26065	L596_g17627
		L596_g4516	L596_g26109	L596_g17707
		L596_g4544	L596_g26153	L596_g17719
		L596_g4758	L596_g26154	L596_g17732
		L596_g4892	L596_g26237	L596_g17753
		L596_g5063	L596_g26335	L596_g17769
		L596_g5186	L596_g26397	L596_g17802
		L596_g5207	L596_g26437	L596_g17863
		L596_g5222	L596_g26599	L596_g17864
		L596_g5223	L596_g26611	L596_g17950
		L596_g5226	L596_g26643	L596_g17957
		L596_g5328	L596_g26756	L596_g17983
		L596_g5381	L596_g26757	L596_g17985
		L596_g5384	L596_g594	L596_g18001
		L596_g5432	L596_g599	L596_g18062
		L596_g5508	L596_g609	L596_g18073
		L596_g5650	L596_g26786	L596_g18075
		L596_g5785	L596_g26884	L596_g18248
		L596_g6293	L596_g26888	L596_g18288
		L596_g6294	L596_g26895	L596_g18290
		L596_g6314	L596_g26907	L596_g18294
		L596_g6396	L596_g26908	L596_g18328
		L596_g6432	L596_g26910	L596_g18329
		L596_g6433	L596_g26925	L596_g18334
		L596_g6434	L596_g26960	L596_g18340
		L596_g6501	L596_g26970	L596_g18341
		L596_g6505	L596_g27103	L596_g18342
		L596_g6512	L596_g27196	L596_g18390
		L596_g6513	L596_g27232	L596_g18396
		L596_g6652	L596_g27259	L596_g479
		L596_g6654	L596_g27291	L596_g18476
		L596_g6660	L596_g27299	L596_g18488
		L596_g6746	L596_g27300	L596_g18513
		L596_g6747	L596_g27301	L596_g18561
		L596_g6802	L596_g27440	L596_g18581
		L596_g6803	L596_g27503	L596_g18587
		L596_g6829	L596_g27588	L596_g18600
		L596_g6905	L596_g27590	L596_g18601
		L596_g6965	L596_g27682	L596_g18608
		L596_g6996	L596_g27695	L596_g18672
		L596_g7008	L596_g27734	L596_g18673
		L596_g7013	L596_g27794	L596_g18674
		L596_g7026	L596_g27801	L596_g18675
		L596_g7028	L596_g27804	L596_g18752
		L596_g7163	L596_g27845	L596_g18753
		L596_g7250	L596_g27863	L596_g18793
		L596_g7262	L596_g27954	L596_g18809
		L596_g7309	L596_g27955	L596_g18833
			L596_g27958	L596_g18840
			L596_g27973	L596_g18953
			L596_g28106	L596_g18963
			L596_g28107	L596_g18965
			L596_g28111	L596_g19065
			L596_g28112	L596_g19075
			L596_g28171	L596_g19076
			L596_g28175	L596_g19081
			L596_g28187	L596_g19122
			L596_g28188	L596_g19138
			L596_g28189	L596_g19143
			L596_g28214	L596_g19156
			L596_g28215	L596_g19173
			L596_g28228	L596_g19204
			L596_g28230	L596_g19210
			L596_g28255	L596_g19235
			L596_g28272	L596_g19240
			L596_g28278	L596_g19241
			L596_g28285	L596_g19268
			L596_g28309	L596_g19279
			L596_g697	L596_g19293
			L596_g711	L596_g19360
			L596_g716	L596_g19377
			L596_g741	L596_g19393
			L596_g43	L596_g19416
			L596_g778	L596_g19440
			L596_g784	L596_g19510
			L596_g812	L596_g19512
			L596_g821	L596_g19527
			L596_g884	L596_g19538
			L596_g886	L596_g19539
			L596_g887	L596_g19542
			L596_g941	L596_g19602
			L596_g951	L596_g19617
			L596_g974	L596_g19642
			L596_g987	L596_g19818
			L596_g1005	L596_g484
			L596_g1009	L596_g486
			L596_g1010	L596_g19857
			L596_g1065	L596_g19858
			L596_g1084	L596_g19860
			L596_g1091	L596_g19861
			L596_g1160	L596_g19877
			L596_g1207	L596_g19878
			L596_g1271	L596_g19935
			L596_g1406	L596_g19965
			L596_g1428	L596_g19995
			L596_g1438	L596_g20048
			L596_g1486	L596_g20049
			L596_g1596	L596_g20106
			L596_g1617	L596_g20135
			L596_g1620	L596_g20137
			L596_g1622	L596_g20139
			L596_g1647	L596_g20178
			L596_g82	L596_g20180
			L596_g84	L596_g20187
			L596_g1834	L596_g20270
			L596_g1845	L596_g20275
			L596_g93	L596_g20349
			L596_g1895	L596_g20352
			L596_g1899	L596_g20353
			L596_g1900	L596_g20356
			L596_g1912	L596_g20357
			L596_g1924	L596_g20365
			L596_g1977	L596_g20369
			L596_g1980	L596_g20372
			L596_g2008	L596_g20389
			L596_g2026	L596_g20442
			L596_g2049	L596_g20443
			L596_g2054	L596_g20444
			L596_g2134	L596_g20445
			L596_g2172	L596_g20471
			L596_g2187	L596_g20483
			L596_g2343	L596_g20507
			L596_g140	L596_g20508
			L596_g2376	L596_g20512
			L596_g2431	L596_g20552
			L596_g2497	L596_g533
			L596_g2498	L596_g535
			L596_g2500	L596_g557
			L596_g2501	L596_g571
			L596_g2502	L596_g575
			L596_g2503	L596_g577
			L596_g2504	L596_g20578
			L596_g2505	L596_g20580
			L596_g2506	L596_g20589
			L596_g2507	L596_g20592
			L596_g2515	L596_g20593
			L596_g2532	L596_g20598
			L596_g2553	L596_g20599
			L596_g2565	L596_g20607
			L596_g2580	L596_g20619
			L596_g2606	L596_g20659
			L596_g2610	L596_g20719
			L596_g2616	L596_g20772
			L596_g2644	L596_g20802
			L596_g2670	L596_g20814
			L596_g158	L596_g20850
			L596_g163	L596_g20851
			L596_g2717	L596_g20876
			L596_g2775	L596_g20885
			L596_g2783	L596_g20887
			L596_g2811	L596_g20888
			L596_g2923	L596_g20903
			L596_g2940	L596_g20904
			L596_g2944	L596_g20935
			L596_g2952	L596_g20938
			L596_g180	L596_g20939
			L596_g3004	L596_g20941
			L596_g3134	L596_g20947
			L596_g3138	L596_g20970
			L596_g3292	L596_g20995
			L596_g3295	L596_g21025
			L596_g3319	L596_g21117
			L596_g3339	L596_g21218
			L596_g3405	L596_g21279
			L596_g3560	L596_g21336
			L596_g3567	L596_g21337
			L596_g3607	L596_g21380
			L596_g3648	L596_g21403
			L596_g3650	L596_g21443
			L596_g3655	L596_g21444
			L596_g3665	L596_g21478
			L596_g3715	L596_g21479
			L596_g211	L596_g21487
			L596_g262	L596_g21498
			L596_g3790	L596_g21505
			L596_g3986	L596_g21512
			L596_g3988	L596_g21514
			L596_g3991	L596_g21515
			L596_g4018	L596_g21542
			L596_g4025	L596_g21543
			L596_g4034	L596_g21558
			L596_g4099	L596_g21604
			L596_g4140	L596_g21613
			L596_g4161	L596_g21634
			L596_g4200	L596_g21659
			L596_g4215	L596_g21662
			L596_g4260	L596_g21663
			L596_g4261	L596_g21670
			L596_g4263	L596_g21671
			L596_g4292	L596_g21751
			L596_g4339	L596_g21752
			L596_g4342	L596_g21798
			L596_g4402	L596_g21803
			L596_g4412	L596_g21804
			L596_g4419	L596_g21807
			L596_g4422	L596_g21824
			L596_g4426	L596_g21858
			L596_g4435	L596_g21877
			L596_g4443	L596_g21965
			L596_g4444	L596_g21980
			L596_g4499	L596_g21990
			L596_g4516	L596_g22004
			L596_g4517	L596_g22011
			L596_g4526	L596_g22025
			L596_g4600	L596_g22048
			L596_g4622	L596_g22052
			L596_g4637	L596_g22053
			L596_g4644	L596_g22087
			L596_g4655	L596_g22088
			L596_g4741	L596_g22089
			L596_g4751	L596_g22101
			L596_g4792	L596_g22111
			L596_g4794	L596_g22142
			L596_g4796	L596_g22152
			L596_g4864	L596_g22154
			L596_g5061	L596_g22159
			L596_g5080	L596_g22160
			L596_g5082	L596_g22167
			L596_g5109	L596_g22174
			L596_g5119	L596_g22181
			L596_g5137	L596_g22214
			L596_g5139	L596_g22237
			L596_g5207	L596_g22302
			L596_g298	L596_g22305
			L596_g5223	L596_g22324
			L596_g5225	L596_g22338
			L596_g5226	L596_g22347
			L596_g5421	L596_g22387
			L596_g5466	L596_g22512
			L596_g5508	L596_g22513
			L596_g5585	L596_g22524
			L596_g5586	L596_g22528
			L596_g5802	L596_g22543
			L596_g5803	L596_g22546
			L596_g5874	L596_g22561
			L596_g5910	L596_g22595
			L596_g5945	L596_g22627
			L596_g5962	L596_g22632
			L596_g6031	L596_g22633
			L596_g6037	L596_g22651
			L596_g6057	L596_g22657
			L596_g6151	L596_g22705
			L596_g6191	L596_g22734
			L596_g6216	L596_g22789
			L596_g6236	L596_g22802
			L596_g6240	L596_g22848
			L596_g6244	L596_g22854
			L596_g6283	L596_g22929
			L596_g6301	L596_g582
			L596_g6331	L596_g23000
			L596_g6420	L596_g23022
			L596_g6432	L596_g23033
			L596_g6526	L596_g23041
			L596_g302	L596_g23042
			L596_g303	L596_g23047
			L596_g6637	L596_g23064
			L596_g6713	L596_g23077
			L596_g6811	L596_g23112
			L596_g6821	L596_g23151
			L596_g6824	L596_g23157
			L596_g6826	L596_g23159
			L596_g6828	L596_g23162
			L596_g6829	L596_g23198
			L596_g6864	L596_g583
			L596_g6905	L596_g23282
			L596_g6907	L596_g23283
			L596_g6946	L596_g23288
			L596_g6947	L596_g23294
			L596_g7047	L596_g23332
			L596_g7066	L596_g23406
			L596_g7076	L596_g23412
			L596_g7077	L596_g23443
			L596_g7197	L596_g23455
			L596_g7207	L596_g23473
			L596_g7209	L596_g23480
			L596_g7262	L596_g23483
			L596_g7280	L596_g23492
			L596_g7294	L596_g23497
			L596_g7295	L596_g23556
			L596_g7296	L596_g23565
			L596_g7297	L596_g23644
				L596_g23654
				L596_g23655
				L596_g23660
				L596_g23683
				L596_g23692
				L596_g23730
				L596_g23743
				L596_g23744
				L596_g23745
				L596_g23746
				L596_g23747
				L596_g23750
				L596_g23751
				L596_g23752
				L596_g23840
				L596_g23846
				L596_g23855
				L596_g23857
				L596_g23861
				L596_g23880
				L596_g23890
				L596_g23920
				L596_g23970
				L596_g23971
				L596_g23972
				L596_g23975
				L596_g23992
				L596_g24035
				L596_g24039
				L596_g24041
				L596_g24060
				L596_g24067
				L596_g24098
				L596_g24099
				L596_g24109
				L596_g24135
				L596_g24164
				L596_g24200
				L596_g24272
				L596_g24285
				L596_g24286
				L596_g24311
				L596_g24312
				L596_g24316
				L596_g24341
				L596_g24372
				L596_g24389
				L596_g24395
				L596_g24445
				L596_g24446
				L596_g24447
				L596_g24463
				L596_g24464
				L596_g24531
				L596_g24536
				L596_g24542
				L596_g24545
				L596_g24552
				L596_g24564
				L596_g24566
				L596_g24659
				L596_g24676
				L596_g24701
				L596_g24702
				L596_g24703
				L596_g24730
				L596_g24736
				L596_g24821
				L596_g24889
				L596_g24947
				L596_g25029
				L596_g25050
				L596_g25102
				L596_g25129
				L596_g25142
				L596_g25144
				L596_g25158
				L596_g25168
				L596_g25170
				L596_g25172
				L596_g25173
				L596_g25233
				L596_g25240
				L596_g25256
				L596_g25260
				L596_g25286
				L596_g25324
				L596_g25351
				L596_g25375
				L596_g25378
				L596_g25382
				L596_g25383
				L596_g25435
				L596_g25451
				L596_g25538
				L596_g25554
				L596_g25579
				L596_g25592
				L596_g25599
				L596_g25764
				L596_g25765
				L596_g25791
				L596_g25799
				L596_g25813
				L596_g25944
				L596_g25945
				L596_g25947
				L596_g25968
				L596_g25992
				L596_g26017
				L596_g26041
				L596_g26065
				L596_g26089
				L596_g26100
				L596_g26105
				L596_g26109
				L596_g26141
				L596_g26143
				L596_g26154
				L596_g26165
				L596_g26166
				L596_g26170
				L596_g26255
				L596_g26276
				L596_g26282
				L596_g26313
				L596_g26397
				L596_g26423
				L596_g26437
				L596_g26468
				L596_g26485
				L596_g26643
				L596_g26669
				L596_g26750
				L596_g26757
				L596_g594
				L596_g599
				L596_g609
				L596_g26786
				L596_g26817
				L596_g26863
				L596_g26888
				L596_g26889
				L596_g26907
				L596_g26908
				L596_g26910
				L596_g26925
				L596_g26928
				L596_g26960
				L596_g26970
				L596_g27038
				L596_g27065
				L596_g27067
				L596_g27103
				L596_g27119
				L596_g27123
				L596_g27159
				L596_g27196
				L596_g27232
				L596_g27259
				L596_g27267
				L596_g27281
				L596_g27291
				L596_g27300
				L596_g27301
				L596_g27338
				L596_g27402
				L596_g27419
				L596_g27424
				L596_g27440
				L596_g27490
				L596_g27503
				L596_g27538
				L596_g27539
				L596_g27541
				L596_g27572
				L596_g27588
				L596_g27590
				L596_g27614
				L596_g27615
				L596_g27674
				L596_g27682
				L596_g27695
				L596_g27700
				L596_g27734
				L596_g27736
				L596_g27794
				L596_g27804
				L596_g27845
				L596_g27953
				L596_g27954
				L596_g27955
				L596_g27973
				L596_g28055
				L596_g28106
				L596_g28107
				L596_g28111
				L596_g28112
				L596_g28171
				L596_g28175
				L596_g28188
				L596_g28189
				L596_g28214
				L596_g28215
				L596_g28221
				L596_g28228
				L596_g28230
				L596_g28234
				L596_g28236
				L596_g28238
				L596_g28239
				L596_g28246
				L596_g28253
				L596_g28255
				L596_g28258
				L596_g28272
				L596_g28276
				L596_g28277
				L596_g28278
				L596_g28282
				L596_g28285
				L596_g28286
				L596_g28306
				L596_g28309
				L596_g618
				L596_g653
				L596_g690
				L596_g691
				L596_g697
				L596_g706
				L596_g711
				L596_g716
				L596_g718
				L596_g737
				L596_g741
				L596_g43
				L596_g778
				L596_g780
				L596_g783
				L596_g784
				L596_g812
				L596_g886
				L596_g887
				L596_g895
				L596_g896
				L596_g934
				L596_g941
				L596_g951
				L596_g955
				L596_g966
				L596_g972
				L596_g974
				L596_g978
				L596_g980
				L596_g981
				L596_g984
				L596_g987
				L596_g1005
				L596_g1009
				L596_g1010
				L596_g1043
				L596_g1045
				L596_g1048
				L596_g1065
				L596_g1071
				L596_g1084
				L596_g1110
				L596_g1126
				L596_g1160
				L596_g1173
				L596_g1271
				L596_g76
				L596_g1346
				L596_g1356
				L596_g1395
				L596_g1403
				L596_g1406
				L596_g1431
				L596_g1438
				L596_g1486
				L596_g1495
				L596_g1576
				L596_g1596
				L596_g1617
				L596_g1620
				L596_g1622
				L596_g1623
				L596_g1647
				L596_g1649
				L596_g1650
				L596_g1658
				L596_g1661
				L596_g1667
				L596_g82
				L596_g1789
				L596_g1797
				L596_g1798
				L596_g84
				L596_g1834
				L596_g1845
				L596_g1878
				L596_g1899
				L596_g1900
				L596_g1906
				L596_g1907
				L596_g1912
				L596_g1924
				L596_g1972
				L596_g1977
				L596_g1980
				L596_g1988
				L596_g1990
				L596_g2008
				L596_g2026
				L596_g2049
				L596_g2054
				L596_g2134
				L596_g2147
				L596_g2159
				L596_g2164
				L596_g2168
				L596_g2169
				L596_g2170
				L596_g2172
				L596_g2195
				L596_g2230
				L596_g2231
				L596_g106
				L596_g2324
				L596_g2421
				L596_g2431
				L596_g2435
				L596_g2469
				L596_g2472
				L596_g2497
				L596_g2498
				L596_g2500
				L596_g2501
				L596_g2502
				L596_g2503
				L596_g2504
				L596_g2505
				L596_g2506
				L596_g2507
				L596_g2513
				L596_g2528
				L596_g2532
				L596_g2553
				L596_g2565
				L596_g2606
				L596_g2610
				L596_g2616
				L596_g2633
				L596_g2634
				L596_g2644
				L596_g2670
				L596_g158
				L596_g159
				L596_g163
				L596_g164
				L596_g171
				L596_g172
				L596_g173
				L596_g2673
				L596_g2717
				L596_g2724
				L596_g2775
				L596_g2783
				L596_g6
				L596_g2811
				L596_g2866
				L596_g2923
				L596_g2940
				L596_g2944
				L596_g180
				L596_g2990
				L596_g3004
				L596_g3069
				L596_g3121
				L596_g3123
				L596_g3134
				L596_g3137
				L596_g3138
				L596_g3271
				L596_g3295
				L596_g3314
				L596_g3319
				L596_g3339
				L596_g3340
				L596_g3405
				L596_g3450
				L596_g3453
				L596_g3454
				L596_g3528
				L596_g3558
				L596_g3564
				L596_g3567
				L596_g3580
				L596_g3607
				L596_g3648
				L596_g3651
				L596_g3665
				L596_g3669
				L596_g3715
				L596_g3719
				L596_g211
				L596_g233
				L596_g235
				L596_g236
				L596_g262
				L596_g3785
				L596_g3790
				L596_g3792
				L596_g3857
				L596_g3933
				L596_g3942
				L596_g3946
				L596_g3986
				L596_g3991
				L596_g4017
				L596_g4018
				L596_g4025
				L596_g4033
				L596_g4034
				L596_g4057
				L596_g4070
				L596_g4089
				L596_g4099
				L596_g4133
				L596_g4161
				L596_g4193
				L596_g4215
				L596_g4248
				L596_g4260
				L596_g4261
				L596_g4263
				L596_g4270
				L596_g4292
				L596_g4314
				L596_g4332
				L596_g4339
				L596_g4342
				L596_g4344
				L596_g4345
				L596_g4412
				L596_g4419
				L596_g4426
				L596_g4429
				L596_g4435
				L596_g4443
				L596_g4444
				L596_g4499
				L596_g4516
				L596_g4517
				L596_g4526
				L596_g4600
				L596_g4637
				L596_g4644
				L596_g4655
				L596_g4751
				L596_g4758
				L596_g4792
				L596_g4794
				L596_g4796
				L596_g4834
				L596_g4892
				L596_g4936
				L596_g5061
				L596_g5069
				L596_g5080
				L596_g5082
				L596_g5086
				L596_g5109
				L596_g5119
				L596_g5133
				L596_g5137
				L596_g5139
				L596_g5165
				L596_g5186
				L596_g298
				L596_g5222
				L596_g5223
				L596_g5225
				L596_g5226
				L596_g5257
				L596_g5328
				L596_g5381
				L596_g5384
				L596_g5421
				L596_g5432
				L596_g5466
				L596_g5508
				L596_g5522
				L596_g5524
				L596_g5528
				L596_g5585
				L596_g5586
				L596_g5644
				L596_g5650
				L596_g5723
				L596_g5802
				L596_g5874
				L596_g5910
				L596_g5945
				L596_g6031
				L596_g6037
				L596_g6050
				L596_g6057
				L596_g6072
				L596_g6133
				L596_g6151
				L596_g6191
				L596_g6216
				L596_g6236
				L596_g6240
				L596_g6244
				L596_g6271
				L596_g6283
				L596_g6293
				L596_g6294
				L596_g6301
				L596_g6314
				L596_g6331
				L596_g6355
				L596_g6420
				L596_g6432
				L596_g6433
				L596_g6434
				L596_g6501
				L596_g6502
				L596_g6503
				L596_g6505
				L596_g6512
				L596_g6513
				L596_g6526
				L596_g6528
				L596_g6589
				L596_g302
				L596_g303
				L596_g6637
				L596_g6651
				L596_g6652
				L596_g6654
				L596_g6660
				L596_g6746
				L596_g6747
				L596_g6802
				L596_g6803
				L596_g6811
				L596_g6821
				L596_g6826
				L596_g6829
				L596_g6866
				L596_g6907
				L596_g6913
				L596_g6946
				L596_g6947
				L596_g6963
				L596_g6965
				L596_g6996
				L596_g7008
				L596_g7013
				L596_g7026
				L596_g7028
				L596_g7063
				L596_g7066
				L596_g7076
				L596_g7077
				L596_g7092
				L596_g7163
				L596_g7197
				L596_g7211
				L596_g7250
				L596_g7262
				L596_g7294
				L596_g7295
				L596_g7296
				L596_g7297

## Sheet: A
Gene stable ID	Gene name	GO term accession	GO term name	Caenorhabditis elegans (PRJNA13758) [WS258] gene stable ID	Caenorhabditis elegans (PRJNA13758) [WS258] gene name
L596_g10152		;	;	;	;
L596_g10298		;	;	WBGene00003249;	mig-18;
L596_g10530		GO:0016705; GO:0055114; GO:0005506; GO:0020037;	oxidoreductase activity, acting on paired donors, with incorporation or reduction of molecular oxygen; oxidation-reduction process; iron ion binding; heme binding;	WBGene00014254; WBGene00011677; WBGene00011672; WBGene00011674; WBGene00011671; WBGene00011676; WBGene00010606; WBGene00000372; WBGene00008810; WBGene00011675; WBGene00011673; WBGene00008809; WBGene00008519;	cyp-13A10; cyp-13A1; cyp-13A5; cyp-13A8; cyp-13A4; cyp-13A2; cyp-13B2; cyp-13A7; cyp-13A12; cyp-13A3; cyp-13A6; cyp-13A11; cyp-13B1;
L596_g10574		GO:0016788; GO:0006629;	hydrolase activity, acting on ester bonds; lipid metabolic process;	;	;
L596_g10590		GO:0003676; GO:0015074; GO:0008270;	nucleic acid binding; DNA integration; zinc ion binding;	;	;
L596_g106		GO:0016491; GO:0055114;	oxidoreductase activity; oxidation-reduction process;	WBGene00016061;	hpo-15;
L596_g10602		;	;	WBGene00195081;	C04F6.7;
L596_g10773		;	;	;	;
L596_g10816		GO:0003677; GO:0003707; GO:0006355; GO:0005634; GO:0003700; GO:0043565; GO:0043401; GO:0008270;	DNA binding; steroid hormone receptor activity; regulation of transcription, DNA-templated; nucleus; transcription factor activity, sequence-specific DNA binding; sequence-specific DNA binding; steroid hormone mediated signaling pathway; zinc ion binding;	WBGene00003708; WBGene00003728; WBGene00003690;	nhr-118; nhr-138; nhr-100;
L596_g1110		;	;	;	;
L596_g11117		;	;	;	;
L596_g11118		;	;	;	;
L596_g11267		GO:0003993;	acid phosphatase activity;	WBGene00004023; WBGene00004020; WBGene00008560;	pho-4; pho-1; pho-13;
L596_g11285		GO:0016705; GO:0055114; GO:0005506; GO:0020037;	oxidoreductase activity, acting on paired donors, with incorporation or reduction of molecular oxygen; oxidation-reduction process; iron ion binding; heme binding;	;	;
L596_g11291		;	;	;	;
L596_g11310		;	;	;	;
L596_g11385		GO:0016491; GO:0003884; GO:0071949; GO:0055114; GO:0046416;	oxidoreductase activity; D-amino-acid oxidase activity; FAD binding; oxidation-reduction process; D-amino acid metabolic process;	WBGene00017565; WBGene00008127;	ddo-2; ddo-1;
L596_g11456		;	;	;	;
L596_g11460		;	;	WBGene00019477;	K07C11.4;
L596_g11494		GO:0006814; GO:0005272; GO:0016020;	sodium ion transport; sodium channel activity; membrane;	WBGene00012137;	asic-2;
L596_g11506		GO:0008152; GO:0019752; GO:0004451; GO:0009790; GO:0008340; GO:0003824; GO:0005739;	metabolic process; carboxylic acid metabolic process; isocitrate lyase activity; embryo development; determination of adult lifespan; catalytic activity; mitochondrion;	WBGene00001564;	icl-1;
L596_g11592		;	;	;	;
L596_g11683		GO:0008289;	lipid binding;	;	;
L596_g1173		;	;	;	;
L596_g11769		GO:0042302;	structural constituent of cuticle;	WBGene00000675; WBGene00000602; WBGene00000732; WBGene00000660; WBGene00000601; WBGene00000644; WBGene00000733; WBGene00000617; WBGene00000710;	col-101; col-13; col-159; col-85; col-12; col-68; col-160; col-40; col-137;
L596_g11827		;	;	;	;
L596_g12109		;	;	;	;
L596_g12115		;	;	;	;
L596_g12120		;	;	;	;
L596_g12175		;	;	;	;
L596_g12199		GO:0016021;	integral component of membrane;	;	;
L596_g12231		;	;	;	;
L596_g12232		;	;	;	;
L596_g12233		;	;	;	;
L596_g12234		;	;	;	;
L596_g12334		GO:0016788;	hydrolase activity, acting on ester bonds;	WBGene00008621;	F09C8.1;
L596_g12444		GO:0005524; GO:0006468; GO:0004674; GO:0004672; GO:0009792; GO:0005515; GO:0018991; GO:0008340; GO:0040018; GO:0019915; GO:0043053;	ATP binding; protein phosphorylation; protein serine/threonine kinase activity; protein kinase activity; embryo development ending in birth or egg hatching; protein binding; oviposition; determination of adult lifespan; positive regulation of multicellular organism growth; lipid storage; dauer entry;	WBGene00004789;	sgk-1;
L596_g12579		;	;	;	;
L596_g12582		;	;	;	;
L596_g12592		;	;	;	;
L596_g12798		;	;	;	;
L596_g12840		;	;	;	;
L596_g12841		;	;	;	;
L596_g12872		;	;	;	;
L596_g13110		GO:0055085; GO:0016021;	transmembrane transport; integral component of membrane;	WBGene00013088;	Y51B9A.6;
L596_g13216		GO:0004252; GO:0006508;	serine-type endopeptidase activity; proteolysis;	WBGene00006621;	try-3;
L596_g13218		GO:0004252; GO:0006508;	serine-type endopeptidase activity; proteolysis;	;	;
L596_g13254		;	;	;	;
L596_g13255		;	;	;	;
L596_g13387		;	;	;	;
L596_g13470		;	;	;	;
L596_g13481		GO:0003677; GO:0003950; GO:0006471; GO:0008270;	DNA binding; NAD+ ADP-ribosyltransferase activity; protein ADP-ribosylation; zinc ion binding;	;	;
L596_g13527		;	;	;	;
L596_g13528		;	;	;	;
L596_g13530		;	;	;	;
L596_g13533		GO:0016705; GO:0055114; GO:0005506; GO:0020037;	oxidoreductase activity, acting on paired donors, with incorporation or reduction of molecular oxygen; oxidation-reduction process; iron ion binding; heme binding;	WBGene00019471; WBGene00015042; WBGene00008829; WBGene00011699; WBGene00015043; WBGene00015399; WBGene00015040; WBGene00015044; WBGene00019470; WBGene00015045; WBGene00019565; WBGene00019472; WBGene00015041; WBGene00019473; WBGene00011698; WBGene00016786; WBGene00015400; WBGene00007362; WBGene00020386;	cyp-35B2; cyp-34A7; cyp-35D1; cyp-34A2; cyp-34A8; cyp-35A1; cyp-34A5; cyp-34A9; cyp-35B3; cyp-34A10; cyp-35A3; cyp-35B1; cyp-34A6; cyp-35A5; cyp-34A1; cyp-35A4; cyp-35A2; cyp-35C1; cyp-34A4;
L596_g1356		GO:0055085; GO:0016021;	transmembrane transport; integral component of membrane;	;	;
L596_g13668		;	;	;	;
L596_g13751		GO:0055085; GO:0016021; GO:0005764; GO:0050807; GO:0042176; GO:0015136; GO:0015739;	transmembrane transport; integral component of membrane; lysosome; regulation of synapse organization; regulation of protein catabolic process; sialic acid transmembrane transporter activity; sialic acid transport;	WBGene00018473;	cima-1;
L596_g13776		;	;	;	;
L596_g13791		GO:0030170; GO:0003824;	pyridoxal phosphate binding; catalytic activity;	;	;
L596_g13857		;	;	;	;
L596_g13882		;	;	;	;
L596_g13887		GO:0004252; GO:0006508;	serine-type endopeptidase activity; proteolysis;	WBGene00006621;	try-3;
L596_g13889		GO:0004252; GO:0006508;	serine-type endopeptidase activity; proteolysis;	WBGene00006621;	try-3;
L596_g13890		GO:0004252; GO:0006508;	serine-type endopeptidase activity; proteolysis;	WBGene00006621;	try-3;
L596_g14025		GO:0005615;	extracellular space;	;	;
L596_g14026		GO:0005615;	extracellular space;	WBGene00010225;	ttr-31;
L596_g1403		GO:0008289;	lipid binding;	;	;
L596_g14104		;	;	;	;
L596_g14105		;	;	;	;
L596_g14146		;	;	;	;
L596_g14175		GO:0016021;	integral component of membrane;	WBGene00004231;	ptr-17;
L596_g14216		GO:0004252; GO:0006508;	serine-type endopeptidase activity; proteolysis;	WBGene00006621;	try-3;
L596_g14218		;	;	;	;
L596_g14328		GO:0005215; GO:0006810; GO:0006857; GO:0002119; GO:0000003; GO:0008340; GO:0009408; GO:0040018; GO:0016020; GO:0019915; GO:0006629; GO:0040010; GO:0006979; GO:1900101; GO:0042936; GO:0042938; GO:2000192; GO:0006885; GO:0032006; GO:0080144;	transporter activity; transport; oligopeptide transport; nematode larval development; reproduction; determination of adult lifespan; response to heat; positive regulation of multicellular organism growth; membrane; lipid storage; lipid metabolic process; positive regulation of growth rate; response to oxidative stress; regulation of endoplasmic reticulum unfolded protein response; dipeptide trans…	WBGene00003877;	pept-1;
L596_g14548		;	;	;	;
L596_g14549		;	;	;	;
L596_g14746		;	;	WBGene00012791;	Y43D4A.5;
L596_g14793		;	;	WBGene00012686; WBGene00012428; WBGene00012688; WBGene00015258; WBGene00015260; WBGene00021448; WBGene00012535; WBGene00022641; WBGene00022643;	Y39B6A.27; Y11D7A.3; Y39B6A.29; B0554.5; B0554.7; Y39D8A.1; Y37A1A.2; ZK6.6; ZK6.8;
L596_g14835		GO:0005515;	protein binding;	WBGene00011330;	T01D3.6;
L596_g14996		;	;	;	;
L596_g15023		GO:0003993;	acid phosphatase activity;	;	;
L596_g15027		GO:0003993;	acid phosphatase activity;	;	;
L596_g15031		GO:0003993;	acid phosphatase activity;	;	;
L596_g15034		GO:0003993;	acid phosphatase activity;	;	;
L596_g15304		;	;	;	;
L596_g15306		;	;	;	;
L596_g15307		;	;	;	;
L596_g15321		GO:0006508; GO:0008233; GO:0016787; GO:0004180; GO:0004185;	proteolysis; peptidase activity; hydrolase activity; carboxypeptidase activity; serine-type carboxypeptidase activity;	WBGene00008741;	F13D12.6;
L596_g15328		GO:0004185; GO:0006508;	serine-type carboxypeptidase activity; proteolysis;	;	;
L596_g15369		;	;	;	;
L596_g15717		;	;	;	;
L596_g1576		GO:0055085; GO:0016021;	transmembrane transport; integral component of membrane;	;	;
L596_g158		;	;	;	;
L596_g15803		GO:0010309; GO:0055114;	acireductone dioxygenase [iron(II)-requiring] activity; oxidation-reduction process;	;	;
L596_g15813		GO:0004252; GO:0006508;	serine-type endopeptidase activity; proteolysis;	;	;
L596_g15815		GO:0004252; GO:0006508;	serine-type endopeptidase activity; proteolysis;	;	;
L596_g15816		GO:0004252; GO:0006508;	serine-type endopeptidase activity; proteolysis;	WBGene00006621;	try-3;
L596_g15818		;	;	;	;
L596_g159		GO:0016787; GO:0008152; GO:0016042; GO:0006629;	hydrolase activity; metabolic process; lipid catabolic process; lipid metabolic process;	WBGene00015484;	atgl-1;
L596_g16029		;	;	;	;
L596_g16055		;	;	;	;
L596_g16060		;	;	;	;
L596_g16076		;	;	;	;
L596_g16077		;	;	;	;
L596_g16078		;	;	;	;
L596_g16079		;	;	;	;
L596_g16080		;	;	;	;
L596_g16085		;	;	;	;
L596_g16121		;	;	;	;
L596_g16186		;	;	;	;
L596_g1623		;	;	;	;
L596_g16265		GO:0055085; GO:0016021;	transmembrane transport; integral component of membrane;	;	;
L596_g163		;	;	;	;
L596_g16431		;	;	;	;
L596_g1649		;	;	;	;
L596_g1650		;	;	;	;
L596_g16616		;	;	;	;
L596_g1667		GO:0008234; GO:0006508;	cysteine-type peptidase activity; proteolysis;	WBGene00011102;	R07E3.1;
L596_g16722		;	;	;	;
L596_g16735		GO:0005515; GO:0005509;	protein binding; calcium ion binding;	WBGene00019901;	R05G6.9;
L596_g16744		;	;	WBGene00005003;	spp-18;
L596_g16775		;	;	;	;
L596_g16776		GO:0015232; GO:0015886;	heme transporter activity; heme transport;	WBGene00019830; WBGene00009494; WBGene00009493; WBGene00009495;	hrg-1; hrg-5; hrg-4; hrg-6;
L596_g16782		GO:0004190; GO:0006508;	aspartic-type endopeptidase activity; proteolysis;	;	;
L596_g16793		GO:0004842; GO:0016567;	ubiquitin-protein transferase activity; protein ubiquitination;	;	;
L596_g16854		;	;	;	;
L596_g16920		GO:0006629;	lipid metabolic process;	WBGene00009798;	F46G10.4;
L596_g16975		GO:0004252; GO:0006508;	serine-type endopeptidase activity; proteolysis;	WBGene00006621;	try-3;
L596_g17004		GO:0005524; GO:0003774; GO:0016459; GO:0009792; GO:0040011; GO:0002119; GO:0000003; GO:0006898; GO:0010171; GO:0007626; GO:0008152; GO:0031672; GO:0005863;	ATP binding; motor activity; myosin complex; embryo development ending in birth or egg hatching; locomotion; nematode larval development; reproduction; receptor-mediated endocytosis; body morphogenesis; locomotory behavior; metabolic process; A band; striated muscle myosin thick filament;	WBGene00003515;	myo-3;
L596_g17029		;	;	;	;
L596_g17075		GO:0004181; GO:0006508; GO:0008270;	metallocarboxypeptidase activity; proteolysis; zinc ion binding;	;	;
L596_g17077		GO:0006508; GO:0008270; GO:0004180; GO:0004181;	proteolysis; zinc ion binding; carboxypeptidase activity; metallocarboxypeptidase activity;	;	;
L596_g171		GO:0008152; GO:0003824;	metabolic process; catalytic activity;	WBGene00008669;	acs-14;
L596_g17122		GO:0004185; GO:0006508;	serine-type carboxypeptidase activity; proteolysis;	WBGene00012530;	Y32F6A.5;
L596_g17123		;	;	;	;
L596_g17128		;	;	;	;
L596_g17134		;	;	;	;
L596_g172		;	;	;	;
L596_g173		;	;	;	;
L596_g17370		;	;	;	;
L596_g17373		;	;	;	;
L596_g17474		;	;	;	;
L596_g17503		;	;	;	;
L596_g17557		GO:0042302;	structural constituent of cuticle;	;	;
L596_g17569		GO:0009792; GO:0002119; GO:0010171; GO:0018996;	embryo development ending in birth or egg hatching; nematode larval development; body morphogenesis; molting cycle, collagen and cuticulin-based cuticle;	WBGene00009626;	F42A8.1;
L596_g17725		;	;	;	;
L596_g17726		;	;	;	;
L596_g17727		;	;	;	;
L596_g17753		GO:0008237; GO:0031012; GO:0040011; GO:0000003; GO:0048477; GO:0006915; GO:0006508; GO:0008270; GO:0004222;	metallopeptidase activity; extracellular matrix; locomotion; reproduction; oogenesis; apoptotic process; proteolysis; zinc ion binding; metalloendopeptidase activity;	WBGene00019212;	zmp-2;
L596_g17863		;	;	;	;
L596_g17864		;	;	;	;
L596_g17957		;	;	;	;
L596_g1797		;	;	;	;
L596_g1798		GO:0003993;	acid phosphatase activity;	WBGene00022245; WBGene00022246;	acp-6; acp-7;
L596_g18227		;	;	;	;
L596_g18230		GO:0000334; GO:0055114; GO:0005506;	3-hydroxyanthranilate 3,4-dioxygenase activity; oxidation-reduction process; iron ion binding;	WBGene00010595;	haao-1;
L596_g18248		GO:0005764; GO:0008340; GO:0006629;	lysosome; determination of adult lifespan; lipid metabolic process;	WBGene00010769;	asah-1;
L596_g18294		;	;	;	;
L596_g18328		;	;	;	;
L596_g18329		;	;	;	;
L596_g18334	ASP110	GO:0006508; GO:0008233; GO:0016787; GO:0004190;	proteolysis; peptidase activity; hydrolase activity; aspartic-type endopeptidase activity;	WBGene00012681; WBGene00013973; WBGene00012682; WBGene00012683; WBGene00077655; WBGene00000214;	asp-15; asp-18; asp-16; asp-17; asp-19; asp-1;
L596_g18340		GO:0004190; GO:0006508;	aspartic-type endopeptidase activity; proteolysis;	WBGene00012681; WBGene00013973; WBGene00012682; WBGene00012683; WBGene00077655; WBGene00000214;	asp-15; asp-18; asp-16; asp-17; asp-19; asp-1;
L596_g18341		GO:0004190; GO:0006508;	aspartic-type endopeptidase activity; proteolysis;	;	;
L596_g18342		;	;	;	;
L596_g18561		;	;	;	;
L596_g18582		;	;	;	;
L596_g18608		;	;	;	;
L596_g18672		;	;	;	;
L596_g18673		;	;	;	;
L596_g18674		GO:0016788; GO:0006629;	hydrolase activity, acting on ester bonds; lipid metabolic process;	;	;
L596_g18840		;	;	;	;
L596_g18953		;	;	WBGene00007185;	nlp-36;
L596_g1906		;	;	WBGene00018951;	F56C9.7;
L596_g1907		;	;	WBGene00018951;	F56C9.7;
L596_g19081		GO:0004252; GO:0006508;	serine-type endopeptidase activity; proteolysis;	WBGene00006621;	try-3;
L596_g19138		;	;	;	;
L596_g19156		;	;	;	;
L596_g19173		;	;	;	;
L596_g19204		;	;	;	;
L596_g19268		;	;	;	;
L596_g19510		GO:0008234; GO:0006508;	cysteine-type peptidase activity; proteolysis;	;	;
L596_g1977		GO:0004180; GO:0004181; GO:0006508; GO:0008270;	carboxypeptidase activity; metallocarboxypeptidase activity; proteolysis; zinc ion binding;	;	;
L596_g19877		;	;	;	;
L596_g19878		GO:0006355; GO:0005634; GO:0003712; GO:0004402; GO:0008270;	regulation of transcription, DNA-templated; nucleus; transcription cofactor activity; histone acetyltransferase activity; zinc ion binding;	;	;
L596_g1988		GO:0016788; GO:0006952; GO:0045087; GO:0050829;	hydrolase activity, acting on ester bonds; defense response; innate immune response; defense response to Gram-negative bacterium;	WBGene00019779;	endu-2;
L596_g1990		; GO:0016788;	; hydrolase activity, acting on ester bonds;	;	;
L596_g19935		;	;	;	;
L596_g19965		GO:0005509;	calcium ion binding;	;	;
L596_g20049		GO:0005576; GO:0009792; GO:0002119; GO:0000003; GO:0040010; GO:0040015; GO:0032876;	extracellular region; embryo development ending in birth or egg hatching; nematode larval development; reproduction; positive regulation of growth rate; negative regulation of multicellular organism growth; negative regulation of DNA endoreduplication;	WBGene00003055;	lon-1;
L596_g20270		GO:0055085; GO:0016021;	transmembrane transport; integral component of membrane;	WBGene00018920; WBGene00018429; WBGene00015272; WBGene00018918; WBGene00021220; WBGene00021226; WBGene00015271; WBGene00020583; WBGene00010299; WBGene00016003; WBGene00021223; WBGene00021219; WBGene00020584;	F56A4.12; F44E7.7; C01B4.8; F56A4.10; Y19D10A.5; Y19D10A.11; C01B4.7; T19D12.9; F59A1.13; C18H9.5; Y19D10A.8; Y19D10A.4; T19D12.10;
L596_g20271		;	;	;	;
L596_g20275		GO:0005515; GO:0008270;	protein binding; zinc ion binding;	;	;
L596_g20340		;	;	;	;
L596_g20365		GO:0005215; GO:0055085; GO:0016021;	transporter activity; transmembrane transport; integral component of membrane;	;	;
L596_g20369		GO:0016788; GO:0006629;	hydrolase activity, acting on ester bonds; lipid metabolic process;	;	;
L596_g20372		GO:0016491;	oxidoreductase activity;	WBGene00000967; WBGene00000982;	dhs-3; dhs-19;
L596_g20389		;	;	;	;
L596_g20576		GO:0008152; GO:0016746; GO:0005737; GO:0055120;	metabolic process; transferase activity, transferring acyl groups; cytoplasm; striated muscle dense body;	WBGene00010902;	M79.2;
L596_g20599		;	;	;	;
L596_g20659		GO:0008152; GO:0070569; GO:0003983; GO:0006011;	metabolic process; uridylyltransferase activity; UTP:glucose-1-phosphate uridylyltransferase activity; UDP-glucose metabolic process;	WBGene00016996;	D1005.2;
L596_g20719		GO:0042302;	structural constituent of cuticle;	;	;
L596_g20783		;	;	;	;
L596_g20802		GO:0009058; GO:0003824;	biosynthetic process; catalytic activity;	;	;
L596_g20935		;	;	;	;
L596_g20938		GO:0005615;	extracellular space;	;	;
L596_g20941		;	;	;	;
L596_g20970		GO:0005215; GO:0006810; GO:0008289;	transporter activity; transport; lipid binding;	WBGene00002260; WBGene00002257; WBGene00002258; WBGene00002259;	lbp-8; lbp-5; lbp-6; lbp-7;
L596_g21		;	;	;	;
L596_g21117		;	;	WBGene00019663; WBGene00019662;	K11H12.7; K11H12.6;
L596_g21487		;	;	;	;
L596_g21498		GO:0003993;	acid phosphatase activity;	WBGene00022245; WBGene00022246;	acp-6; acp-7;
L596_g21512		GO:0004252; GO:0006508;	serine-type endopeptidase activity; proteolysis;	WBGene00006621;	try-3;
L596_g21514		;	;	;	;
L596_g21515		GO:0004252; GO:0006508;	serine-type endopeptidase activity; proteolysis;	WBGene00006621;	try-3;
L596_g21542		;	;	;	;
L596_g21543		GO:0004252; GO:0006508;	serine-type endopeptidase activity; proteolysis;	WBGene00006621;	try-3;
L596_g21558		GO:0005576; GO:0008061; GO:0006030;	extracellular region; chitin binding; chitin metabolic process;	;	;
L596_g2164		GO:0008152; GO:0016758;	metabolic process; transferase activity, transferring hexosyl groups;	WBGene00017333; WBGene00019379; WBGene00016762; WBGene00011340; WBGene00019516; WBGene00015692; WBGene00015693; WBGene00007946; WBGene00021709; WBGene00017332; WBGene00017336; WBGene00008485; WBGene00017315; WBGene00015695; WBGene00007885; WBGene00015694; WBGene00021464; WBGene00008486; WBGene00013901; WBGene00017329; WBGene00017959; WBGene00013900; WBGene00008097; WBGene00007422; WBGene00009255;…	ugt-38; K04A8.10; ugt-24; ugt-30; ugt-20; ugt-25; ugt-28; ugt-33; ugt-29; ugt-37; ugt-41; ugt-43; ugt-36; ugt-26; ugt-21; ugt-27; ugt-31; ugt-44; ugt-16; ugt-39; ugt-42; ugt-18; ugt-15; ugt-17; ugt-34; ugt-45; F10D2.8; ugt-19; ugt-23; C23G10.6; ugt-40; ugt-32; ugt-35; ugt-22;
L596_g2169		;	;	WBGene00009454;	F36A2.7;
L596_g2170		;	;	;	;
L596_g21858		GO:0042302;	structural constituent of cuticle;	;	;
L596_g2187		GO:0008152; GO:0016758;	metabolic process; transferase activity, transferring hexosyl groups;	WBGene00012788;	Y43D4A.2;
L596_g22089		;	;	WBGene00022490;	Y119D3B.13;
L596_g22159		;	;	;	;
L596_g22214		;	;	;	;
L596_g22237		;	;	;	;
L596_g22338		GO:0016747;	transferase activity, transferring acyl groups other than amino-acyl groups;	WBGene00012324; WBGene00012323;	rhy-1; oac-54;
L596_g22512		;	;	;	;
L596_g22513		;	;	;	;
L596_g22524		;	;	;	;
L596_g22546		;	;	;	;
L596_g22595		;	;	;	;
L596_g22632		;	;	;	;
L596_g22633		GO:0006355; GO:0005515; GO:0005622;	regulation of transcription, DNA-templated; protein binding; intracellular;	;	;
L596_g2265		;	;	;	;
L596_g22848		GO:0005975; GO:0004476; GO:0009298; GO:0009792; GO:0002119; GO:0000003; GO:0008270;	carbohydrate metabolic process; mannose-6-phosphate isomerase activity; GDP-mannose biosynthetic process; embryo development ending in birth or egg hatching; nematode larval development; reproduction; zinc ion binding;	WBGene00015464;	C05C8.7;
L596_g23000		;	;	;	;
L596_g23033		;	;	;	;
L596_g23162		;	;	;	;
L596_g23201		GO:0055085; GO:0016021;	transmembrane transport; integral component of membrane;	WBGene00020889; WBGene00020888; WBGene00013996; WBGene00012170; WBGene00008793;	T28C12.2; T28C12.1; ZK550.2; W01B6.3; F14D7.6;
L596_g23282		;	;	;	;
L596_g23283		;	;	;	;
L596_g23288		;	;	;	;
L596_g23294		;	;	;	;
L596_g233		;	;	WBGene00015514; WBGene00014173;	C06A8.3; ZK970.7;
L596_g23424		GO:0042302;	structural constituent of cuticle;	WBGene00000759;	col-186;
L596_g23443		GO:0007186; GO:0004930; GO:0016021;	G-protein coupled receptor signaling pathway; G-protein coupled receptor activity; integral component of membrane;	;	;
L596_g23462		;	;	;	;
L596_g23473		GO:0006508; GO:0008233; GO:0010951; GO:0004869; GO:0010466; GO:0030414;	proteolysis; peptidase activity; negative regulation of endopeptidase activity; cysteine-type endopeptidase inhibitor activity; negative regulation of peptidase activity; peptidase inhibitor activity;	;	;
L596_g23480		GO:0004869;	cysteine-type endopeptidase inhibitor activity;	;	;
L596_g23497		;	;	;	;
L596_g235		GO:0005515;	protein binding;	WBGene00006404;	tag-10;
L596_g23556		;	;	;	;
L596_g23565		;	;	WBGene00019713;	pqn-52;
L596_g236		GO:0005515; ;	protein binding; ;	WBGene00006404;	tag-10;
L596_g23660		;	;	;	;
L596_g23743		;	;	;	;
L596_g23744		;	;	;	;
L596_g23751		;	;	;	;
L596_g23855		;	;	;	;
L596_g23857		;	;	;	;
L596_g23861		;	;	;	;
L596_g23915		GO:0016705; GO:0055114; GO:0005506; GO:0020037;	oxidoreductase activity, acting on paired donors, with incorporation or reduction of molecular oxygen; oxidation-reduction process; iron ion binding; heme binding;	WBGene00019471; WBGene00015042; WBGene00008829; WBGene00011699; WBGene00015043; WBGene00015399; WBGene00015040; WBGene00015044; WBGene00019470; WBGene00015045; WBGene00019565; WBGene00019472; WBGene00015041; WBGene00019473; WBGene00011698; WBGene00016786; WBGene00015400; WBGene00007362; WBGene00020386;	cyp-35B2; cyp-34A7; cyp-35D1; cyp-34A2; cyp-34A8; cyp-35A1; cyp-34A5; cyp-34A9; cyp-35B3; cyp-34A10; cyp-35A3; cyp-35B1; cyp-34A6; cyp-35A5; cyp-34A1; cyp-35A4; cyp-35A2; cyp-35C1; cyp-34A4;
L596_g23969		;	;	;	;
L596_g23970		GO:0006629;	lipid metabolic process;	;	;
L596_g23971		;	;	;	;
L596_g23972		;	;	;	;
L596_g23975		;	;	;	;
L596_g24041		;	;	;	;
L596_g24067		;	;	;	;
L596_g24109		GO:0008237; GO:0006508; GO:0008270;	metallopeptidase activity; proteolysis; zinc ion binding;	;	;
L596_g24164		;	;	WBGene00021768; WBGene00015913;	Y51F10.7; C17F4.7;
L596_g24272		GO:0005044; GO:0030247; GO:0006955;	scavenger receptor activity; polysaccharide binding; immune response;	WBGene00011269;	R17.3;
L596_g24285		GO:0008236; GO:0006508;	serine-type peptidase activity; proteolysis;	WBGene00019682;	K12H4.7;
L596_g24286		GO:0008236; GO:0006508;	serine-type peptidase activity; proteolysis;	;	;
L596_g24311		;	;	;	;
L596_g24316		;	;	;	;
L596_g24542		;	;	;	;
L596_g24659		GO:0007165; GO:0005509; GO:0005578;	signal transduction; calcium ion binding; proteinaceous extracellular matrix;	;	;
L596_g24676		GO:0016021;	integral component of membrane;	WBGene00001244;	elo-6;
L596_g2469		GO:0009058; GO:0003824;	biosynthetic process; catalytic activity;	WBGene00011417; WBGene00011416; WBGene00235310; WBGene00011419; WBGene00011420;	T04A11.2; T04A11.1; R02D1.2; T04A11.4; T04A11.5;
L596_g2472		;	;	WBGene00019331;	dos-3;
L596_g25029		GO:0016747;	transferase activity, transferring acyl groups other than amino-acyl groups;	;	;
L596_g25142		;	;	;	;
L596_g25158		;	;	;	;
L596_g25240		GO:0006730; GO:0004089; GO:0008270;	one-carbon metabolic process; carbonate dehydratase activity; zinc ion binding;	WBGene00000281;	cah-3;
L596_g25351		GO:0042302;	structural constituent of cuticle;	WBGene00000692;	col-118;
L596_g25378		;	;	;	;
L596_g25382		GO:0005515; GO:0008191;	protein binding; metalloendopeptidase inhibitor activity;	;	;
L596_g25383		GO:0005515; GO:0008191;	protein binding; metalloendopeptidase inhibitor activity;	;	;
L596_g25505		;	;	;	;
L596_g25579		;	;	;	;
L596_g25599		;	;	;	;
L596_g25992		GO:0030246; GO:0005737;	carbohydrate binding; cytoplasm;	WBGene00002269;	lec-6;
L596_g26089		GO:0005515;	protein binding;	;	;
L596_g26100		GO:0008289;	lipid binding;	;	;
L596_g26105		GO:0055085; GO:0016021;	transmembrane transport; integral component of membrane;	;	;
L596_g26143		GO:0005622; GO:0007264; GO:0005525;	intracellular; small GTPase mediated signal transduction; GTP binding;	WBGene00000190;	arf-1.1;
L596_g26165		;	;	;	;
L596_g26170		GO:0003676; GO:0008270;	nucleic acid binding; zinc ion binding;	;	;
L596_g2634		;	;	;	;
L596_g26817		;	;	;	;
L596_g26907		GO:0004190; GO:0006508;	aspartic-type endopeptidase activity; proteolysis;	;	;
L596_g26908		;	;	;	;
L596_g26910		GO:0004190; GO:0008219; GO:0006508;	aspartic-type endopeptidase activity; cell death; proteolysis;	WBGene00000215;	asp-2;
L596_g26928		GO:0004190; GO:0006508;	aspartic-type endopeptidase activity; proteolysis;	WBGene00000215;	asp-2;
L596_g27038		;	;	WBGene00016962;	C56C10.4;
L596_g27067		GO:0005509; GO:0006644; GO:0004623; GO:0016042; GO:0050482;	calcium ion binding; phospholipid metabolic process; phospholipase A2 activity; lipid catabolic process; arachidonic acid secretion;	WBGene00007419;	C07E3.9;
L596_g27103		GO:0003993;	acid phosphatase activity;	WBGene00004023; WBGene00004020; WBGene00008560;	pho-4; pho-1; pho-13;
L596_g27119		GO:0006810; GO:0016020;	transport; membrane;	;	;
L596_g2724		;	;	;	;
L596_g27285		GO:0005215; GO:0022857; GO:0055085; GO:0016021;	transporter activity; transmembrane transporter activity; transmembrane transport; integral component of membrane;	WBGene00008923; WBGene00009350; WBGene00006220; WBGene00003837;	F17C11.12; F32H5.4; str-176; oat-1;
L596_g27419		GO:0000166; GO:0046872; GO:0016021;	nucleotide binding; metal ion binding; integral component of membrane;	WBGene00015338; WBGene00015660;	catp-2; catp-3;
L596_g27490		GO:0006811; GO:0005215; GO:0006810; GO:0016020; GO:0055085;	ion transport; transporter activity; transport; membrane; transmembrane transport;	WBGene00006504;	kcc-1;
L596_g27538		;	;	;	;
L596_g27539		;	;	;	;
L596_g27541		;	;	;	;
L596_g27615		;	;	;	;
L596_g27674		GO:0016787; GO:0005829; GO:0046874; GO:0001760; GO:0006568; GO:1904984;	hydrolase activity; cytosol; quinolinate metabolic process; aminocarboxymuconate-semialdehyde decarboxylase activity; tryptophan metabolic process; regulation of quinolinate biosynthetic process;	WBGene00022104;	acsd-1;
L596_g27953		;	;	;	;
L596_g27954		GO:0004252; GO:0006508;	serine-type endopeptidase activity; proteolysis;	;	;
L596_g27955		;	;	;	;
L596_g28		GO:0008237; GO:0006508; GO:0004222; ;	metallopeptidase activity; proteolysis; metalloendopeptidase activity; ;	;	;
L596_g28044		GO:0005975; GO:0016773; GO:0006072; GO:0004370;	carbohydrate metabolic process; phosphotransferase activity, alcohol group as acceptor; glycerol-3-phosphate metabolic process; glycerol kinase activity;	WBGene00020007;	R11F4.1;
L596_g28055		;	;	;	;
L596_g28214		GO:0004252; GO:0006508;	serine-type endopeptidase activity; proteolysis;	WBGene00006621;	try-3;
L596_g28215		GO:0004252; GO:0006508;	serine-type endopeptidase activity; proteolysis;	WBGene00006621;	try-3;
L596_g28221		GO:0005507; GO:0016491; GO:0055114;	copper ion binding; oxidoreductase activity; oxidation-reduction process;	WBGene00009008;	F21D5.3;
L596_g28234		;	;	;	;
L596_g28236		;	;	;	;
L596_g28246		;	;	WBGene00010135;	F55H12.4;
L596_g28253		;	;	;	;
L596_g28258		GO:0055085; GO:0016021;	transmembrane transport; integral component of membrane;	;	;
L596_g28276		GO:0055085; GO:0016021;	transmembrane transport; integral component of membrane;	;	;
L596_g28277		GO:0055085; GO:0016021;	transmembrane transport; integral component of membrane;	;	;
L596_g28285		GO:0055085; GO:0016021;	transmembrane transport; integral component of membrane;	;	;
L596_g2866		GO:0006629;	lipid metabolic process;	WBGene00009798;	F46G10.4;
L596_g2990		GO:0005515;	protein binding;	;	;
L596_g3339		;	;	WBGene00195081;	C04F6.7;
L596_g3340		;	;	;	;
L596_g3450		GO:0006511; GO:0031625; GO:0006629;	ubiquitin-dependent protein catabolic process; ubiquitin protein ligase binding; lipid metabolic process;	;	;
L596_g3452		GO:0003993;	acid phosphatase activity;	;	;
L596_g3453		GO:0008236; GO:0006508;	serine-type peptidase activity; proteolysis;	WBGene00019682;	K12H4.7;
L596_g3454		GO:0008236; GO:0006508;	serine-type peptidase activity; proteolysis;	WBGene00019682;	K12H4.7;
L596_g3558		;	;	;	;
L596_g3564		;	;	;	;
L596_g3580		;	;	;	;
L596_g3669		;	;	;	;
L596_g3720		;	;	;	;
L596_g3785		;	;	;	;
L596_g3933		;	;	;	;
L596_g3942		;	;	WBGene00019477;	K07C11.4;
L596_g3946		GO:0042302;	structural constituent of cuticle;	;	;
L596_g4017		GO:0004252; GO:0006508;	serine-type endopeptidase activity; proteolysis;	WBGene00006621;	try-3;
L596_g4031		GO:0004252; GO:0006508;	serine-type endopeptidase activity; proteolysis;	WBGene00006621;	try-3;
L596_g4070		GO:0006807; GO:0004356; GO:0006542; GO:0003824;	nitrogen compound metabolic process; glutamate-ammonia ligase activity; glutamine biosynthetic process; catalytic activity;	;	;
L596_g4193		GO:0004252; GO:0006508;	serine-type endopeptidase activity; proteolysis;	WBGene00006621;	try-3;
L596_g4198		;	;	;	;
L596_g4269		GO:0004252; GO:0006508;	serine-type endopeptidase activity; proteolysis;	WBGene00006621;	try-3;
L596_g4344		GO:0016705; GO:0055114; GO:0005506; GO:0020037;	oxidoreductase activity, acting on paired donors, with incorporation or reduction of molecular oxygen; oxidation-reduction process; iron ion binding; heme binding;	;	;
L596_g4345		GO:0016705; GO:0055114; GO:0005506; GO:0020037;	oxidoreductase activity, acting on paired donors, with incorporation or reduction of molecular oxygen; oxidation-reduction process; iron ion binding; heme binding;	;	;
L596_g435		;	;	;	;
L596_g4429		GO:0008152; GO:0003824;	metabolic process; catalytic activity;	WBGene00010996; WBGene00013539; WBGene00010998; WBGene00011594; WBGene00010521;	R03G8.1; Y73F8A.35; R03G8.3; T07G12.3; K03A11.4;
L596_g4516		;	;	;	;
L596_g4544		;	;	;	;
L596_g4758		GO:0008237; GO:0040011; GO:0002119; GO:0010171; GO:0008340; GO:0043652; GO:0040018; GO:0018996; GO:0008361; GO:0030199; GO:0006508; GO:0004222;	metallopeptidase activity; locomotion; nematode larval development; body morphogenesis; determination of adult lifespan; engulfment of apoptotic cell; positive regulation of multicellular organism growth; molting cycle, collagen and cuticulin-based cuticle; regulation of cell size; collagen fibril organization; proteolysis; metalloendopeptidase activity;	WBGene00000083;	adt-2;
L596_g4892		GO:0004190; GO:0006508;	aspartic-type endopeptidase activity; proteolysis;	;	;
L596_g5063		;	;	WBGene00009121;	F25H2.7;
L596_g5186		;	;	;	;
L596_g5207		GO:0005576; GO:0005179;	extracellular region; hormone activity;	;	;
L596_g5222		;	;	;	;
L596_g5223		;	;	;	;
L596_g5226		;	;	;	;
L596_g5328		GO:0003840; GO:0006749;	gamma-glutamyltransferase activity; glutathione metabolic process;	WBGene00011393;	T03D8.6;
L596_g5381		;	;	;	;
L596_g5384		;	;	;	;
L596_g5508		;	;	;	;
L596_g5650		GO:0080019;	fatty-acyl-CoA reductase (alcohol-forming) activity;	WBGene00022200;	fard-1;
L596_g5785		GO:0008237; GO:0006508; GO:0008270; GO:0004222;	metallopeptidase activity; proteolysis; zinc ion binding; metalloendopeptidase activity;	WBGene00003532;	nas-13;
L596_g6293		;	;	;	;
L596_g6294		;	;	;	;
L596_g6314		GO:0008234; GO:0006508;	cysteine-type peptidase activity; proteolysis;	;	;
L596_g6396		;	;	;	;
L596_g6432		;	;	;	;
L596_g6433		;	;	;	;
L596_g6434		;	;	;	;
L596_g6501		;	;	;	;
L596_g6505		;	;	;	;
L596_g6512		;	;	;	;
L596_g6513		;	;	;	;
L596_g653		GO:0006810; GO:0016020; GO:0055085;	transport; membrane; transmembrane transport;	WBGene00006504;	kcc-1;
L596_g6652		GO:0006259; GO:0004531;	DNA metabolic process; deoxyribonuclease II activity;	WBGene00003828;	nuc-1;
L596_g6654		GO:0006259; GO:0004531;	DNA metabolic process; deoxyribonuclease II activity;	;	;
L596_g6660		;	;	;	;
L596_g6746		;	;	WBGene00018951;	F56C9.7;
L596_g6747		;	;	WBGene00018951;	F56C9.7;
L596_g6802		;	;	WBGene00016027;	C23H5.8;
L596_g6803		GO:0004252; GO:0016021;	serine-type endopeptidase activity; integral component of membrane;	;	;
L596_g690		;	;	;	;
L596_g6905		GO:0005215; GO:0006810; GO:0008289;	transporter activity; transport; lipid binding;	WBGene00021486;	lbp-9;
L596_g6965		;	;	;	;
L596_g6996		;	;	WBGene00012621; WBGene00016912;	Y38H6C.8; clec-86;
L596_g7008		;	;	WBGene00012939;	Y47D3B.1;
L596_g7013		;	;	;	;
L596_g7026		;	;	;	;
L596_g7028		;	;	;	;
L596_g7163		;	;	;	;
L596_g7250		;	;	;	;
L596_g7262		;	;	;	;
L596_g7309		GO:0004190; GO:0006508;	aspartic-type endopeptidase activity; proteolysis;	WBGene00000215;	asp-2;
L596_g7423		;	;	;	;
L596_g7431		;	;	WBGene00012433;	Y11D7A.9;
L596_g7441		;	;	;	;
L596_g7490		;	;	;	;
L596_g7532		;	;	;	;
L596_g7541		;	;	;	;
L596_g7542		;	;	;	;
L596_g7557		GO:0009072; GO:0003868; GO:0016701; GO:0008340; GO:0006572; GO:0055114;	aromatic amino acid family metabolic process; 4-hydroxyphenylpyruvate dioxygenase activity; oxidoreductase activity, acting on single donors with incorporation of molecular oxygen; determination of adult lifespan; tyrosine catabolic process; oxidation-reduction process;	WBGene00001993;	hpd-1;
L596_g7788		;	;	;	;
L596_g784		GO:0004252; GO:0006508;	serine-type endopeptidase activity; proteolysis;	WBGene00006621;	try-3;
L596_g7883		;	;	;	;
L596_g7887		;	;	;	;
L596_g7888		;	;	;	;
L596_g7889		;	;	;	;
L596_g7891		;	;	;	;
L596_g7930		GO:0016787; GO:0008152;	hydrolase activity; metabolic process;	WBGene00017051; WBGene00012866;	afmd-1; afmd-2;
L596_g7935		;	;	;	;
L596_g7936		;	;	;	;
L596_g7968		GO:0042302;	structural constituent of cuticle;	;	;
L596_g7997		;	;	WBGene00015631;	clec-89;
L596_g8029		;	;	;	;
L596_g8031		;	;	;	;
L596_g8071		;	;	WBGene00018760;	irg-3;
L596_g8073		GO:0016787; GO:0046872; GO:0003993;	hydrolase activity; metal ion binding; acid phosphatase activity;	WBGene00010411; WBGene00013646; WBGene00013654;	H25K10.1; Y105C5B.3; Y105C5B.15;
L596_g8140		GO:0005576; GO:0008061; GO:0006030;	extracellular region; chitin binding; chitin metabolic process;	;	;
L596_g8317		GO:0008237; GO:0006508; GO:0004222;	metallopeptidase activity; proteolysis; metalloendopeptidase activity;	;	;
L596_g8376		;	;	;	;
L596_g8455		;	;	;	;
L596_g8458		;	;	;	;
L596_g8473		GO:0004252; GO:0006508;	serine-type endopeptidase activity; proteolysis;	WBGene00006621;	try-3;
L596_g8474		;	;	;	;
L596_g8475		GO:0004252; GO:0006508;	serine-type endopeptidase activity; proteolysis;	WBGene00006621;	try-3;
L596_g8512		;	;	;	;
L596_g852		GO:0005315; GO:0006817; GO:0016020;	inorganic phosphate transmembrane transporter activity; phosphate ion transport; membrane;	WBGene00015054; WBGene00015055; WBGene00012285;	pitr-2; pitr-3; pitr-6;
L596_g8526		GO:0042302;	structural constituent of cuticle;	;	;
L596_g8680		;	;	;	;
L596_g8821		;	;	;	;
L596_g8864		;	;	;	;
L596_g8891		GO:0008289;	lipid binding;	;	;
L596_g8896		GO:0008289;	lipid binding;	;	;
L596_g8917		;	;	;	;
L596_g8928		;	;	;	;
L596_g896		;	;	;	;
L596_g9069		;	;	;	;
L596_g9354		;	;	;	;
L596_g9489		;	;	;	;
L596_g9634		GO:0008289;	lipid binding;	;	;
L596_g9636		;	;	;	;
L596_g9651		GO:0008289;	lipid binding;	;	;
L596_g966		;	;	;	;
L596_g9681		GO:0008289;	lipid binding;	;	;
L596_g9765		;	;	;	;
L596_g978		;	;	;	;
L596_g980		;	;	;	;
L596_g9865		GO:0008237; GO:0006508; GO:0008270; GO:0004222;	metallopeptidase activity; proteolysis; zinc ion binding; metalloendopeptidase activity;	WBGene00003530; WBGene00003528; WBGene00003529;	nas-11; nas-9; nas-10;
L596_g9894		;	;	;	;
L596_g9942		;	;	;	;
L596_g9944		;	;	;	;
L596_g9945		;	;	;	;

## Sheet: B
Gene stable ID	Gene name	GO term accession	GO term name	Caenorhabditis elegans (PRJNA13758) [WS258] gene stable ID	Caenorhabditis elegans (PRJNA13758) [WS258] gene name
L596_g10008		GO:0010826; GO:0036038; GO:0035869;	negative regulation of centrosome duplication; MKS complex; ciliary transition zone;	WBGene00018042;	mks-3;
L596_g10039		GO:0008234; GO:0006508;	cysteine-type peptidase activity; proteolysis;	;	;
L596_g1005		;	;	;	;
L596_g10073		;	;	;	;
L596_g10141		;	;	;	;
L596_g10192		;	;	;	;
L596_g10212		;	;	WBGene00001842;	her-1;
L596_g10252		;	;	WBGene00002696;	let-504;
L596_g10285		;	;	;	;
L596_g10298		;	;	WBGene00003249;	mig-18;
L596_g10324		;	;	WBGene00018015;	F33G12.3;
L596_g10326		;	;	;	;
L596_g10339		;	;	;	;
L596_g10408		GO:0016717; GO:0055114;	oxidoreductase activity, acting on paired donors, with oxidation of a pair of donors resulting in the reduction of molecular oxygen to two molecules of water; oxidation-reduction process;	WBGene00001399; WBGene00001398; WBGene00001397;	fat-7; fat-6; fat-5;
L596_g10411		;	;	;	;
L596_g1043		;	;	;	;
L596_g10521		;	;	;	;
L596_g10530		GO:0016705; GO:0055114; GO:0005506; GO:0020037;	oxidoreductase activity, acting on paired donors, with incorporation or reduction of molecular oxygen; oxidation-reduction process; iron ion binding; heme binding;	WBGene00014254; WBGene00011677; WBGene00011672; WBGene00011674; WBGene00011671; WBGene00011676; WBGene00010606; WBGene00000372; WBGene00008810; WBGene00011675; WBGene00011673; WBGene00008809; WBGene00008519;	cyp-13A10; cyp-13A1; cyp-13A5; cyp-13A8; cyp-13A4; cyp-13A2; cyp-13B2; cyp-13A7; cyp-13A12; cyp-13A3; cyp-13A6; cyp-13A11; cyp-13B1;
L596_g10574		GO:0016788; GO:0006629;	hydrolase activity, acting on ester bonds; lipid metabolic process;	;	;
L596_g10590		GO:0003676; GO:0015074; GO:0008270;	nucleic acid binding; DNA integration; zinc ion binding;	;	;
L596_g10598		;	;	;	;
L596_g10599		;	;	;	;
L596_g106		GO:0016491; GO:0055114;	oxidoreductase activity; oxidation-reduction process;	WBGene00016061;	hpo-15;
L596_g10602		;	;	WBGene00195081;	C04F6.7;
L596_g10607		;	;	WBGene00195081;	C04F6.7;
L596_g1065		;	;	;	;
L596_g10711		;	;	;	;
L596_g10712		;	;	;	;
L596_g10713		;	;	;	;
L596_g10773		;	;	;	;
L596_g10839		GO:0003676; GO:0015074;	nucleic acid binding; DNA integration;	;	;
L596_g1084		;	;	;	;
L596_g10840		GO:0004190; GO:0006508;	aspartic-type endopeptidase activity; proteolysis;	;	;
L596_g10841		;	;	WBGene00021091; WBGene00044486;	W08F4.1; Y54G2A.42;
L596_g10842		;	;	;	;
L596_g11054		;	;	;	;
L596_g1110		;	;	;	;
L596_g11117		;	;	;	;
L596_g11118		;	;	;	;
L596_g11227		;	;	;	;
L596_g11267		GO:0003993;	acid phosphatase activity;	WBGene00004023; WBGene00004020; WBGene00008560;	pho-4; pho-1; pho-13;
L596_g11281		;	;	;	;
L596_g11285		GO:0016705; GO:0055114; GO:0005506; GO:0020037;	oxidoreductase activity, acting on paired donors, with incorporation or reduction of molecular oxygen; oxidation-reduction process; iron ion binding; heme binding;	;	;
L596_g11287		GO:0006355; GO:0003712;	regulation of transcription, DNA-templated; transcription cofactor activity;	;	;
L596_g11291		;	;	;	;
L596_g11310		;	;	;	;
L596_g11377		GO:0006357; GO:0032784;	regulation of transcription from RNA polymerase II promoter; regulation of DNA-templated transcription, elongation;	WBGene00001259;	emb-5;
L596_g11378		GO:0006357; GO:0032784;	regulation of transcription from RNA polymerase II promoter; regulation of DNA-templated transcription, elongation;	WBGene00001259;	emb-5;
L596_g11381		GO:0003735; GO:0006412; GO:0005622; GO:0005840; GO:0015934;	structural constituent of ribosome; translation; intracellular; ribosome; large ribosomal subunit;	WBGene00004440;	rpl-26;
L596_g11385		GO:0016491; GO:0003884; GO:0071949; GO:0055114; GO:0046416;	oxidoreductase activity; D-amino-acid oxidase activity; FAD binding; oxidation-reduction process; D-amino acid metabolic process;	WBGene00017565; WBGene00008127;	ddo-2; ddo-1;
L596_g11406		;	;	;	;
L596_g11439		GO:0004190; GO:0006508;	aspartic-type endopeptidase activity; proteolysis;	;	;
L596_g11444		;	;	;	;
L596_g11456		;	;	;	;
L596_g11460		;	;	WBGene00019477;	K07C11.4;
L596_g11494		GO:0006814; GO:0005272; GO:0016020;	sodium ion transport; sodium channel activity; membrane;	WBGene00012137;	asic-2;
L596_g11506		GO:0008152; GO:0019752; GO:0004451; GO:0009790; GO:0008340; GO:0003824; GO:0005739;	metabolic process; carboxylic acid metabolic process; isocitrate lyase activity; embryo development; determination of adult lifespan; catalytic activity; mitochondrion;	WBGene00001564;	icl-1;
L596_g11592		;	;	;	;
L596_g1160		;	;	;	;
L596_g11683		GO:0008289;	lipid binding;	;	;
L596_g11688		GO:0030246;	carbohydrate binding;	;	;
L596_g11700		;	;	;	;
L596_g1173		;	;	;	;
L596_g11733		;	;	;	;
L596_g11769		GO:0042302;	structural constituent of cuticle;	WBGene00000675; WBGene00000602; WBGene00000732; WBGene00000660; WBGene00000601; WBGene00000644; WBGene00000733; WBGene00000617; WBGene00000710;	col-101; col-13; col-159; col-85; col-12; col-68; col-160; col-40; col-137;
L596_g11790		;	;	;	;
L596_g11827		;	;	;	;
L596_g11898		GO:0005215; GO:0006810; GO:0008289;	transporter activity; transport; lipid binding;	WBGene00002253; WBGene00002254;	lbp-1; lbp-2;
L596_g11914		;	;	;	;
L596_g12010		;	;	;	;
L596_g12017		GO:0005515;	protein binding;	WBGene00022789;	lron-2;
L596_g12053		GO:0022857; GO:0055085; GO:0016021;	transmembrane transporter activity; transmembrane transport; integral component of membrane;	WBGene00015088;	B0252.3;
L596_g12101		GO:0005576;	extracellular region;	WBGene00006886; WBGene00011462;	vap-1; vap-2;
L596_g12104		;	;	;	;
L596_g12109		;	;	;	;
L596_g12115		;	;	;	;
L596_g12119		GO:0055085; GO:0016021;	transmembrane transport; integral component of membrane;	;	;
L596_g12120		;	;	;	;
L596_g12175		;	;	;	;
L596_g12183		;	;	;	;
L596_g12184		;	;	;	;
L596_g12199		GO:0016021;	integral component of membrane;	;	;
L596_g12231		;	;	;	;
L596_g12232		;	;	;	;
L596_g12233		;	;	;	;
L596_g12234		;	;	;	;
L596_g12274		;	;	;	;
L596_g12334		GO:0016788;	hydrolase activity, acting on ester bonds;	WBGene00008621;	F09C8.1;
L596_g12341		GO:0046872; GO:0003676; GO:0005634; GO:0008406;	metal ion binding; nucleic acid binding; nucleus; gonad development;	WBGene00019960;	ztf-16;
L596_g12562		GO:0009792; GO:0040011; GO:0002119; GO:0000003; GO:0010171; GO:0016477; GO:0040017; GO:0005604; GO:0048731; GO:0070831;	embryo development ending in birth or egg hatching; locomotion; nematode larval development; reproduction; body morphogenesis; cell migration; positive regulation of locomotion; basement membrane; system development; basement membrane assembly;	WBGene00016913;	lam-2;
L596_g12563		GO:0005515; GO:0005604; GO:0048731; GO:0070831;	protein binding; basement membrane; system development; basement membrane assembly;	WBGene00016913;	lam-2;
L596_g12579		;	;	;	;
L596_g12582		;	;	;	;
L596_g12598		;	;	;	;
L596_g12694		;	;	WBGene00023420; WBGene00001159;	C26D10.7; eff-1;
L596_g12732		GO:0005515;	protein binding;	;	;
L596_g12798		;	;	;	;
L596_g12840		;	;	;	;
L596_g12841		;	;	;	;
L596_g12986		GO:0003677; GO:0005634; GO:0000786; GO:0006334;	DNA binding; nucleus; nucleosome; nucleosome assembly;	WBGene00001852;	hil-1;
L596_g13054		GO:0006355; GO:0005634; GO:0003700; GO:0043565; GO:0043401; GO:0008270; GO:0009792; GO:0005515; GO:0040011; GO:0002119; GO:0000003; GO:0018991; GO:0010171; GO:0008406; GO:0006915; GO:0040018; GO:0019915; GO:0018996; GO:0040039; GO:0040026; GO:0070016;	regulation of transcription, DNA-templated; nucleus; transcription factor activity, sequence-specific DNA binding; sequence-specific DNA binding; steroid hormone mediated signaling pathway; zinc ion binding; embryo development ending in birth or egg hatching; protein binding; locomotion; nematode larval development; reproduction; oviposition; body morphogenesis; gonad development; apoptotic proce…	WBGene00003623;	nhr-25;
L596_g13067		;	;	;	;
L596_g13110		GO:0055085; GO:0016021;	transmembrane transport; integral component of membrane;	WBGene00013088;	Y51B9A.6;
L596_g13146		GO:0008146;	sulfotransferase activity;	;	;
L596_g13216		GO:0004252; GO:0006508;	serine-type endopeptidase activity; proteolysis;	WBGene00006621;	try-3;
L596_g13218		GO:0004252; GO:0006508;	serine-type endopeptidase activity; proteolysis;	;	;
L596_g13254		;	;	;	;
L596_g13255		;	;	;	;
L596_g13296		;	;	;	;
L596_g13359		;	;	;	;
L596_g13360		GO:0005615;	extracellular space;	;	;
L596_g13375		GO:0005524; GO:0006468; GO:0004672;	ATP binding; protein phosphorylation; protein kinase activity;	;	;
L596_g13387		;	;	;	;
L596_g13395		GO:0005634; GO:0006334;	nucleus; nucleosome assembly;	;	;
L596_g1346		;	;	;	;
L596_g13461		;	;	;	;
L596_g13466		;	;	;	;
L596_g13481		GO:0003677; GO:0003950; GO:0006471; GO:0008270;	DNA binding; NAD+ ADP-ribosyltransferase activity; protein ADP-ribosylation; zinc ion binding;	;	;
L596_g13527		;	;	;	;
L596_g13528		;	;	;	;
L596_g13530		;	;	;	;
L596_g13533		GO:0016705; GO:0055114; GO:0005506; GO:0020037;	oxidoreductase activity, acting on paired donors, with incorporation or reduction of molecular oxygen; oxidation-reduction process; iron ion binding; heme binding;	WBGene00019471; WBGene00015042; WBGene00008829; WBGene00011699; WBGene00015043; WBGene00015399; WBGene00015040; WBGene00015044; WBGene00019470; WBGene00015045; WBGene00019565; WBGene00019472; WBGene00015041; WBGene00019473; WBGene00011698; WBGene00016786; WBGene00015400; WBGene00007362; WBGene00020386;	cyp-35B2; cyp-34A7; cyp-35D1; cyp-34A2; cyp-34A8; cyp-35A1; cyp-34A5; cyp-34A9; cyp-35B3; cyp-34A10; cyp-35A3; cyp-35B1; cyp-34A6; cyp-35A5; cyp-34A1; cyp-35A4; cyp-35A2; cyp-35C1; cyp-34A4;
L596_g13553		;	;	;	;
L596_g1356		GO:0055085; GO:0016021;	transmembrane transport; integral component of membrane;	;	;
L596_g13668		;	;	;	;
L596_g13694		;	;	;	;
L596_g13697		;	;	;	;
L596_g13751		GO:0055085; GO:0016021; GO:0005764; GO:0050807; GO:0042176; GO:0015136; GO:0015739;	transmembrane transport; integral component of membrane; lysosome; regulation of synapse organization; regulation of protein catabolic process; sialic acid transmembrane transporter activity; sialic acid transport;	WBGene00018473;	cima-1;
L596_g13841		;	;	;	;
L596_g13844		GO:0005874; GO:0005200; GO:0005525; GO:0007017;	microtubule; structural constituent of cytoskeleton; GTP binding; microtubule-based process;	;	;
L596_g13882		;	;	;	;
L596_g13887		GO:0004252; GO:0006508;	serine-type endopeptidase activity; proteolysis;	WBGene00006621;	try-3;
L596_g13888		;	;	;	;
L596_g13889		GO:0004252; GO:0006508;	serine-type endopeptidase activity; proteolysis;	WBGene00006621;	try-3;
L596_g13890		GO:0004252; GO:0006508;	serine-type endopeptidase activity; proteolysis;	WBGene00006621;	try-3;
L596_g13943		;	;	;	;
L596_g14026		GO:0005615;	extracellular space;	WBGene00010225;	ttr-31;
L596_g1403		GO:0008289;	lipid binding;	;	;
L596_g14104		;	;	;	;
L596_g14105		;	;	;	;
L596_g14146		;	;	;	;
L596_g14175		GO:0016021;	integral component of membrane;	WBGene00004231;	ptr-17;
L596_g14180		GO:0004725; GO:0006470;	protein tyrosine phosphatase activity; protein dephosphorylation;	;	;
L596_g14200		;	;	WBGene00004824;	F56B3.4;
L596_g14216		GO:0004252; GO:0006508;	serine-type endopeptidase activity; proteolysis;	WBGene00006621;	try-3;
L596_g14218		;	;	;	;
L596_g14328		GO:0005215; GO:0006810; GO:0006857; GO:0002119; GO:0000003; GO:0008340; GO:0009408; GO:0040018; GO:0016020; GO:0019915; GO:0006629; GO:0040010; GO:0006979; GO:1900101; GO:0042936; GO:0042938; GO:2000192; GO:0006885; GO:0032006; GO:0080144;	transporter activity; transport; oligopeptide transport; nematode larval development; reproduction; determination of adult lifespan; response to heat; positive regulation of multicellular organism growth; membrane; lipid storage; lipid metabolic process; positive regulation of growth rate; response to oxidative stress; regulation of endoplasmic reticulum unfolded protein response; dipeptide trans…	WBGene00003877;	pept-1;
L596_g1438		GO:0003676; GO:0008270;	nucleic acid binding; zinc ion binding;	;	;
L596_g14388		GO:0005515;	protein binding;	WBGene00013872;	ZC374.2;
L596_g14549		;	;	;	;
L596_g14626		;	;	;	;
L596_g14677		GO:0004867; GO:0007413; GO:0005604; GO:0031430; GO:0033563; GO:0055120; GO:0008045; GO:0016203; GO:0033627;	serine-type endopeptidase inhibitor activity; axonal fasciculation; basement membrane; M band; dorsal/ventral axon guidance; striated muscle dense body; motor neuron axon guidance; muscle attachment; cell adhesion mediated by integrin;	WBGene00006893;	spon-1;
L596_g14746		;	;	WBGene00012791;	Y43D4A.5;
L596_g14793		;	;	WBGene00012686; WBGene00012428; WBGene00012688; WBGene00015258; WBGene00015260; WBGene00021448; WBGene00012535; WBGene00022641; WBGene00022643;	Y39B6A.27; Y11D7A.3; Y39B6A.29; B0554.5; B0554.7; Y39D8A.1; Y37A1A.2; ZK6.6; ZK6.8;
L596_g1495		;	;	;	;
L596_g15023		GO:0003993;	acid phosphatase activity;	;	;
L596_g15027		GO:0003993;	acid phosphatase activity;	;	;
L596_g15031		GO:0003993;	acid phosphatase activity;	;	;
L596_g15034		GO:0003993;	acid phosphatase activity;	;	;
L596_g15304		;	;	;	;
L596_g15306		;	;	;	;
L596_g15307		;	;	;	;
L596_g15321		GO:0006508; GO:0008233; GO:0016787; GO:0004180; GO:0004185;	proteolysis; peptidase activity; hydrolase activity; carboxypeptidase activity; serine-type carboxypeptidase activity;	WBGene00008741;	F13D12.6;
L596_g15328		GO:0004185; GO:0006508;	serine-type carboxypeptidase activity; proteolysis;	;	;
L596_g15369		;	;	;	;
L596_g15442		;	;	;	;
L596_g15468		;	;	;	;
L596_g15717		;	;	;	;
L596_g1576		GO:0055085; GO:0016021;	transmembrane transport; integral component of membrane;	;	;
L596_g158		;	;	;	;
L596_g15813		GO:0004252; GO:0006508;	serine-type endopeptidase activity; proteolysis;	;	;
L596_g15815		GO:0004252; GO:0006508;	serine-type endopeptidase activity; proteolysis;	;	;
L596_g15816		GO:0004252; GO:0006508;	serine-type endopeptidase activity; proteolysis;	WBGene00006621;	try-3;
L596_g15818		;	;	;	;
L596_g15830		;	;	;	;
L596_g15852		;	;	;	;
L596_g159		GO:0016787; GO:0008152; GO:0016042; GO:0006629;	hydrolase activity; metabolic process; lipid catabolic process; lipid metabolic process;	WBGene00015484;	atgl-1;
L596_g1596		GO:0016491; GO:0050660; GO:0004499; GO:0050661; GO:0055114;	oxidoreductase activity; flavin adenine dinucleotide binding; N,N-dimethylaniline monooxygenase activity; NADP binding; oxidation-reduction process;	;	;
L596_g16029		;	;	;	;
L596_g16055		;	;	;	;
L596_g16058		;	;	;	;
L596_g16060		;	;	;	;
L596_g16076		;	;	;	;
L596_g16077		;	;	;	;
L596_g16078		;	;	;	;
L596_g16079		;	;	;	;
L596_g16080		;	;	;	;
L596_g16085		;	;	;	;
L596_g16089		GO:0004568; GO:0006032; GO:0016998;	chitinase activity; chitin catabolic process; cell wall macromolecule catabolic process;	WBGene00011196; WBGene00007425; WBGene00012057;	R10D12.15; C08B6.4; T26F2.1;
L596_g16103		GO:0004568; GO:0006032; GO:0016998;	chitinase activity; chitin catabolic process; cell wall macromolecule catabolic process;	WBGene00011196; WBGene00007425; WBGene00012057;	R10D12.15; C08B6.4; T26F2.1;
L596_g1617		;	;	WBGene00015476;	C05D9.9;
L596_g16186		;	;	;	;
L596_g16191		GO:0008171;	O-methyltransferase activity;	WBGene00021487; WBGene00021491; WBGene00021492; WBGene00012518;	comt-3; comt-4; comt-5; comt-2;
L596_g1620		;	;	;	;
L596_g1622		;	;	;	;
L596_g1623		;	;	;	;
L596_g16231		;	;	;	;
L596_g16232		GO:0003676;	nucleic acid binding;	;	;
L596_g16233		;	;	;	;
L596_g163		;	;	;	;
L596_g16332		GO:0004252; GO:0006508;	serine-type endopeptidase activity; proteolysis;	;	;
L596_g16347		GO:0005515; GO:0008191;	protein binding; metalloendopeptidase inhibitor activity;	;	;
L596_g16382		;	;	;	;
L596_g164		;	;	;	;
L596_g16431		;	;	;	;
L596_g1647		;	;	;	;
L596_g1649		;	;	;	;
L596_g1650		;	;	;	;
L596_g16526		;	;	;	;
L596_g16529		;	;	;	;
L596_g16530		;	;	;	;
L596_g1661		;	;	;	;
L596_g16613		;	;	;	;
L596_g16616		;	;	;	;
L596_g1667		GO:0008234; GO:0006508;	cysteine-type peptidase activity; proteolysis;	WBGene00011102;	R07E3.1;
L596_g16722		;	;	;	;
L596_g16735		GO:0005515; GO:0005509;	protein binding; calcium ion binding;	WBGene00019901;	R05G6.9;
L596_g16744		;	;	WBGene00005003;	spp-18;
L596_g16748		GO:0055085; GO:0016021;	transmembrane transport; integral component of membrane;	;	;
L596_g16765		;	;	;	;
L596_g16775		;	;	;	;
L596_g16793		GO:0004842; GO:0016567;	ubiquitin-protein transferase activity; protein ubiquitination;	;	;
L596_g16854		;	;	;	;
L596_g16977		;	;	;	;
L596_g17004		GO:0005524; GO:0003774; GO:0016459; GO:0009792; GO:0040011; GO:0002119; GO:0000003; GO:0006898; GO:0010171; GO:0007626; GO:0008152; GO:0031672; GO:0005863;	ATP binding; motor activity; myosin complex; embryo development ending in birth or egg hatching; locomotion; nematode larval development; reproduction; receptor-mediated endocytosis; body morphogenesis; locomotory behavior; metabolic process; A band; striated muscle myosin thick filament;	WBGene00003515;	myo-3;
L596_g17029		;	;	;	;
L596_g17043		;	;	;	;
L596_g17075		GO:0004181; GO:0006508; GO:0008270;	metallocarboxypeptidase activity; proteolysis; zinc ion binding;	;	;
L596_g17077		GO:0006508; GO:0008270; GO:0004180; GO:0004181;	proteolysis; zinc ion binding; carboxypeptidase activity; metallocarboxypeptidase activity;	;	;
L596_g171		GO:0008152; GO:0003824;	metabolic process; catalytic activity;	WBGene00008669;	acs-14;
L596_g17106		;	;	;	;
L596_g17122		GO:0004185; GO:0006508;	serine-type carboxypeptidase activity; proteolysis;	WBGene00012530;	Y32F6A.5;
L596_g17123		;	;	;	;
L596_g17128		;	;	;	;
L596_g17131		GO:0042302;	structural constituent of cuticle;	;	;
L596_g17134		;	;	;	;
L596_g17162		;	;	;	;
L596_g17194		;	;	;	;
L596_g172		;	;	;	;
L596_g17283		;	;	;	;
L596_g173		;	;	;	;
L596_g17351		;	;	;	;
L596_g17352		;	;	;	;
L596_g17362		;	;	;	;
L596_g17370		;	;	;	;
L596_g17373		;	;	;	;
L596_g17383		GO:0016491; GO:0008152;	oxidoreductase activity; metabolic process;	WBGene00015332;	tyr-1;
L596_g17434		;	;	;	;
L596_g17452		GO:0006511;	ubiquitin-dependent protein catabolic process;	;	;
L596_g17454		GO:0016705; GO:0055114; GO:0005506; GO:0020037;	oxidoreductase activity, acting on paired donors, with incorporation or reduction of molecular oxygen; oxidation-reduction process; iron ion binding; heme binding;	WBGene00019471; WBGene00015042; WBGene00008829; WBGene00011699; WBGene00015043; WBGene00015399; WBGene00015040; WBGene00015044; WBGene00019470; WBGene00015045; WBGene00019565; WBGene00019472; WBGene00015041; WBGene00019473; WBGene00011698; WBGene00016786; WBGene00015400; WBGene00007362; WBGene00020386;	cyp-35B2; cyp-34A7; cyp-35D1; cyp-34A2; cyp-34A8; cyp-35A1; cyp-34A5; cyp-34A9; cyp-35B3; cyp-34A10; cyp-35A3; cyp-35B1; cyp-34A6; cyp-35A5; cyp-34A1; cyp-35A4; cyp-35A2; cyp-35C1; cyp-34A4;
L596_g17494		;	;	;	;
L596_g17502	SPI-6 SPI-6 SPI-6	GO:0006508; GO:0008233; GO:0005615;	proteolysis; peptidase activity; extracellular space;	;	;
L596_g17534		GO:0005524; GO:0006468; GO:0004674; GO:0004672;	ATP binding; protein phosphorylation; protein serine/threonine kinase activity; protein kinase activity;	WBGene00044281;	R04A9.7;
L596_g17555		;	;	;	;
L596_g17557		GO:0042302;	structural constituent of cuticle;	;	;
L596_g17569		GO:0009792; GO:0002119; GO:0010171; GO:0018996;	embryo development ending in birth or egg hatching; nematode larval development; body morphogenesis; molting cycle, collagen and cuticulin-based cuticle;	WBGene00009626;	F42A8.1;
L596_g17609		GO:0008080;	N-acetyltransferase activity;	;	;
L596_g17625		;	;	;	;
L596_g17707		;	;	;	;
L596_g17719		;	;	WBGene00012777;	lact-8;
L596_g17753		GO:0008237; GO:0031012; GO:0040011; GO:0000003; GO:0048477; GO:0006915; GO:0006508; GO:0008270; GO:0004222;	metallopeptidase activity; extracellular matrix; locomotion; reproduction; oogenesis; apoptotic process; proteolysis; zinc ion binding; metalloendopeptidase activity;	WBGene00019212;	zmp-2;
L596_g17802		GO:0005524; GO:0006468; GO:0004672;	ATP binding; protein phosphorylation; protein kinase activity;	;	;
L596_g17863		;	;	;	;
L596_g17864		;	;	;	;
L596_g1789		;	;	;	;
L596_g17957		;	;	;	;
L596_g1797		;	;	;	;
L596_g1798		GO:0003993;	acid phosphatase activity;	WBGene00022245; WBGene00022246;	acp-6; acp-7;
L596_g18001		GO:0005524; GO:0006468; GO:0004672;	ATP binding; protein phosphorylation; protein kinase activity;	;	;
L596_g18062		;	;	;	;
L596_g18073		;	;	;	;
L596_g18075		;	;	;	;
L596_g18248		GO:0005764; GO:0008340; GO:0006629;	lysosome; determination of adult lifespan; lipid metabolic process;	WBGene00010769;	asah-1;
L596_g18288		;	;	;	;
L596_g18290		;	;	;	;
L596_g18294		;	;	;	;
L596_g18328		;	;	;	;
L596_g18329		;	;	;	;
L596_g18334	ASP110 ASP110 ASP110 ASP110	GO:0006508; GO:0008233; GO:0016787; GO:0004190;	proteolysis; peptidase activity; hydrolase activity; aspartic-type endopeptidase activity;	WBGene00012681; WBGene00013973; WBGene00012682; WBGene00012683; WBGene00077655; WBGene00000214;	asp-15; asp-18; asp-16; asp-17; asp-19; asp-1;
L596_g1834		;	;	;	;
L596_g18340		GO:0004190; GO:0006508;	aspartic-type endopeptidase activity; proteolysis;	WBGene00012681; WBGene00013973; WBGene00012682; WBGene00012683; WBGene00077655; WBGene00000214;	asp-15; asp-18; asp-16; asp-17; asp-19; asp-1;
L596_g18341		GO:0004190; GO:0006508;	aspartic-type endopeptidase activity; proteolysis;	;	;
L596_g18342		;	;	;	;
L596_g18390		;	;	;	;
L596_g18396		;	;	;	;
L596_g18476		;	;	;	;
L596_g18513		;	;	;	;
L596_g18561		;	;	;	;
L596_g18581		;	;	WBGene00011838;	T19C4.1;
L596_g18608		;	;	;	;
L596_g18672		;	;	;	;
L596_g18673		;	;	;	;
L596_g18674		GO:0016788; GO:0006629;	hydrolase activity, acting on ester bonds; lipid metabolic process;	;	;
L596_g18675		GO:0055085; GO:0016021;	transmembrane transport; integral component of membrane;	WBGene00018920; WBGene00018429; WBGene00015272; WBGene00018918; WBGene00021220; WBGene00021226; WBGene00015271; WBGene00020583; WBGene00010299; WBGene00016003; WBGene00021223; WBGene00021219; WBGene00020584;	F56A4.12; F44E7.7; C01B4.8; F56A4.10; Y19D10A.5; Y19D10A.11; C01B4.7; T19D12.9; F59A1.13; C18H9.5; Y19D10A.8; Y19D10A.4; T19D12.10;
L596_g18793		;	;	;	;
L596_g18840		;	;	;	;
L596_g18953		;	;	WBGene00007185;	nlp-36;
L596_g18963		GO:0000166; GO:0046872; GO:0016021;	nucleotide binding; metal ion binding; integral component of membrane;	WBGene00015338; WBGene00015660;	catp-2; catp-3;
L596_g18965		GO:0006511; GO:0031625;	ubiquitin-dependent protein catabolic process; ubiquitin protein ligase binding;	;	;
L596_g1899		;	;	;	;
L596_g1900		GO:0006281; GO:0000723; GO:0003678; ;	DNA repair; telomere maintenance; DNA helicase activity; ;	;	;
L596_g1906		;	;	WBGene00018951;	F56C9.7;
L596_g19065		GO:0005515;	protein binding;	;	;
L596_g1907		;	;	WBGene00018951;	F56C9.7;
L596_g19081		GO:0004252; GO:0006508;	serine-type endopeptidase activity; proteolysis;	WBGene00006621;	try-3;
L596_g19138		;	;	;	;
L596_g19143		GO:0004252; GO:0006508;	serine-type endopeptidase activity; proteolysis;	;	;
L596_g19156		;	;	;	;
L596_g19173		;	;	;	;
L596_g19204		;	;	;	;
L596_g19210		;	;	;	;
L596_g1924		;	;	;	;
L596_g19240		;	;	;	;
L596_g19241		GO:0005215; GO:0022857; GO:0055085; GO:0016021;	transporter activity; transmembrane transporter activity; transmembrane transport; integral component of membrane;	WBGene00015088;	B0252.3;
L596_g19268		;	;	;	;
L596_g19279		;	;	;	;
L596_g19360		;	;	;	;
L596_g19377		;	;	;	;
L596_g19416		;	;	;	;
L596_g19510		GO:0008234; GO:0006508;	cysteine-type peptidase activity; proteolysis;	;	;
L596_g19512		GO:0008234; GO:0006508;	cysteine-type peptidase activity; proteolysis;	;	;
L596_g19527		GO:0008270;	zinc ion binding;	WBGene00000097;	aip-1;
L596_g19538		;	;	;	;
L596_g19542		GO:0004252; GO:0006508;	serine-type endopeptidase activity; proteolysis;	WBGene00006621;	try-3;
L596_g19642		GO:0008271; GO:0008272; GO:0015116; GO:0016020; GO:0055085; GO:0016021;	secondary active sulfate transmembrane transporter activity; sulfate transport; sulfate transmembrane transporter activity; membrane; transmembrane transport; integral component of membrane;	;	;
L596_g1977		GO:0004180; GO:0004181; GO:0006508; GO:0008270;	carboxypeptidase activity; metallocarboxypeptidase activity; proteolysis; zinc ion binding;	;	;
L596_g1980		GO:0006281; GO:0000723; GO:0003678;	DNA repair; telomere maintenance; DNA helicase activity;	;	;
L596_g19857		GO:0016567; GO:0005488;	protein ubiquitination; binding;	;	;
L596_g19858		GO:0016567;	protein ubiquitination;	;	;
L596_g19860		;	;	;	;
L596_g19861		GO:0016567;	protein ubiquitination;	WBGene00014243;	dcaf-1;
L596_g19877		;	;	;	;
L596_g19878		GO:0006355; GO:0005634; GO:0003712; GO:0004402; GO:0008270;	regulation of transcription, DNA-templated; nucleus; transcription cofactor activity; histone acetyltransferase activity; zinc ion binding;	;	;
L596_g1988		GO:0016788; GO:0006952; GO:0045087; GO:0050829;	hydrolase activity, acting on ester bonds; defense response; innate immune response; defense response to Gram-negative bacterium;	WBGene00019779;	endu-2;
L596_g1990		; GO:0016788;	; hydrolase activity, acting on ester bonds;	;	;
L596_g19935		;	;	;	;
L596_g19965		GO:0005509;	calcium ion binding;	;	;
L596_g19995		;	;	;	;
L596_g20048		;	;	;	;
L596_g20049		GO:0005576; GO:0009792; GO:0002119; GO:0000003; GO:0040010; GO:0040015; GO:0032876;	extracellular region; embryo development ending in birth or egg hatching; nematode larval development; reproduction; positive regulation of growth rate; negative regulation of multicellular organism growth; negative regulation of DNA endoreduplication;	WBGene00003055;	lon-1;
L596_g2008		GO:0005515; GO:0016567;	protein binding; protein ubiquitination;	;	;
L596_g20139		;	;	;	;
L596_g20180		;	;	;	;
L596_g20187		;	;	;	;
L596_g20270		GO:0055085; GO:0016021;	transmembrane transport; integral component of membrane;	WBGene00018920; WBGene00018429; WBGene00015272; WBGene00018918; WBGene00021220; WBGene00021226; WBGene00015271; WBGene00020583; WBGene00010299; WBGene00016003; WBGene00021223; WBGene00021219; WBGene00020584;	F56A4.12; F44E7.7; C01B4.8; F56A4.10; Y19D10A.5; Y19D10A.11; C01B4.7; T19D12.9; F59A1.13; C18H9.5; Y19D10A.8; Y19D10A.4; T19D12.10;
L596_g20275		GO:0005515; GO:0008270;	protein binding; zinc ion binding;	;	;
L596_g20349		;	;	;	;
L596_g20353		;	;	;	;
L596_g20356		;	;	;	;
L596_g20357		;	;	;	;
L596_g20365		GO:0005215; GO:0055085; GO:0016021;	transporter activity; transmembrane transport; integral component of membrane;	;	;
L596_g20369		GO:0016788; GO:0006629;	hydrolase activity, acting on ester bonds; lipid metabolic process;	;	;
L596_g20372		GO:0016491;	oxidoreductase activity;	WBGene00000967; WBGene00000982;	dhs-3; dhs-19;
L596_g20389		;	;	;	;
L596_g20442		;	;	;	;
L596_g20443		;	;	;	;
L596_g20444		;	;	;	;
L596_g20445		;	;	;	;
L596_g20471		GO:0008234; GO:0006508;	cysteine-type peptidase activity; proteolysis;	;	;
L596_g20483		;	;	WBGene00019780;	M60.4;
L596_g2049		;	;	;	;
L596_g20507		;	;	;	;
L596_g20508		;	;	WBGene00021194; WBGene00019136; WBGene00018020; WBGene00021577; WBGene00022692;	Y16E11A.2; F59H6.5; F33H12.6; Y46B2A.2; ZK250.9;
L596_g20512		;	;	;	;
L596_g2054		;	;	;	;
L596_g20578		;	;	;	;
L596_g20589		;	;	;	;
L596_g20592		;	;	;	;
L596_g20593		;	;	;	;
L596_g20598		GO:0006629;	lipid metabolic process;	;	;
L596_g20599		;	;	;	;
L596_g20659		GO:0008152; GO:0070569; GO:0003983; GO:0006011;	metabolic process; uridylyltransferase activity; UTP:glucose-1-phosphate uridylyltransferase activity; UDP-glucose metabolic process;	WBGene00016996;	D1005.2;
L596_g20719		GO:0042302;	structural constituent of cuticle;	;	;
L596_g20772		;	;	;	;
L596_g20802		GO:0009058; GO:0003824;	biosynthetic process; catalytic activity;	;	;
L596_g20814		GO:0016020;	membrane;	WBGene00015389;	scav-1;
L596_g20935		;	;	;	;
L596_g20938		GO:0005615;	extracellular space;	;	;
L596_g20939		GO:0005615;	extracellular space;	;	;
L596_g20941		;	;	;	;
L596_g20947		GO:0005524; GO:0006468; GO:0004672;	ATP binding; protein phosphorylation; protein kinase activity;	;	;
L596_g20970		GO:0005215; GO:0006810; GO:0008289;	transporter activity; transport; lipid binding;	WBGene00002260; WBGene00002257; WBGene00002258; WBGene00002259;	lbp-8; lbp-5; lbp-6; lbp-7;
L596_g21		;	;	;	;
L596_g21025		;	;	;	;
L596_g211		;	;	;	;
L596_g21117		;	;	WBGene00019663; WBGene00019662;	K11H12.7; K11H12.6;
L596_g21218		;	;	;	;
L596_g21279		;	;	;	;
L596_g21336		;	;	;	;
L596_g21337		;	;	;	;
L596_g2134		GO:0003824;	catalytic activity;	;	;
L596_g21444		;	;	;	;
L596_g21478		;	;	;	;
L596_g21487		;	;	;	;
L596_g21498		GO:0003993;	acid phosphatase activity;	WBGene00022245; WBGene00022246;	acp-6; acp-7;
L596_g21505		GO:0003993;	acid phosphatase activity;	WBGene00022245; WBGene00022246;	acp-6; acp-7;
L596_g21512		GO:0004252; GO:0006508;	serine-type endopeptidase activity; proteolysis;	WBGene00006621;	try-3;
L596_g21514		;	;	;	;
L596_g21515		GO:0004252; GO:0006508;	serine-type endopeptidase activity; proteolysis;	WBGene00006621;	try-3;
L596_g21542		;	;	;	;
L596_g21543		GO:0004252; GO:0006508;	serine-type endopeptidase activity; proteolysis;	WBGene00006621;	try-3;
L596_g21558		GO:0005576; GO:0008061; GO:0006030;	extracellular region; chitin binding; chitin metabolic process;	;	;
L596_g2159		;	;	;	;
L596_g21604		;	;	;	;
L596_g21613		GO:0003677; GO:0006310; GO:0015074;	DNA binding; DNA recombination; DNA integration;	;	;
L596_g21634		;	;	;	;
L596_g2164		GO:0008152; GO:0016758;	metabolic process; transferase activity, transferring hexosyl groups;	WBGene00017333; WBGene00019379; WBGene00016762; WBGene00011340; WBGene00019516; WBGene00015692; WBGene00015693; WBGene00007946; WBGene00021709; WBGene00017332; WBGene00017336; WBGene00008485; WBGene00017315; WBGene00015695; WBGene00007885; WBGene00015694; WBGene00021464; WBGene00008486; WBGene00013901; WBGene00017329; WBGene00017959; WBGene00013900; WBGene00008097; WBGene00007422; WBGene00009255;…	ugt-38; K04A8.10; ugt-24; ugt-30; ugt-20; ugt-25; ugt-28; ugt-33; ugt-29; ugt-37; ugt-41; ugt-43; ugt-36; ugt-26; ugt-21; ugt-27; ugt-31; ugt-44; ugt-16; ugt-39; ugt-42; ugt-18; ugt-15; ugt-17; ugt-34; ugt-45; F10D2.8; ugt-19; ugt-23; C23G10.6; ugt-40; ugt-32; ugt-35; ugt-22;
L596_g21659		;	;	;	;
L596_g21662		;	;	;	;
L596_g21663		;	;	;	;
L596_g21671		;	;	;	;
L596_g2168		;	;	;	;
L596_g2169		;	;	WBGene00009454;	F36A2.7;
L596_g2170		;	;	;	;
L596_g21798		GO:0008236; GO:0003677; GO:0005524; GO:0006265; GO:0003918; GO:0016020; GO:0016021; GO:0006508;	serine-type peptidase activity; DNA binding; ATP binding; DNA topological change; DNA topoisomerase type II (ATP-hydrolyzing) activity; membrane; integral component of membrane; proteolysis;	;	;
L596_g21858		GO:0042302;	structural constituent of cuticle;	;	;
L596_g2195		;	;	;	;
L596_g21965		;	;	;	;
L596_g22048		;	;	;	;
L596_g22087		;	;	WBGene00017591;	F19C7.1;
L596_g22088		;	;	WBGene00009883;	F49C12.14;
L596_g22089		;	;	WBGene00022490;	Y119D3B.13;
L596_g22101		GO:0005975; GO:0004553;	carbohydrate metabolic process; hydrolase activity, hydrolyzing O-glycosyl compounds;	;	;
L596_g22152		;	;	;	;
L596_g22159		;	;	;	;
L596_g22160		GO:0046872; GO:0005515; GO:0008270;	metal ion binding; protein binding; zinc ion binding;	;	;
L596_g22167		;	;	;	;
L596_g22174		;	;	;	;
L596_g22214		;	;	;	;
L596_g22237		;	;	;	;
L596_g2230		;	;	;	;
L596_g22302		;	;	WBGene00018149;	F37C12.1;
L596_g22305		;	;	;	;
L596_g2231		;	;	;	;
L596_g22324		;	;	;	;
L596_g22338		GO:0016747;	transferase activity, transferring acyl groups other than amino-acyl groups;	WBGene00012324; WBGene00012323;	rhy-1; oac-54;
L596_g22512		;	;	;	;
L596_g22513		;	;	;	;
L596_g22524		;	;	;	;
L596_g22543		;	;	;	;
L596_g22546		;	;	;	;
L596_g22595		;	;	;	;
L596_g22632		;	;	;	;
L596_g22633		GO:0006355; GO:0005515; GO:0005622;	regulation of transcription, DNA-templated; protein binding; intracellular;	;	;
L596_g22734		GO:0016747;	transferase activity, transferring acyl groups other than amino-acyl groups;	;	;
L596_g22848		GO:0005975; GO:0004476; GO:0009298; GO:0009792; GO:0002119; GO:0000003; GO:0008270;	carbohydrate metabolic process; mannose-6-phosphate isomerase activity; GDP-mannose biosynthetic process; embryo development ending in birth or egg hatching; nematode larval development; reproduction; zinc ion binding;	WBGene00015464;	C05C8.7;
L596_g22929		GO:0016787; GO:0046872; GO:0003993;	hydrolase activity; metal ion binding; acid phosphatase activity;	WBGene00010411; WBGene00013646; WBGene00013654;	H25K10.1; Y105C5B.3; Y105C5B.15;
L596_g23000		;	;	;	;
L596_g23022		;	;	;	;
L596_g23033		;	;	;	;
L596_g23064		GO:0006814; GO:0005272; GO:0016020;	sodium ion transport; sodium channel activity; membrane;	WBGene00012137;	asic-2;
L596_g23077		GO:0003677; GO:0006310; GO:0015074;	DNA binding; DNA recombination; DNA integration;	;	;
L596_g23151		GO:0016021;	integral component of membrane;	;	;
L596_g23157		GO:0046872; GO:0005524; GO:0008716; GO:0003824;	metal ion binding; ATP binding; D-alanine-D-alanine ligase activity; catalytic activity;	;	;
L596_g23162		;	;	;	;
L596_g2324		GO:0006535;	cysteine biosynthetic process from serine;	WBGene00018783; WBGene00013866;	cbs-2; cbs-1;
L596_g23282		;	;	;	;
L596_g23283		;	;	;	;
L596_g23288		;	;	;	;
L596_g23294		;	;	;	;
L596_g233		;	;	WBGene00015514; WBGene00014173;	C06A8.3; ZK970.7;
L596_g23406		GO:0005524; GO:0006810; GO:0042626; GO:0016887; GO:0015197; GO:0015833; GO:0016246; GO:0016020; GO:0055085; GO:0016021; GO:0035264; GO:0007041;	ATP binding; transport; ATPase activity, coupled to transmembrane movement of substances; ATPase activity; peptide transporter activity; peptide transport; RNA interference; membrane; transmembrane transport; integral component of membrane; multicellular organism growth; lysosomal transport;	WBGene00001819;	haf-9;
L596_g23443		GO:0007186; GO:0004930; GO:0016021;	G-protein coupled receptor signaling pathway; G-protein coupled receptor activity; integral component of membrane;	;	;
L596_g23455		GO:0008191;	metalloendopeptidase inhibitor activity;	;	;
L596_g23473		GO:0006508; GO:0008233; GO:0010951; GO:0004869; GO:0010466; GO:0030414;	proteolysis; peptidase activity; negative regulation of endopeptidase activity; cysteine-type endopeptidase inhibitor activity; negative regulation of peptidase activity; peptidase inhibitor activity;	;	;
L596_g23480		GO:0004869;	cysteine-type endopeptidase inhibitor activity;	;	;
L596_g23483		;	;	;	;
L596_g23492		;	;	;	;
L596_g23497		;	;	;	;
L596_g235		GO:0005515;	protein binding;	WBGene00006404;	tag-10;
L596_g23556		;	;	;	;
L596_g23565		;	;	WBGene00019713;	pqn-52;
L596_g236		GO:0005515; ;	protein binding; ;	WBGene00006404;	tag-10;
L596_g23654		;	;	;	;
L596_g23655		;	;	;	;
L596_g23660		;	;	;	;
L596_g23692		GO:0016491; GO:0008152; GO:0016620; GO:0055114;	oxidoreductase activity; metabolic process; oxidoreductase activity, acting on the aldehyde or oxo group of donors, NAD or NADP as acceptor; oxidation-reduction process;	WBGene00000108; WBGene00000107;	alh-2; alh-1;
L596_g23730		GO:0003676; GO:0015074;	nucleic acid binding; DNA integration;	;	;
L596_g23743		;	;	;	;
L596_g23744		;	;	;	;
L596_g23745		;	;	;	;
L596_g23746		;	;	;	;
L596_g23747		;	;	;	;
L596_g23750		;	;	;	;
L596_g23751		;	;	;	;
L596_g23846		GO:0007186; GO:0004930; GO:0016021;	G-protein coupled receptor signaling pathway; G-protein coupled receptor activity; integral component of membrane;	;	;
L596_g23855		;	;	;	;
L596_g23857		;	;	;	;
L596_g23861		;	;	;	;
L596_g23880		GO:0003676; GO:0008270;	nucleic acid binding; zinc ion binding;	;	;
L596_g23890		;	;	WBGene00008707;	F11E6.3;
L596_g23920		;	;	;	;
L596_g23970		GO:0006629;	lipid metabolic process;	;	;
L596_g23971		;	;	;	;
L596_g23972		;	;	;	;
L596_g23975		;	;	;	;
L596_g23992		;	;	;	;
L596_g24035		;	;	;	;
L596_g24041		;	;	;	;
L596_g24060		;	;	;	;
L596_g24067		;	;	;	;
L596_g24109		GO:0008237; GO:0006508; GO:0008270;	metallopeptidase activity; proteolysis; zinc ion binding;	;	;
L596_g24164		;	;	WBGene00021768; WBGene00015913;	Y51F10.7; C17F4.7;
L596_g2421		;	;	;	;
L596_g24272		GO:0005044; GO:0030247; GO:0006955;	scavenger receptor activity; polysaccharide binding; immune response;	WBGene00011269;	R17.3;
L596_g24285		GO:0008236; GO:0006508;	serine-type peptidase activity; proteolysis;	WBGene00019682;	K12H4.7;
L596_g24286		GO:0008236; GO:0006508;	serine-type peptidase activity; proteolysis;	;	;
L596_g2431	SCSP-I SCSP-I SCSP-I SCSP-I	GO:0003824; GO:0004252; GO:0006508; GO:0008233;	catalytic activity; serine-type endopeptidase activity; proteolysis; peptidase activity;	;	;
L596_g24311		;	;	;	;
L596_g24312		GO:0005576; GO:0005179;	extracellular region; hormone activity;	;	;
L596_g24316		;	;	;	;
L596_g24341		GO:0003677; GO:0005634; GO:0000786; GO:0046982;	DNA binding; nucleus; nucleosome; protein heterodimerization activity;	;	;
L596_g2435		GO:0004252; GO:0006508;	serine-type endopeptidase activity; proteolysis;	;	;
L596_g24372		;	;	;	;
L596_g24395		;	;	;	;
L596_g24463		GO:0042302;	structural constituent of cuticle;	WBGene00001076; WBGene00000650;	dpy-17; col-74;
L596_g24464		;	;	;	;
L596_g24531		;	;	;	;
L596_g24536		;	;	;	;
L596_g24542		;	;	;	;
L596_g24545		;	;	;	;
L596_g24552		;	;	;	;
L596_g24566		;	;	;	;
L596_g24659		GO:0007165; GO:0005509; GO:0005578;	signal transduction; calcium ion binding; proteinaceous extracellular matrix;	;	;
L596_g24676		GO:0016021;	integral component of membrane;	WBGene00001244;	elo-6;
L596_g2469		GO:0009058; GO:0003824;	biosynthetic process; catalytic activity;	WBGene00011417; WBGene00011416; WBGene00235310; WBGene00011419; WBGene00011420;	T04A11.2; T04A11.1; R02D1.2; T04A11.4; T04A11.5;
L596_g2472		;	;	WBGene00019331;	dos-3;
L596_g24730		;	;	;	;
L596_g24736		;	;	;	;
L596_g24947		GO:0008080; GO:0016747;	N-acetyltransferase activity; transferase activity, transferring acyl groups other than amino-acyl groups;	WBGene00018573; WBGene00019851; WBGene00010391; WBGene00013450; WBGene00007177; WBGene00010157; WBGene00019849; WBGene00018295; WBGene00008676; WBGene00044088; WBGene00044617; WBGene00018211;	oac-30; oac-41; oac-37; oac-56; oac-1; oac-34; oac-40; oac-29; oac-15; oac-2; bus-1; oac-24;
L596_g25029		GO:0016747;	transferase activity, transferring acyl groups other than amino-acyl groups;	;	;
L596_g25050		GO:0008289;	lipid binding;	;	;
L596_g25102		;	;	;	;
L596_g2513		;	;	WBGene00017468;	F14F9.5;
L596_g25142		;	;	;	;
L596_g25144		;	;	;	;
L596_g25158		;	;	;	;
L596_g25168		;	;	;	;
L596_g25170		;	;	;	;
L596_g25172		;	;	;	;
L596_g25173		;	;	;	;
L596_g25233		;	;	;	;
L596_g25240		GO:0006730; GO:0004089; GO:0008270;	one-carbon metabolic process; carbonate dehydratase activity; zinc ion binding;	WBGene00000281;	cah-3;
L596_g25256		;	;	;	;
L596_g2532		GO:0006281; GO:0000723; GO:0003678;	DNA repair; telomere maintenance; DNA helicase activity;	;	;
L596_g25324		;	;	WBGene00009541;	cutl-17;
L596_g25351		GO:0042302;	structural constituent of cuticle;	WBGene00000692;	col-118;
L596_g25378		;	;	;	;
L596_g25382		GO:0005515; GO:0008191;	protein binding; metalloendopeptidase inhibitor activity;	;	;
L596_g25383		GO:0005515; GO:0008191;	protein binding; metalloendopeptidase inhibitor activity;	;	;
L596_g25451		GO:0005524; GO:0004386;	ATP binding; helicase activity;	;	;
L596_g25579		;	;	;	;
L596_g25592		;	;	WBGene00014226;	ZK1098.11;
L596_g25599		;	;	;	;
L596_g25764		;	;	;	;
L596_g25765		;	;	;	;
L596_g25791		GO:0004190; GO:0003676; GO:0015074; GO:0006508; GO:0008270;	aspartic-type endopeptidase activity; nucleic acid binding; DNA integration; proteolysis; zinc ion binding;	;	;
L596_g25944		;	;	;	;
L596_g25945		;	;	;	;
L596_g25947		;	;	WBGene00018149;	F37C12.1;
L596_g25992		GO:0030246; GO:0005737;	carbohydrate binding; cytoplasm;	WBGene00002269;	lec-6;
L596_g26017		;	;	;	;
L596_g26041		GO:0030246;	carbohydrate binding;	;	;
L596_g2606		;	;	;	;
L596_g26089		GO:0005515;	protein binding;	;	;
L596_g26100		GO:0008289;	lipid binding;	;	;
L596_g26105		GO:0055085; GO:0016021;	transmembrane transport; integral component of membrane;	;	;
L596_g26109		;	;	;	;
L596_g26141		;	;	;	;
L596_g26143		GO:0005622; GO:0007264; GO:0005525;	intracellular; small GTPase mediated signal transduction; GTP binding;	WBGene00000190;	arf-1.1;
L596_g26154		GO:0005634; GO:0005737;	nucleus; cytoplasm;	WBGene00016981;	rpn-13;
L596_g2616		GO:0006468; GO:0004672;	protein phosphorylation; protein kinase activity;	;	;
L596_g26165		;	;	;	;
L596_g26166		;	;	;	;
L596_g26170		GO:0003676; GO:0008270;	nucleic acid binding; zinc ion binding;	;	;
L596_g262		;	;	WBGene00011927;	T22C8.6;
L596_g26276		GO:0004867;	serine-type endopeptidase inhibitor activity;	WBGene00009331;	F32D8.7;
L596_g26313		;	;	;	;
L596_g2633		;	;	;	;
L596_g2634		;	;	;	;
L596_g26437		;	;	;	;
L596_g26817		;	;	;	;
L596_g26863		GO:0008152; GO:0016758;	metabolic process; transferase activity, transferring hexosyl groups;	WBGene00017333; WBGene00019379; WBGene00016762; WBGene00011340; WBGene00019516; WBGene00015692; WBGene00015693; WBGene00007946; WBGene00021709; WBGene00017332; WBGene00017336; WBGene00008485; WBGene00017315; WBGene00015695; WBGene00007885; WBGene00015694; WBGene00021464; WBGene00008486; WBGene00013901; WBGene00017329; WBGene00017959; WBGene00013900; WBGene00008097; WBGene00007422; WBGene00009255;…	ugt-38; K04A8.10; ugt-24; ugt-30; ugt-20; ugt-25; ugt-28; ugt-33; ugt-29; ugt-37; ugt-41; ugt-43; ugt-36; ugt-26; ugt-21; ugt-27; ugt-31; ugt-44; ugt-16; ugt-39; ugt-42; ugt-18; ugt-15; ugt-17; ugt-34; ugt-45; F10D2.8; ugt-19; ugt-23; C23G10.6; ugt-40; ugt-32; ugt-35; ugt-22;
L596_g26888		;	;	;	;
L596_g26907		GO:0004190; GO:0006508;	aspartic-type endopeptidase activity; proteolysis;	;	;
L596_g26908		;	;	;	;
L596_g26910		GO:0004190; GO:0008219; GO:0006508;	aspartic-type endopeptidase activity; cell death; proteolysis;	WBGene00000215;	asp-2;
L596_g26928		GO:0004190; GO:0006508;	aspartic-type endopeptidase activity; proteolysis;	WBGene00000215;	asp-2;
L596_g26960		;	;	;	;
L596_g26970		;	;	;	;
L596_g27038		;	;	WBGene00016962;	C56C10.4;
L596_g27065		;	;	;	;
L596_g27067		GO:0005509; GO:0006644; GO:0004623; GO:0016042; GO:0050482;	calcium ion binding; phospholipid metabolic process; phospholipase A2 activity; lipid catabolic process; arachidonic acid secretion;	WBGene00007419;	C07E3.9;
L596_g27103		GO:0003993;	acid phosphatase activity;	WBGene00004023; WBGene00004020; WBGene00008560;	pho-4; pho-1; pho-13;
L596_g27119		GO:0006810; GO:0016020;	transport; membrane;	;	;
L596_g27123		;	;	;	;
L596_g27196		;	;	;	;
L596_g2724		;	;	;	;
L596_g27267		GO:0008152; GO:0003824;	metabolic process; catalytic activity;	WBGene00010996; WBGene00013539; WBGene00010998; WBGene00011594; WBGene00010521;	R03G8.1; Y73F8A.35; R03G8.3; T07G12.3; K03A11.4;
L596_g27338		GO:0016021;	integral component of membrane;	WBGene00004231;	ptr-17;
L596_g27419		GO:0000166; GO:0046872; GO:0016021;	nucleotide binding; metal ion binding; integral component of membrane;	WBGene00015338; WBGene00015660;	catp-2; catp-3;
L596_g27440		;	;	;	;
L596_g27490		GO:0006811; GO:0005215; GO:0006810; GO:0016020; GO:0055085;	ion transport; transporter activity; transport; membrane; transmembrane transport;	WBGene00006504;	kcc-1;
L596_g27503		;	;	;	;
L596_g27538		;	;	;	;
L596_g27539		;	;	;	;
L596_g27541		;	;	;	;
L596_g27588		;	;	;	;
L596_g27590		;	;	;	;
L596_g27615		;	;	;	;
L596_g27674		GO:0016787; GO:0005829; GO:0046874; GO:0001760; GO:0006568; GO:1904984;	hydrolase activity; cytosol; quinolinate metabolic process; aminocarboxymuconate-semialdehyde decarboxylase activity; tryptophan metabolic process; regulation of quinolinate biosynthetic process;	WBGene00022104;	acsd-1;
L596_g27682		;	;	;	;
L596_g27695		;	;	;	;
L596_g27700		;	;	;	;
L596_g27736		GO:0004842; GO:0016567;	ubiquitin-protein transferase activity; protein ubiquitination;	;	;
L596_g27953		;	;	;	;
L596_g27954		GO:0004252; GO:0006508;	serine-type endopeptidase activity; proteolysis;	;	;
L596_g27955		;	;	;	;
L596_g27973		GO:0042302;	structural constituent of cuticle;	WBGene00000613;	col-36;
L596_g28055		;	;	;	;
L596_g28106		;	;	;	;
L596_g28107		;	;	;	;
L596_g28111		GO:0016021;	integral component of membrane;	;	;
L596_g28112		;	;	;	;
L596_g28214		GO:0004252; GO:0006508;	serine-type endopeptidase activity; proteolysis;	WBGene00006621;	try-3;
L596_g28215		GO:0004252; GO:0006508;	serine-type endopeptidase activity; proteolysis;	WBGene00006621;	try-3;
L596_g28221		GO:0005507; GO:0016491; GO:0055114;	copper ion binding; oxidoreductase activity; oxidation-reduction process;	WBGene00009008;	F21D5.3;
L596_g28234		;	;	;	;
L596_g28236		;	;	;	;
L596_g28238		;	;	;	;
L596_g28239		;	;	;	;
L596_g28246		;	;	WBGene00010135;	F55H12.4;
L596_g28253		;	;	;	;
L596_g28255		GO:0055085; GO:0016021;	transmembrane transport; integral component of membrane;	;	;
L596_g28258		GO:0055085; GO:0016021;	transmembrane transport; integral component of membrane;	;	;
L596_g28276		GO:0055085; GO:0016021;	transmembrane transport; integral component of membrane;	;	;
L596_g28277		GO:0055085; GO:0016021;	transmembrane transport; integral component of membrane;	;	;
L596_g28278		GO:0055085; GO:0016021;	transmembrane transport; integral component of membrane;	;	;
L596_g28285		GO:0055085; GO:0016021;	transmembrane transport; integral component of membrane;	;	;
L596_g28306		GO:0055085; GO:0016021;	transmembrane transport; integral component of membrane;	;	;
L596_g28309		;	;	;	;
L596_g2866		GO:0006629;	lipid metabolic process;	WBGene00009798;	F46G10.4;
L596_g298		;	;	;	;
L596_g2990		GO:0005515;	protein binding;	;	;
L596_g3004		;	;	;	;
L596_g302		;	;	;	;
L596_g303		;	;	;	;
L596_g3069		;	;	;	;
L596_g3121		GO:0016747;	transferase activity, transferring acyl groups other than amino-acyl groups;	;	;
L596_g3123		GO:0030246;	carbohydrate binding;	WBGene00002274;	lec-11;
L596_g324		;	;	WBGene00016011;	C23G10.2;
L596_g3271		;	;	;	;
L596_g3314		;	;	;	;
L596_g3319		;	;	;	;
L596_g3339		;	;	WBGene00195081;	C04F6.7;
L596_g3340		;	;	;	;
L596_g3405		;	;	;	;
L596_g3450		GO:0006511; GO:0031625; GO:0006629;	ubiquitin-dependent protein catabolic process; ubiquitin protein ligase binding; lipid metabolic process;	;	;
L596_g3453		GO:0008236; GO:0006508;	serine-type peptidase activity; proteolysis;	WBGene00019682;	K12H4.7;
L596_g3454		GO:0008236; GO:0006508;	serine-type peptidase activity; proteolysis;	WBGene00019682;	K12H4.7;
L596_g3528		;	;	;	;
L596_g3558		;	;	;	;
L596_g3564		;	;	;	;
L596_g3567		;	;	;	;
L596_g3580		;	;	;	;
L596_g3651		;	;	;	;
L596_g3669		;	;	;	;
L596_g367		;	;	WBGene00012939;	Y47D3B.1;
L596_g3785		;	;	;	;
L596_g3857		;	;	;	;
L596_g3933		;	;	;	;
L596_g3942		;	;	WBGene00019477;	K07C11.4;
L596_g3946		GO:0042302;	structural constituent of cuticle;	;	;
L596_g3986		GO:0008237; GO:0018996; GO:0006508; GO:0008270; GO:0004222;	metallopeptidase activity; molting cycle, collagen and cuticulin-based cuticle; proteolysis; zinc ion binding; metalloendopeptidase activity;	WBGene00001828;	hch-1;
L596_g4017		GO:0004252; GO:0006508;	serine-type endopeptidase activity; proteolysis;	WBGene00006621;	try-3;
L596_g4018		;	;	;	;
L596_g4057		;	;	WBGene00011293;	R102.6;
L596_g4070		GO:0006807; GO:0004356; GO:0006542; GO:0003824;	nitrogen compound metabolic process; glutamate-ammonia ligase activity; glutamine biosynthetic process; catalytic activity;	;	;
L596_g4089		;	;	;	;
L596_g4099		;	;	;	;
L596_g4193		GO:0004252; GO:0006508;	serine-type endopeptidase activity; proteolysis;	WBGene00006621;	try-3;
L596_g4215		;	;	;	;
L596_g4248		;	;	;	;
L596_g4260		;	;	;	;
L596_g4261		;	;	;	;
L596_g4263		GO:0016567;	protein ubiquitination;	;	;
L596_g4270		GO:0003824; GO:0004252; GO:0006508; GO:0008233; GO:0008236; GO:0016787;	catalytic activity; serine-type endopeptidase activity; proteolysis; peptidase activity; serine-type peptidase activity; hydrolase activity;	WBGene00006621;	try-3;
L596_g4314		;	;	WBGene00011554; WBGene00020927; WBGene00020307; WBGene00020924; WBGene00021249;	T07A5.1; W02B3.7; T07D3.4; W02B3.4; Y22D7AL.11;
L596_g4332		;	;	;	;
L596_g434		;	;	;	;
L596_g4344		GO:0016705; GO:0055114; GO:0005506; GO:0020037;	oxidoreductase activity, acting on paired donors, with incorporation or reduction of molecular oxygen; oxidation-reduction process; iron ion binding; heme binding;	;	;
L596_g4345		GO:0016705; GO:0055114; GO:0005506; GO:0020037;	oxidoreductase activity, acting on paired donors, with incorporation or reduction of molecular oxygen; oxidation-reduction process; iron ion binding; heme binding;	;	;
L596_g438		; GO:0008152; GO:0003824;	; metabolic process; catalytic activity;	WBGene00001155;	ech-6;
L596_g4412		;	;	;	;
L596_g4419		;	;	;	;
L596_g4426		GO:0003677; GO:0015074;	DNA binding; DNA integration;	;	;
L596_g4429		GO:0008152; GO:0003824;	metabolic process; catalytic activity;	WBGene00010996; WBGene00013539; WBGene00010998; WBGene00011594; WBGene00010521;	R03G8.1; Y73F8A.35; R03G8.3; T07G12.3; K03A11.4;
L596_g4435		;	;	;	;
L596_g4499		;	;	;	;
L596_g4516		;	;	;	;
L596_g4526		GO:0005524; GO:0003774; GO:0016459;	ATP binding; motor activity; myosin complex;	;	;
L596_g4637		GO:0007186; GO:0004930; GO:0016021;	G-protein coupled receptor signaling pathway; G-protein coupled receptor activity; integral component of membrane;	;	;
L596_g4655		;	;	WBGene00020804;	T25E4.2;
L596_g4758		GO:0008237; GO:0040011; GO:0002119; GO:0010171; GO:0008340; GO:0043652; GO:0040018; GO:0018996; GO:0008361; GO:0030199; GO:0006508; GO:0004222;	metallopeptidase activity; locomotion; nematode larval development; body morphogenesis; determination of adult lifespan; engulfment of apoptotic cell; positive regulation of multicellular organism growth; molting cycle, collagen and cuticulin-based cuticle; regulation of cell size; collagen fibril organization; proteolysis; metalloendopeptidase activity;	WBGene00000083;	adt-2;
L596_g479		GO:0006281; GO:0000723; GO:0003678;	DNA repair; telomere maintenance; DNA helicase activity;	;	;
L596_g4792		;	;	;	;
L596_g4794		;	;	;	;
L596_g4796		GO:0003677; GO:0005524; GO:0006265; GO:0003918;	DNA binding; ATP binding; DNA topological change; DNA topoisomerase type II (ATP-hydrolyzing) activity;	;	;
L596_g4892		GO:0004190; GO:0006508;	aspartic-type endopeptidase activity; proteolysis;	;	;
L596_g5069		GO:0005975; GO:0004553; GO:0004563;	carbohydrate metabolic process; hydrolase activity, hydrolyzing O-glycosyl compounds; beta-N-acetylhexosaminidase activity;	;	;
L596_g5137		;	;	;	;
L596_g5139		;	;	;	;
L596_g5165		;	;	;	;
L596_g5186		;	;	;	;
L596_g5222		;	;	;	;
L596_g5223		;	;	;	;
L596_g5225		;	;	;	;
L596_g5226		;	;	;	;
L596_g5257		GO:0016787; GO:0046872; GO:0003993;	hydrolase activity; metal ion binding; acid phosphatase activity;	WBGene00008936; WBGene00044044;	papl-1; C08B6.14;
L596_g5328		GO:0003840; GO:0006749;	gamma-glutamyltransferase activity; glutathione metabolic process;	WBGene00011393;	T03D8.6;
L596_g533		GO:0015031; GO:0005789; GO:0040002; GO:0016021;	protein transport; endoplasmic reticulum membrane; collagen and cuticulin-based cuticle development; integral component of membrane;	WBGene00015519;	doxa-1;
L596_g535		;	;	WBGene00018031; WBGene00016596;	F35B3.4; C42D4.3;
L596_g5381		;	;	;	;
L596_g5384		;	;	;	;
L596_g5466		GO:0005515;	protein binding;	WBGene00021754;	hpo-29;
L596_g5508		;	;	;	;
L596_g5524		;	;	;	;
L596_g557		;	;	;	;
L596_g5644		GO:0005515; GO:0016020; GO:0042592;	protein binding; membrane; homeostatic process;	WBGene00006983;	zig-6;
L596_g5650		GO:0080019;	fatty-acyl-CoA reductase (alcohol-forming) activity;	WBGene00022200;	fard-1;
L596_g5723		;	;	WBGene00008215;	C49F8.3;
L596_g582		;	;	;	;
L596_g583		GO:0003676; GO:0015074;	nucleic acid binding; DNA integration;	;	;
L596_g5910		;	;	;	;
L596_g594		;	;	;	;
L596_g6		;	;	;	;
L596_g6037		;	;	;	;
L596_g6072		GO:0007186; GO:0004930; GO:0016021;	G-protein coupled receptor signaling pathway; G-protein coupled receptor activity; integral component of membrane;	;	;
L596_g6133		;	;	;	;
L596_g618		;	;	WBGene00017051; WBGene00012866;	afmd-1; afmd-2;
L596_g6191		;	;	;	;
L596_g6236		;	;	;	;
L596_g6240		;	;	;	;
L596_g6244		;	;	;	;
L596_g6293		;	;	;	;
L596_g6294		;	;	;	;
L596_g6314		GO:0008234; GO:0006508;	cysteine-type peptidase activity; proteolysis;	;	;
L596_g6355		GO:0007186; GO:0004930; GO:0016021;	G-protein coupled receptor signaling pathway; G-protein coupled receptor activity; integral component of membrane;	;	;
L596_g6420		;	;	;	;
L596_g6432		;	;	;	;
L596_g6433		;	;	;	;
L596_g6434		;	;	;	;
L596_g6501		;	;	;	;
L596_g6502		;	;	;	;
L596_g6503		;	;	;	;
L596_g6505		;	;	;	;
L596_g6512		;	;	;	;
L596_g6513		;	;	;	;
L596_g6526		;	;	;	;
L596_g6528		;	;	;	;
L596_g653		GO:0006810; GO:0016020; GO:0055085;	transport; membrane; transmembrane transport;	WBGene00006504;	kcc-1;
L596_g6589		GO:0003677; GO:0006310; GO:0015074;	DNA binding; DNA recombination; DNA integration;	;	;
L596_g6651		;	;	;	;
L596_g6652		GO:0006259; GO:0004531;	DNA metabolic process; deoxyribonuclease II activity;	WBGene00003828;	nuc-1;
L596_g6654		GO:0006259; GO:0004531;	DNA metabolic process; deoxyribonuclease II activity;	;	;
L596_g6660		;	;	;	;
L596_g6746		;	;	WBGene00018951;	F56C9.7;
L596_g6747		;	;	WBGene00018951;	F56C9.7;
L596_g6802		;	;	WBGene00016027;	C23H5.8;
L596_g6803		GO:0004252; GO:0016021;	serine-type endopeptidase activity; integral component of membrane;	;	;
L596_g6811		GO:0008236; GO:0006508;	serine-type peptidase activity; proteolysis;	;	;
L596_g6821		GO:0005509;	calcium ion binding;	WBGene00019184;	H10E21.4;
L596_g6826		;	;	;	;
L596_g6866		;	;	;	;
L596_g690		;	;	;	;
L596_g6965		;	;	;	;
L596_g697		;	;	;	;
L596_g6996		;	;	WBGene00012621; WBGene00016912;	Y38H6C.8; clec-86;
L596_g7008		;	;	WBGene00012939;	Y47D3B.1;
L596_g7013		;	;	;	;
L596_g7026		;	;	;	;
L596_g7028		;	;	;	;
L596_g7066		GO:0008152; GO:0003824;	metabolic process; catalytic activity;	WBGene00008669;	acs-14;
L596_g7092		GO:0016787; GO:0008152;	hydrolase activity; metabolic process;	;	;
L596_g716		GO:0005515;	protein binding;	;	;
L596_g7163		;	;	;	;
L596_g7211		GO:0010171;	body morphogenesis;	WBGene00009081;	F23B12.4;
L596_g7250		;	;	;	;
L596_g7262		;	;	;	;
L596_g7323		;	;	WBGene00016022;	C23H3.9;
L596_g7358		;	;	;	;
L596_g737		;	;	;	;
L596_g7381		;	;	;	;
L596_g7423		;	;	;	;
L596_g7431		;	;	WBGene00012433;	Y11D7A.9;
L596_g7434		;	;	;	;
L596_g7441		;	;	;	;
L596_g7532		;	;	;	;
L596_g7539		GO:0016567;	protein ubiquitination;	;	;
L596_g7541		;	;	;	;
L596_g7542		;	;	;	;
L596_g7557		GO:0009072; GO:0003868; GO:0016701; GO:0008340; GO:0006572; GO:0055114;	aromatic amino acid family metabolic process; 4-hydroxyphenylpyruvate dioxygenase activity; oxidoreductase activity, acting on single donors with incorporation of molecular oxygen; determination of adult lifespan; tyrosine catabolic process; oxidation-reduction process;	WBGene00001993;	hpd-1;
L596_g7597		;	;	;	;
L596_g76		;	;	;	;
L596_g7608		;	;	;	;
L596_g7712		;	;	;	;
L596_g778		;	;	;	;
L596_g7788		;	;	;	;
L596_g780		GO:0004252; GO:0006508;	serine-type endopeptidase activity; proteolysis;	;	;
L596_g783		GO:0003824; GO:0004252; GO:0006508; GO:0008233; GO:0008236; GO:0016787;	catalytic activity; serine-type endopeptidase activity; proteolysis; peptidase activity; serine-type peptidase activity; hydrolase activity;	WBGene00006621;	try-3;
L596_g784		GO:0004252; GO:0006508;	serine-type endopeptidase activity; proteolysis;	WBGene00006621;	try-3;
L596_g7859		;	;	;	;
L596_g7865		;	;	;	;
L596_g7883		;	;	;	;
L596_g7887		;	;	;	;
L596_g7888		;	;	;	;
L596_g7889		;	;	;	;
L596_g7891		;	;	;	;
L596_g7930		GO:0016787; GO:0008152;	hydrolase activity; metabolic process;	WBGene00017051; WBGene00012866;	afmd-1; afmd-2;
L596_g7932		;	;	;	;
L596_g7935		;	;	;	;
L596_g7936		;	;	;	;
L596_g7968		GO:0042302;	structural constituent of cuticle;	;	;
L596_g7979		GO:0016491;	oxidoreductase activity;	WBGene00000983;	dhs-20;
L596_g8020		;	;	;	;
L596_g8021		;	;	;	;
L596_g8029		;	;	;	;
L596_g8031		;	;	;	;
L596_g8060		;	;	;	;
L596_g8071		;	;	WBGene00018760;	irg-3;
L596_g8073		GO:0016787; GO:0046872; GO:0003993;	hydrolase activity; metal ion binding; acid phosphatase activity;	WBGene00010411; WBGene00013646; WBGene00013654;	H25K10.1; Y105C5B.3; Y105C5B.15;
L596_g8078		;	;	;	;
L596_g8080		;	;	;	;
L596_g812		;	;	;	;
L596_g8140		GO:0005576; GO:0008061; GO:0006030;	extracellular region; chitin binding; chitin metabolic process;	;	;
L596_g8164		GO:0042302;	structural constituent of cuticle;	;	;
L596_g8205		;	;	;	;
L596_g8226		;	;	;	;
L596_g8227		GO:0008234; GO:0006508;	cysteine-type peptidase activity; proteolysis;	WBGene00021194; WBGene00019136; WBGene00018020; WBGene00021577; WBGene00022692;	Y16E11A.2; F59H6.5; F33H12.6; Y46B2A.2; ZK250.9;
L596_g8317		GO:0008237; GO:0006508; GO:0004222;	metallopeptidase activity; proteolysis; metalloendopeptidase activity;	;	;
L596_g8350		;	;	WBGene00019652; WBGene00016862; WBGene00016863; WBGene00017205; WBGene00018958; WBGene00015067; WBGene00019653; WBGene00019654; WBGene00015071; WBGene00017431;	K11G9.1; C52A10.1; C52A10.2; F07C4.12; F56C11.6; B0238.1; K11G9.2; K11G9.3; B0238.7; F13H6.3;
L596_g8360		GO:0016491; GO:0003884; GO:0071949; GO:0055114; GO:0046416;	oxidoreductase activity; D-amino-acid oxidase activity; FAD binding; oxidation-reduction process; D-amino acid metabolic process;	WBGene00022076;	daao-1;
L596_g8376		;	;	;	;
L596_g8379		GO:0005509;	calcium ion binding;	;	;
L596_g8421		;	;	;	;
L596_g8437		;	;	;	;
L596_g8455		;	;	;	;
L596_g8458		;	;	;	;
L596_g8467		;	;	;	;
L596_g8472		;	;	;	;
L596_g8473		GO:0004252; GO:0006508;	serine-type endopeptidase activity; proteolysis;	WBGene00006621;	try-3;
L596_g8475		GO:0004252; GO:0006508;	serine-type endopeptidase activity; proteolysis;	WBGene00006621;	try-3;
L596_g8489		GO:0005921;	gap junction;	;	;
L596_g8498		GO:0006810; GO:0016021;	transport; integral component of membrane;	WBGene00007743;	C26C6.9;
L596_g8512		;	;	;	;
L596_g8526		GO:0042302;	structural constituent of cuticle;	;	;
L596_g8680		;	;	;	;
L596_g8689		GO:0003677; GO:0005634; GO:0000786; GO:0006334;	DNA binding; nucleus; nucleosome; nucleosome assembly;	WBGene00001856; WBGene00001898; WBGene00001853; WBGene00001854; WBGene00001857; WBGene00001855;	hil-5; his-24; hil-2; hil-3; hil-6; hil-4;
L596_g8698		GO:0008152; GO:0004474; GO:0006097; GO:0019752; GO:0004451; GO:0003824;	metabolic process; malate synthase activity; glyoxylate cycle; carboxylic acid metabolic process; isocitrate lyase activity; catalytic activity;	WBGene00001564;	icl-1;
L596_g8742		;	;	;	;
L596_g8760		GO:0046872; GO:0003676;	metal ion binding; nucleic acid binding;	;	;
L596_g8761		GO:0003676;	nucleic acid binding;	WBGene00001332;	eri-1;
L596_g8762		GO:0003676;	nucleic acid binding;	;	;
L596_g8774		;	;	;	;
L596_g8780		GO:0005975; GO:0004553; GO:0005576; GO:0004568; GO:0006032; GO:0008061; GO:0006030;	carbohydrate metabolic process; hydrolase activity, hydrolyzing O-glycosyl compounds; extracellular region; chitinase activity; chitin catabolic process; chitin binding; chitin metabolic process;	WBGene00000503;	cht-1;
L596_g8781		;	;	;	;
L596_g8783		;	;	;	;
L596_g8784		GO:0005524; GO:0003774; GO:0016459; GO:0016460;	ATP binding; motor activity; myosin complex; myosin II complex;	WBGene00003514;	myo-2;
L596_g8821		;	;	;	;
L596_g886		GO:0005921;	gap junction;	;	;
L596_g8864		;	;	;	;
L596_g887		;	;	;	;
L596_g8891		GO:0008289;	lipid binding;	;	;
L596_g8917		;	;	;	;
L596_g8926		;	;	;	;
L596_g896		;	;	;	;
L596_g9039		;	;	;	;
L596_g9069		;	;	;	;
L596_g9142		;	;	;	;
L596_g9262		GO:0005515; GO:0005576; GO:0008061; GO:0006030;	protein binding; extracellular region; chitin binding; chitin metabolic process;	WBGene00019756;	M03E7.4;
L596_g9354		;	;	;	;
L596_g9416		GO:0005975; GO:0016810; GO:0003824;	carbohydrate metabolic process; hydrolase activity, acting on carbon-nitrogen (but not peptide) bonds; catalytic activity;	;	;
L596_g9452		;	;	;	;
L596_g9489		;	;	;	;
L596_g951		;	;	;	;
L596_g9518		GO:0008289; ;	lipid binding; ;	;	;
L596_g955		;	;	;	;
L596_g9636		;	;	;	;
L596_g9650		;	;	WBGene00019404; WBGene00020989; WBGene00020258; WBGene00007857;	K05B2.4; W03D8.8; T05E7.1; C31H5.6;
L596_g9651		GO:0008289;	lipid binding;	;	;
L596_g966		;	;	;	;
L596_g9681		GO:0008289;	lipid binding;	;	;
L596_g972		;	;	;	;
L596_g974		;	;	;	;
L596_g9740		;	;	;	;
L596_g978		;	;	;	;
L596_g980		;	;	;	;
L596_g981		;	;	;	;
L596_g9828		;	;	;	;
L596_g984		;	;	;	;
L596_g9856		;	;	WBGene00017569;	F18E9.3;
L596_g9862		GO:0055085; GO:0016021;	transmembrane transport; integral component of membrane;	WBGene00011643;	slc-17.9;
L596_g9865		GO:0008237; GO:0006508; GO:0008270; GO:0004222;	metallopeptidase activity; proteolysis; zinc ion binding; metalloendopeptidase activity;	WBGene00003530; WBGene00003528; WBGene00003529;	nas-11; nas-9; nas-10;
L596_g987		;	;	;	;
L596_g9875		GO:0005515;	protein binding;	WBGene00022859; WBGene00022858;	ZK1193.3; ZK1193.2;
L596_g9877		GO:0019825; GO:0015671; GO:0005506; GO:0020037;	oxygen binding; oxygen transport; iron ion binding; heme binding;	WBGene00014030;	glb-1;
L596_g9942		;	;	;	;
L596_g9944		;	;	;	;
L596_g9945		;	;	;	;

## Sheet: C
Gene stable ID	Gene name	GO term accession	GO term name	Caenorhabditis elegans (PRJNA13758) [WS258] gene stable ID	Caenorhabditis elegans (PRJNA13758) [WS258] gene name
L596_g1009		;	;	;	;
L596_g1010		;	;	;	;
L596_g10551		;	;	;	;
L596_g10615		;	;	WBGene00195081;	C04F6.7;
L596_g10622		GO:0007186; GO:0004930; GO:0016021;	G-protein coupled receptor signaling pathway; G-protein coupled receptor activity; integral component of membrane;	;	;
L596_g10670		GO:0003676; GO:0008270;	nucleic acid binding; zinc ion binding;	;	;
L596_g10833		;	;	;	;
L596_g10844		;	;	;	;
L596_g11213		;	;	;	;
L596_g11347		;	;	;	;
L596_g11358		;	;	;	;
L596_g11443		;	;	;	;
L596_g11818		GO:0004252; GO:0006508;	serine-type endopeptidase activity; proteolysis;	WBGene00006623;	try-5;
L596_g11821		;	;	;	;
L596_g11939		;	;	;	;
L596_g12084		;	;	;	;
L596_g12256		GO:0007186; GO:0004930; GO:0016021;	G-protein coupled receptor signaling pathway; G-protein coupled receptor activity; integral component of membrane;	;	;
L596_g12494		;	;	;	;
L596_g12495		;	;	;	;
L596_g12586		;	;	;	;
L596_g12592		;	;	;	;
L596_g1271		GO:0005328; GO:0006836; GO:0016021;	neurotransmitter:sodium symporter activity; neurotransmitter transport; integral component of membrane;	WBGene00004909;	snf-10;
L596_g13107		GO:0055085; GO:0016021;	transmembrane transport; integral component of membrane;	WBGene00013088;	Y51B9A.6;
L596_g13108		;	;	;	;
L596_g13223		;	;	;	;
L596_g13261		;	;	;	;
L596_g13262		;	;	;	;
L596_g13472		;	;	;	;
L596_g13804		;	;	;	;
L596_g13857		;	;	;	;
L596_g13900		GO:0005515;	protein binding;	;	;
L596_g13940		GO:0046872; GO:0005524; GO:0003824;	metal ion binding; ATP binding; catalytic activity;	;	;
L596_g1406		;	;	;	;
L596_g14089		;	;	;	;
L596_g14120		;	;	;	;
L596_g14223		;	;	;	;
L596_g14382		;	;	;	;
L596_g14559		GO:0000166; GO:0003677; GO:0003676; GO:0006260; GO:0003887; GO:0008408;	nucleotide binding; DNA binding; nucleic acid binding; DNA replication; DNA-directed DNA polymerase activity; 3'-5' exonuclease activity;	;	;
L596_g14567		;	;	;	;
L596_g14568		;	;	;	;
L596_g14570		GO:0000166; GO:0003677; GO:0006298; GO:0006260; GO:0004519; GO:0003887; GO:0008408;	nucleotide binding; DNA binding; mismatch repair; DNA replication; endonuclease activity; DNA-directed DNA polymerase activity; 3'-5' exonuclease activity;	WBGene00008447;	E01G4.5;
L596_g14608		;	;	;	;
L596_g1486		;	;	;	;
L596_g14881		GO:0003677;	DNA binding;	;	;
L596_g15013		;	;	;	;
L596_g15291		;	;	;	;
L596_g15292		;	;	;	;
L596_g15494		;	;	WBGene00019023;	F58A6.2;
L596_g15803		GO:0010309; GO:0055114;	acireductone dioxygenase [iron(II)-requiring] activity; oxidation-reduction process;	;	;
L596_g16053		;	;	;	;
L596_g16075		;	;	;	;
L596_g16243		;	;	;	;
L596_g16507		;	;	;	;
L596_g16760		;	;	;	;
L596_g16831		;	;	;	;
L596_g16866		;	;	;	;
L596_g16909		GO:0005509;	calcium ion binding;	;	;
L596_g16936		;	;	;	;
L596_g16938		;	;	;	;
L596_g16954		;	;	;	;
L596_g16963		GO:0003677; GO:0006310; GO:0015074;	DNA binding; DNA recombination; DNA integration;	;	;
L596_g17056		;	;	;	;
L596_g17067		;	;	;	;
L596_g17167		GO:0008152; GO:0016758;	metabolic process; transferase activity, transferring hexosyl groups;	;	;
L596_g17302		;	;	;	;
L596_g17386		;	;	;	;
L596_g17474		;	;	;	;
L596_g17559		;	;	;	;
L596_g17560		;	;	;	;
L596_g17622		GO:0008146;	sulfotransferase activity;	;	;
L596_g17627		;	;	;	;
L596_g17732		;	;	WBGene00013190;	Y54E2A.5;
L596_g17769		;	;	;	;
L596_g17948		;	;	;	;
L596_g17950		;	;	;	;
L596_g17983		;	;	;	;
L596_g17985		;	;	;	;
L596_g180		;	;	;	;
L596_g1845		GO:0005524; GO:0006468; GO:0004672;	ATP binding; protein phosphorylation; protein kinase activity;	;	;
L596_g18488		GO:0006355; GO:0005634; GO:0003700; GO:0043565; GO:0043401; GO:0008270;	regulation of transcription, DNA-templated; nucleus; transcription factor activity, sequence-specific DNA binding; sequence-specific DNA binding; steroid hormone mediated signaling pathway; zinc ion binding;	;	;
L596_g18587		;	;	;	;
L596_g18600		GO:0005515; GO:0003723; GO:0005488;	protein binding; RNA binding; binding;	WBGene00002066;	ifg-1;
L596_g18752		;	;	;	;
L596_g18753		;	;	;	;
L596_g18833		GO:0003677; GO:0006310; GO:0015074;	DNA binding; DNA recombination; DNA integration;	;	;
L596_g19075		;	;	;	;
L596_g19076		;	;	;	;
L596_g1912		;	;	;	;
L596_g19293		;	;	;	;
L596_g19539		GO:0004725; GO:0006470; GO:0016791; GO:0016311;	protein tyrosine phosphatase activity; protein dephosphorylation; phosphatase activity; dephosphorylation;	WBGene00009492; WBGene00011918;	F36H1.3; T22C1.8;
L596_g19617		;	;	;	;
L596_g19645		;	;	;	;
L596_g19818		GO:0007165;	signal transduction;	;	;
L596_g20106		GO:0003676; GO:0046983;	nucleic acid binding; protein dimerization activity;	;	;
L596_g20134		;	;	;	;
L596_g20178		;	;	;	;
L596_g20181		;	;	;	;
L596_g2026		;	;	;	;
L596_g20271		;	;	;	;
L596_g20552		GO:0004725; GO:0006470;	protein tyrosine phosphatase activity; protein dephosphorylation;	;	;
L596_g20580		;	;	;	;
L596_g20607		GO:0003993;	acid phosphatase activity;	;	;
L596_g20619		;	;	;	;
L596_g20850		GO:0006470; GO:0008138; GO:0016791; GO:0016311;	protein dephosphorylation; protein tyrosine/serine/threonine phosphatase activity; phosphatase activity; dephosphorylation;	WBGene00017428;	F13D11.3;
L596_g20851		;	;	;	;
L596_g20876		;	;	;	;
L596_g20903		;	;	;	;
L596_g20904		;	;	;	;
L596_g21380		;	;	;	;
L596_g21403		;	;	;	;
L596_g21443		;	;	;	;
L596_g21537		;	;	;	;
L596_g21670		;	;	WBGene00011927;	T22C8.6;
L596_g2172		;	;	WBGene00009454;	F36A2.7;
L596_g21803		;	;	;	;
L596_g21804		GO:0003735; GO:0006412; GO:0005622; GO:0005840;	structural constituent of ribosome; translation; intracellular; ribosome;	WBGene00004426;	rpl-14;
L596_g21807		;	;	;	;
L596_g21818		;	;	;	;
L596_g21824		;	;	;	;
L596_g2187		GO:0008152; GO:0016758;	metabolic process; transferase activity, transferring hexosyl groups;	WBGene00012788;	Y43D4A.2;
L596_g21877		GO:0004749; GO:0009165; GO:0000287;	ribose phosphate diphosphokinase activity; nucleotide biosynthetic process; magnesium ion binding;	;	;
L596_g22011		;	;	;	;
L596_g22025		;	;	;	;
L596_g22111		;	;	;	;
L596_g22142		GO:0005524; GO:0006468; GO:0004672;	ATP binding; protein phosphorylation; protein kinase activity;	WBGene00015893;	C17C3.11;
L596_g22154		;	;	;	;
L596_g22347		;	;	;	;
L596_g22387		;	;	;	;
L596_g22458		;	;	;	;
L596_g22528		;	;	;	;
L596_g22627		;	;	;	;
L596_g22630		;	;	;	;
L596_g22651		;	;	;	;
L596_g22657		;	;	;	;
L596_g22705		GO:0003677; GO:0005634; GO:0000786; GO:0046982;	DNA binding; nucleus; nucleosome; protein heterodimerization activity;	;	;
L596_g22789		GO:0046872; GO:0005524;	metal ion binding; ATP binding;	;	;
L596_g23198		;	;	;	;
L596_g23332		;	;	;	;
L596_g23644		GO:0006281; GO:0000723; GO:0003678;	DNA repair; telomere maintenance; DNA helicase activity;	;	;
L596_g23683		GO:0003677; GO:0003676;	DNA binding; nucleic acid binding;	;	;
L596_g23752		;	;	;	;
L596_g2376		;	;	;	;
L596_g24098		;	;	;	;
L596_g24099		;	;	;	;
L596_g24100		;	;	;	;
L596_g24132		;	;	;	;
L596_g24135		GO:0008237; GO:0006508; GO:0008270;	metallopeptidase activity; proteolysis; zinc ion binding;	WBGene00044150;	VB0395L.1;
L596_g24200		;	;	WBGene00008515;	F02C12.1;
L596_g24389		;	;	;	;
L596_g24445		GO:0008237; GO:0018996; GO:0006508; GO:0008270; GO:0004222;	metallopeptidase activity; molting cycle, collagen and cuticulin-based cuticle; proteolysis; zinc ion binding; metalloendopeptidase activity;	;	;
L596_g24446		GO:0046872; GO:0005524; GO:0008716; GO:0003824;	metal ion binding; ATP binding; D-alanine-D-alanine ligase activity; catalytic activity;	;	;
L596_g24447		GO:0046872; GO:0005524; GO:0008716;	metal ion binding; ATP binding; D-alanine-D-alanine ligase activity;	;	;
L596_g24451		;	;	;	;
L596_g24460		;	;	;	;
L596_g24564		;	;	;	;
L596_g24702		GO:0008152; GO:0016758;	metabolic process; transferase activity, transferring hexosyl groups;	;	;
L596_g24703		GO:0005615;	extracellular space;	;	;
L596_g24889		;	;	;	;
L596_g2497		;	;	;	;
L596_g2498		GO:0055085; GO:0016021;	transmembrane transport; integral component of membrane;	;	;
L596_g2500		GO:0008152; GO:0003824;	metabolic process; catalytic activity;	WBGene00008669;	acs-14;
L596_g2501		;	;	;	;
L596_g2502		;	;	;	;
L596_g2503		GO:0005524; GO:0003824;	ATP binding; catalytic activity;	;	;
L596_g2504		;	;	;	;
L596_g2505		;	;	;	;
L596_g2506		;	;	;	;
L596_g2507		;	;	;	;
L596_g25120		GO:0005615;	extracellular space;	;	;
L596_g25129		;	;	;	;
L596_g2515		;	;	WBGene00001695; WBGene00001698;	grd-6; grd-9;
L596_g25208		;	;	WBGene00022131;	Y71F9B.13;
L596_g25286		GO:0004252; GO:0006508;	serine-type endopeptidase activity; proteolysis;	;	;
L596_g2553		;	;	;	;
L596_g25538		GO:0003677; GO:0006281;	DNA binding; DNA repair;	WBGene00011834;	dvc-1;
L596_g2565		GO:0004252; GO:0006508;	serine-type endopeptidase activity; proteolysis;	WBGene00006621;	try-3;
L596_g25799		GO:0003676; GO:0015074; GO:0008270;	nucleic acid binding; DNA integration; zinc ion binding;	;	;
L596_g2580		;	;	;	;
L596_g25968		;	;	;	;
L596_g25984		;	;	;	;
L596_g26065		;	;	;	;
L596_g2610		;	;	;	;
L596_g26237		;	;	;	;
L596_g26397		GO:0005515; ;	protein binding; ;	WBGene00022696;	ZK328.7;
L596_g2644		;	;	;	;
L596_g26611		;	;	;	;
L596_g26643		GO:0008237; GO:0031012; GO:0006508; GO:0008270; GO:0004222;	metallopeptidase activity; extracellular matrix; proteolysis; zinc ion binding; metalloendopeptidase activity;	WBGene00020646;	zmp-6;
L596_g2670		;	;	;	;
L596_g26756		;	;	;	;
L596_g26757		GO:0046872; GO:0003824;	metal ion binding; catalytic activity;	WBGene00015359; WBGene00015360; WBGene00018426; WBGene00016185; WBGene00013492;	C02G6.1; C02G6.2; F44E7.4; C28F5.4; Y70C5C.1;
L596_g26786		;	;	;	;
L596_g26925		;	;	WBGene00001718;	grl-9;
L596_g2717		;	;	;	;
L596_g27232		;	;	;	;
L596_g27259		;	;	;	;
L596_g27291		;	;	;	;
L596_g27299		;	;	;	;
L596_g27300		;	;	;	;
L596_g27301		;	;	;	;
L596_g27734		;	;	;	;
L596_g2775		;	;	;	;
L596_g27794		GO:0005524; GO:0051082; GO:0006950; GO:0006457;	ATP binding; unfolded protein binding; response to stress; protein folding;	;	;
L596_g27804		;	;	;	;
L596_g2783		;	;	;	;
L596_g27845		;	;	;	;
L596_g2811		GO:0003676; GO:0015074; GO:0008270;	nucleic acid binding; DNA integration; zinc ion binding;	;	;
L596_g28171		;	;	;	;
L596_g28175		;	;	;	;
L596_g28188		;	;	;	;
L596_g28189		;	;	;	;
L596_g28228		GO:0003677; GO:0006310; GO:0015074;	DNA binding; DNA recombination; DNA integration;	;	;
L596_g28230		GO:0004867;	serine-type endopeptidase inhibitor activity;	;	;
L596_g28272		GO:0055085; GO:0016021;	transmembrane transport; integral component of membrane;	;	;
L596_g2923		GO:0004252; GO:0016021; GO:0006508;	serine-type endopeptidase activity; integral component of membrane; proteolysis;	;	;
L596_g2940		;	;	;	;
L596_g2944		;	;	;	;
L596_g3134		GO:0008234; GO:0006508;	cysteine-type peptidase activity; proteolysis;	;	;
L596_g3138		GO:0007186; GO:0004930; GO:0016021;	G-protein coupled receptor signaling pathway; G-protein coupled receptor activity; integral component of membrane;	WBGene00018180; WBGene00015401; WBGene00013375;	srsx-22; srsx-24; srsx-25;
L596_g3295		GO:0016020;	membrane;	WBGene00044650;	Y71G10AR.4;
L596_g3560		;	;	;	;
L596_g3607		;	;	;	;
L596_g3648		;	;	;	;
L596_g3665		;	;	;	;
L596_g3715		GO:0006355; GO:0006352; GO:0017025; GO:0008270;	regulation of transcription, DNA-templated; DNA-templated transcription, initiation; TBP-class protein binding; zinc ion binding;	WBGene00006648;	ttb-1;
L596_g3790		;	;	;	;
L596_g392		GO:0006259; GO:0004531;	DNA metabolic process; deoxyribonuclease II activity;	;	;
L596_g3991		GO:0003676;	nucleic acid binding;	;	;
L596_g4025		;	;	;	;
L596_g4034		GO:0004252; GO:0006508;	serine-type endopeptidase activity; proteolysis;	;	;
L596_g4161		;	;	;	;
L596_g4292		;	;	;	;
L596_g43		GO:0003677; GO:0006310; GO:0015074;	DNA binding; DNA recombination; DNA integration;	;	;
L596_g4339		;	;	;	;
L596_g4342		;	;	;	;
L596_g4443		;	;	;	;
L596_g4444		;	;	;	;
L596_g4517		;	;	;	;
L596_g4600		;	;	;	;
L596_g4644		;	;	;	;
L596_g4751		;	;	;	;
L596_g484		;	;	;	;
L596_g486		;	;	;	;
L596_g5061		;	;	;	;
L596_g5080		;	;	;	;
L596_g5082		;	;	;	;
L596_g5109		;	;	;	;
L596_g5119		;	;	;	;
L596_g5207		GO:0005576; GO:0005179;	extracellular region; hormone activity;	;	;
L596_g5421		;	;	;	;
L596_g5585		;	;	WBGene00022891;	ZK1290.10;
L596_g5586		;	;	;	;
L596_g571		;	;	;	;
L596_g575		;	;	;	;
L596_g577		;	;	;	;
L596_g5802		;	;	;	;
L596_g5803		GO:0005892;	acetylcholine-gated channel complex;	WBGene00015622;	C09B8.3;
L596_g5874		;	;	;	;
L596_g5945		;	;	WBGene00021403; WBGene00021407;	Y38C1AB.1; Y38C1AB.5;
L596_g5962		;	;	;	;
L596_g599		GO:0003677; GO:0003676;	DNA binding; nucleic acid binding;	;	;
L596_g6031		;	;	;	;
L596_g6057		GO:0016787;	hydrolase activity;	WBGene00012741; WBGene00020985;	Y40H4A.2; W03D8.2;
L596_g609		;	;	WBGene00235279;	Y67D8C.22;
L596_g6151		GO:0003676; GO:0008270;	nucleic acid binding; zinc ion binding;	;	;
L596_g6216		;	;	;	;
L596_g6283		;	;	;	;
L596_g6301		;	;	;	;
L596_g6331		GO:0008152; GO:0016758;	metabolic process; transferase activity, transferring hexosyl groups;	;	;
L596_g6637		;	;	;	;
L596_g6829		;	;	;	;
L596_g6905		GO:0005215; GO:0006810; GO:0008289;	transporter activity; transport; lipid binding;	WBGene00021486;	lbp-9;
L596_g6907		GO:0007186; GO:0004930; GO:0016021;	G-protein coupled receptor signaling pathway; G-protein coupled receptor activity; integral component of membrane;	;	;
L596_g6946		;	;	;	;
L596_g6947		GO:0003676; GO:0008270;	nucleic acid binding; zinc ion binding;	;	;
L596_g7047		;	;	;	;
L596_g7076		;	;	;	;
L596_g7077		GO:0046872; GO:0005524; GO:0008716;	metal ion binding; ATP binding; D-alanine-D-alanine ligase activity;	;	;
L596_g711		GO:0003676; GO:0008270;	nucleic acid binding; zinc ion binding;	;	;
L596_g7197		GO:0005488; GO:0007076;	binding; mitotic chromosome condensation;	WBGene00001833;	hcp-6;
L596_g7209		;	;	;	;
L596_g7280		;	;	;	;
L596_g7294		;	;	WBGene00011307;	mpst-7;
L596_g7295		GO:0003676; GO:0046983;	nucleic acid binding; protein dimerization activity;	;	;
L596_g7296		;	;	;	;
L596_g7297		;	;	;	;
L596_g7402		;	;	;	;
L596_g7407		GO:0005789;	endoplasmic reticulum membrane;	;	;
L596_g741		;	;	;	;
L596_g7455		;	;	;	;
L596_g7662		GO:0005524;	ATP binding;	WBGene00012650;	orc-1;
L596_g7684		;	;	;	;
L596_g7762		;	;	;	;
L596_g7780		;	;	WBGene00007948;	C35A5.4;
L596_g7816		;	;	;	;
L596_g7929		;	;	;	;
L596_g7973		;	;	;	;
L596_g8110		GO:0005524; GO:0006468; GO:0035556; GO:0004672; GO:0004697;	ATP binding; protein phosphorylation; intracellular signal transduction; protein kinase activity; protein kinase C activity;	WBGene00012352;	dkf-1;
L596_g8119		;	;	;	;
L596_g8157		;	;	;	;
L596_g8158		;	;	;	;
L596_g82		;	;	;	;
L596_g821		GO:0008152; GO:0016758;	metabolic process; transferase activity, transferring hexosyl groups;	WBGene00017333; WBGene00019379; WBGene00016762; WBGene00011340; WBGene00019516; WBGene00015692; WBGene00015693; WBGene00007946; WBGene00021709; WBGene00017332; WBGene00017336; WBGene00008485; WBGene00017315; WBGene00015695; WBGene00007885; WBGene00015694; WBGene00021464; WBGene00008486; WBGene00013901; WBGene00017329; WBGene00017959; WBGene00013900; WBGene00008097; WBGene00007422; WBGene00009255;…	ugt-38; K04A8.10; ugt-24; ugt-30; ugt-20; ugt-25; ugt-28; ugt-33; ugt-29; ugt-37; ugt-41; ugt-43; ugt-36; ugt-26; ugt-21; ugt-27; ugt-31; ugt-44; ugt-16; ugt-39; ugt-42; ugt-18; ugt-15; ugt-17; ugt-34; ugt-45; F10D2.8; ugt-19; ugt-23; C23G10.6; ugt-40; ugt-32; ugt-35; ugt-22;
L596_g8244		;	;	WBGene00007600;	C15C6.1;
L596_g8245		;	;	;	;
L596_g8246		;	;	;	;
L596_g8396		;	;	;	;
L596_g84		GO:0003677;	DNA binding;	;	;
L596_g8639		GO:0006281; GO:0000723; GO:0003678;	DNA repair; telomere maintenance; DNA helicase activity;	;	;
L596_g8640		;	;	;	;
L596_g8732		GO:0006629;	lipid metabolic process;	;	;
L596_g8755		GO:0005515;	protein binding;	;	;
L596_g8779		GO:0005975; GO:0004553; GO:0005576; GO:0004568; GO:0006032; GO:0008061; GO:0006030;	carbohydrate metabolic process; hydrolase activity, hydrolyzing O-glycosyl compounds; extracellular region; chitinase activity; chitin catabolic process; chitin binding; chitin metabolic process;	WBGene00000503;	cht-1;
L596_g9025		;	;	;	;
L596_g9080		;	;	;	;
L596_g9083		;	;	;	;
L596_g9084		;	;	;	;
L596_g941		;	;	WBGene00002005;	hsp-1;
L596_g9509		;	;	;	;
L596_g9635		;	;	;	;
L596_g9769		GO:0003677; GO:0006352;	DNA binding; DNA-templated transcription, initiation;	;	;
L596_g9808		;	;	;	;
L596_g9893		;	;	;	;
L596_g9894		;	;	;	;
L596_g9913		;	;	;	;
L596_g9982		;	;	WBGene00021436;	Y39A3B.1;

## Sheet: D
Gene stable ID	Gene name	GO term accession	GO term name	Caenorhabditis elegans (PRJNA13758) [WS258] gene stable ID	Caenorhabditis elegans (PRJNA13758) [WS258] gene name
L596_g1009		;	;	;	;
L596_g1010		;	;	;	;
L596_g10283		;	;	;	;
L596_g1045		;	;	;	;
L596_g1048		;	;	;	;
L596_g10489		;	;	;	;
L596_g10518		;	;	;	;
L596_g10523		;	;	;	;
L596_g10539		GO:0003676; GO:0015074; GO:0008270;	nucleic acid binding; DNA integration; zinc ion binding;	; ; ;	; ; ;
L596_g10551		;	;	;	;
L596_g10610		;	;	WBGene00195081;	C04F6.7;
L596_g10622		GO:0007186; GO:0004930; GO:0016021;	G-protein coupled receptor signaling pathway; G-protein coupled receptor activity; integral component of membrane;	; ; ;	; ; ;
L596_g10670		GO:0003676; GO:0008270;	nucleic acid binding; zinc ion binding;	; ;	; ;
L596_g1071		;	;	;	;
L596_g10833		;	;	;	;
L596_g10844		;	;	;	;
L596_g11030		;	;	;	;
L596_g11220		;	;	;	;
L596_g1126		;	;	;	;
L596_g11306		GO:0055085; GO:0016021;	transmembrane transport; integral component of membrane;	; ;	; ;
L596_g11347		;	;	;	;
L596_g11443		;	;	;	;
L596_g11742		;	;	;	;
L596_g11818		GO:0004252; GO:0006508;	serine-type endopeptidase activity; proteolysis;	WBGene00006623; WBGene00006623;	try-5; try-5;
L596_g11939		;	;	;	;
L596_g12023		GO:0005267; GO:0071805; GO:0016020;	potassium channel activity; potassium ion transmembrane transport; membrane;	WBGene00006693; WBGene00006693; WBGene00006693;	twk-43; twk-43; twk-43;
L596_g12037		;	;	;	;
L596_g12077		;	;	;	;
L596_g12078		;	;	;	;
L596_g12084		;	;	;	;
L596_g12092		GO:0042302;	structural constituent of cuticle;	WBGene00000636;	col-60;
L596_g12093		GO:0042302;	structural constituent of cuticle;	;	;
L596_g12256		GO:0007186; GO:0004930; GO:0016021;	G-protein coupled receptor signaling pathway; G-protein coupled receptor activity; integral component of membrane;	; ; ;	; ; ;
L596_g12494		;	;	;	;
L596_g12495		;	;	;	;
L596_g1271		GO:0005328; GO:0006836; GO:0016021;	neurotransmitter:sodium symporter activity; neurotransmitter transport; integral component of membrane;	WBGene00004909; WBGene00004909; WBGene00004909;	snf-10; snf-10; snf-10;
L596_g12811		;	;	;	;
L596_g13107		GO:0055085; GO:0016021;	transmembrane transport; integral component of membrane;	WBGene00013088; WBGene00013088;	Y51B9A.6; Y51B9A.6;
L596_g13108		;	;	;	;
L596_g13163		;	;	;	;
L596_g13261		;	;	;	;
L596_g13472		;	;	;	;
L596_g13474		;	;	;	;
L596_g13804		;	;	;	;
L596_g13900		GO:0005515;	protein binding;	;	;
L596_g13940		GO:0046872; GO:0005524; GO:0003824;	metal ion binding; ATP binding; catalytic activity;	; ; ;	; ; ;
L596_g1395		GO:0005515; GO:0051260;	protein binding; protein homooligomerization;	WBGene00008932; WBGene00008932;	F18A11.5; F18A11.5;
L596_g1406		;	;	;	;
L596_g14089		;	;	;	;
L596_g14120		;	;	;	;
L596_g14223		;	;	;	;
L596_g1431		;	;	;	;
L596_g14382		;	;	;	;
L596_g14567		;	;	;	;
L596_g14568		;	;	;	;
L596_g14570		GO:0000166; GO:0003677; GO:0006298; GO:0006260; GO:0004519; GO:0003887; GO:0008408;	nucleotide binding; DNA binding; mismatch repair; DNA replication; endonuclease activity; DNA-directed DNA polymerase activity; 3'-5' exonuclease activity;	WBGene00008447; WBGene00008447; WBGene00008447; WBGene00008447; WBGene00008447; WBGene00008447; WBGene00008447;	E01G4.5; E01G4.5; E01G4.5; E01G4.5; E01G4.5; E01G4.5; E01G4.5;
L596_g14608		;	;	;	;
L596_g1486		;	;	;	;
L596_g14881		GO:0003677;	DNA binding;	;	;
L596_g15013		;	;	;	;
L596_g15291		;	;	;	;
L596_g15292		;	;	;	;
L596_g15494		;	;	WBGene00019023;	F58A6.2;
L596_g15625		GO:0007186; GO:0004930; GO:0016021;	G-protein coupled receptor signaling pathway; G-protein coupled receptor activity; integral component of membrane;	; ; ;	; ; ;
L596_g15674		;	;	;	;
L596_g15908		;	;	;	;
L596_g16030		;	;	;	;
L596_g16053		;	;	;	;
L596_g16072		;	;	;	;
L596_g16075		;	;	;	;
L596_g16243		;	;	;	;
L596_g16438		GO:0007186; GO:0004930; GO:0016021;	G-protein coupled receptor signaling pathway; G-protein coupled receptor activity; integral component of membrane;	; ; ;	; ; ;
L596_g16495		;	;	;	;
L596_g16527		;	;	;	;
L596_g1658		;	;	;	;
L596_g16608		;	;	;	;
L596_g16771		;	;	;	;
L596_g16818		;	;	;	;
L596_g16831		;	;	;	;
L596_g16866		;	;	;	;
L596_g16906		;	;	;	;
L596_g16909		GO:0005509;	calcium ion binding;	;	;
L596_g16936		;	;	;	;
L596_g16938		;	;	;	;
L596_g16954		;	;	;	;
L596_g16963		GO:0003677; GO:0006310; GO:0015074;	DNA binding; DNA recombination; DNA integration;	; ; ;	; ; ;
L596_g17056		;	;	;	;
L596_g17057		GO:0006355; GO:0003700; GO:0043565;	regulation of transcription, DNA-templated; transcription factor activity, sequence-specific DNA binding; sequence-specific DNA binding;	; ; ;	; ; ;
L596_g17067		;	;	;	;
L596_g17095		;	;	;	;
L596_g17102		;	;	WBGene00016393;	C34B2.8;
L596_g17114		;	;	;	;
L596_g17167		GO:0008152; GO:0016758;	metabolic process; transferase activity, transferring hexosyl groups;	; ;	; ;
L596_g17289		;	;	;	;
L596_g17331		;	;	;	;
L596_g17386		;	;	;	;
L596_g17559		;	;	;	;
L596_g17560		;	;	;	;
L596_g17622		GO:0008146;	sulfotransferase activity;	;	;
L596_g17627		;	;	;	;
L596_g17732		;	;	WBGene00013190;	Y54E2A.5;
L596_g17769		;	;	;	;
L596_g17950		;	;	;	;
L596_g17983		;	;	;	;
L596_g17985		;	;	;	;
L596_g180		;	;	;	;
L596_g1845		GO:0005524; GO:0006468; GO:0004672;	ATP binding; protein phosphorylation; protein kinase activity;	; ; ;	; ; ;
L596_g18488		GO:0006355; GO:0005634; GO:0003700; GO:0043565; GO:0043401; GO:0008270;	regulation of transcription, DNA-templated; nucleus; transcription factor activity, sequence-specific DNA binding; sequence-specific DNA binding; steroid hormone mediated signaling pathway; zinc ion binding;	; ; ; ; ; ;	; ; ; ; ; ;
L596_g18587		;	;	;	;
L596_g18600		GO:0005515; GO:0003723; GO:0005488;	protein binding; RNA binding; binding;	WBGene00002066; WBGene00002066; WBGene00002066;	ifg-1; ifg-1; ifg-1;
L596_g18601		GO:0016021;	integral component of membrane;	;	;
L596_g18752		;	;	;	;
L596_g18753		;	;	;	;
L596_g1878		;	;	;	;
L596_g18809		;	;	;	;
L596_g18833		GO:0003677; GO:0006310; GO:0015074;	DNA binding; DNA recombination; DNA integration;	; ; ;	; ; ;
L596_g19075		;	;	;	;
L596_g19076		;	;	;	;
L596_g1912		;	;	;	;
L596_g19122		;	;	;	;
L596_g19235		GO:0005215; GO:0006810; GO:0016020; GO:0055085;	transporter activity; transport; membrane; transmembrane transport;	; ; ; ;	; ; ; ;
L596_g19293		;	;	;	;
L596_g19393		;	;	;	;
L596_g19440		;	;	;	;
L596_g19539		GO:0004725; GO:0006470; GO:0016791; GO:0016311; GO:0004725; GO:0006470; GO:0016791; GO:0016311;	protein tyrosine phosphatase activity; protein dephosphorylation; phosphatase activity; dephosphorylation; protein tyrosine phosphatase activity; protein dephosphorylation; phosphatase activity; dephosphorylation;	WBGene00009492; WBGene00009492; WBGene00009492; WBGene00009492; WBGene00011918; WBGene00011918; WBGene00011918; WBGene00011918;	F36H1.3; F36H1.3; F36H1.3; F36H1.3; T22C1.8; T22C1.8; T22C1.8; T22C1.8;
L596_g19602		;	;	;	;
L596_g19617		;	;	;	;
L596_g1972		;	;	;	;
L596_g19818		GO:0007165;	signal transduction;	;	;
L596_g20106		GO:0003676; GO:0046983;	nucleic acid binding; protein dimerization activity;	; ;	; ;
L596_g20135		;	;	;	;
L596_g20137		;	;	;	;
L596_g20178		;	;	;	;
L596_g2026		;	;	;	;
L596_g20352		;	;	;	;
L596_g20552		GO:0004725; GO:0006470;	protein tyrosine phosphatase activity; protein dephosphorylation;	; ;	; ;
L596_g20580		;	;	;	;
L596_g20607		GO:0003993;	acid phosphatase activity;	;	;
L596_g20619		;	;	;	;
L596_g20850		GO:0006470; GO:0008138; GO:0016791; GO:0016311;	protein dephosphorylation; protein tyrosine/serine/threonine phosphatase activity; phosphatase activity; dephosphorylation;	WBGene00017428; WBGene00017428; WBGene00017428; WBGene00017428;	F13D11.3; F13D11.3; F13D11.3; F13D11.3;
L596_g20851		;	;	;	;
L596_g20876		;	;	;	;
L596_g20885		;	;	;	;
L596_g20887		;	;	;	;
L596_g20888		;	;	;	;
L596_g20903		;	;	;	;
L596_g20904		;	;	;	;
L596_g20995		GO:0030176; GO:0030234; GO:0019348;	integral component of endoplasmic reticulum membrane; enzyme regulator activity; dolichol metabolic process;	; ; ;	; ; ;
L596_g21380		;	;	;	;
L596_g21403		;	;	;	;
L596_g21443		;	;	;	;
L596_g2147		;	;	;	;
L596_g21479		;	;	;	;
L596_g21670		;	;	WBGene00011927;	T22C8.6;
L596_g2172		;	;	WBGene00009454;	F36A2.7;
L596_g21751		;	;	;	;
L596_g21752		GO:0005524; GO:0006468; GO:0004672;	ATP binding; protein phosphorylation; protein kinase activity;	; ; ;	; ; ;
L596_g21803		;	;	;	;
L596_g21804		GO:0003735; GO:0006412; GO:0005622; GO:0005840;	structural constituent of ribosome; translation; intracellular; ribosome;	WBGene00004426; WBGene00004426; WBGene00004426; WBGene00004426;	rpl-14; rpl-14; rpl-14; rpl-14;
L596_g21807		;	;	;	;
L596_g21824		;	;	;	;
L596_g21877		GO:0004749; GO:0009165; GO:0000287;	ribose phosphate diphosphokinase activity; nucleotide biosynthetic process; magnesium ion binding;	; ; ;	; ; ;
L596_g21980		GO:0003677; GO:0043565;	DNA binding; sequence-specific DNA binding;	; ;	; ;
L596_g21990		GO:0005524; GO:0006468; GO:0004672; GO:0004713;	ATP binding; protein phosphorylation; protein kinase activity; protein tyrosine kinase activity;	; ; ; ;	; ; ; ;
L596_g22004		;	;	;	;
L596_g22011		;	;	;	;
L596_g22025		;	;	;	;
L596_g22052		;	;	;	;
L596_g22053		;	;	;	;
L596_g22111		;	;	;	;
L596_g22142		GO:0005524; GO:0006468; GO:0004672;	ATP binding; protein phosphorylation; protein kinase activity;	WBGene00015893; WBGene00015893; WBGene00015893;	C17C3.11; C17C3.11; C17C3.11;
L596_g22154		;	;	;	;
L596_g22181		;	;	;	;
L596_g22347		;	;	;	;
L596_g22387		;	;	;	;
L596_g22528		;	;	;	;
L596_g22561		;	;	;	;
L596_g22627		;	;	;	;
L596_g22651		;	;	;	;
L596_g22657		;	;	;	;
L596_g22705		GO:0003677; GO:0005634; GO:0000786; GO:0046982;	DNA binding; nucleus; nucleosome; protein heterodimerization activity;	; ; ; ;	; ; ; ;
L596_g22789		GO:0046872; GO:0005524;	metal ion binding; ATP binding;	; ;	; ;
L596_g22802		;	;	;	;
L596_g22854		;	;	;	;
L596_g23041		;	;	;	;
L596_g23042		;	;	;	;
L596_g23047		;	;	;	;
L596_g23112		;	;	;	;
L596_g23159		;	;	;	;
L596_g23198		;	;	;	;
L596_g23332		;	;	;	;
L596_g23412		;	;	;	;
L596_g23644		GO:0006281; GO:0000723; GO:0003678;	DNA repair; telomere maintenance; DNA helicase activity;	; ; ;	; ; ;
L596_g23683		GO:0003677; GO:0003676;	DNA binding; nucleic acid binding;	; ;	; ;
L596_g23752		;	;	;	;
L596_g23840		;	;	;	;
L596_g24039		;	;	;	;
L596_g24098		;	;	;	;
L596_g24099		;	;	;	;
L596_g24135		GO:0008237; GO:0006508; GO:0008270;	metallopeptidase activity; proteolysis; zinc ion binding;	WBGene00044150; WBGene00044150; WBGene00044150;	VB0395L.1; VB0395L.1; VB0395L.1;
L596_g24200		;	;	WBGene00008515;	F02C12.1;
L596_g24389		;	;	;	;
L596_g24445		GO:0008237; GO:0018996; GO:0006508; GO:0008270; GO:0004222;	metallopeptidase activity; molting cycle, collagen and cuticulin-based cuticle; proteolysis; zinc ion binding; metalloendopeptidase activity;	; ; ; ; ;	; ; ; ; ;
L596_g24446		GO:0046872; GO:0005524; GO:0008716; GO:0003824;	metal ion binding; ATP binding; D-alanine-D-alanine ligase activity; catalytic activity;	; ; ; ;	; ; ; ;
L596_g24447		GO:0046872; GO:0005524; GO:0008716;	metal ion binding; ATP binding; D-alanine-D-alanine ligase activity;	; ; ;	; ; ;
L596_g24564		;	;	;	;
L596_g24701		;	;	;	;
L596_g24702		GO:0008152; GO:0016758;	metabolic process; transferase activity, transferring hexosyl groups;	; ;	; ;
L596_g24703		GO:0005615;	extracellular space;	;	;
L596_g24821		GO:0007165; GO:0035556; GO:0004435; GO:0006629;	signal transduction; intracellular signal transduction; phosphatidylinositol phospholipase C activity; lipid metabolic process;	; ; ; ;	; ; ; ;
L596_g24889		;	;	;	;
L596_g2497		;	;	;	;
L596_g2498		GO:0055085; GO:0016021;	transmembrane transport; integral component of membrane;	; ;	; ;
L596_g2500		GO:0008152; GO:0003824;	metabolic process; catalytic activity;	WBGene00008669; WBGene00008669;	acs-14; acs-14;
L596_g2501		;	;	;	;
L596_g2502		;	;	;	;
L596_g2503		GO:0005524; GO:0003824;	ATP binding; catalytic activity;	; ;	; ;
L596_g2504		;	;	;	;
L596_g2505		;	;	;	;
L596_g2506		;	;	;	;
L596_g2507		;	;	;	;
L596_g25129		;	;	;	;
L596_g25260		;	;	;	;
L596_g2528		;	;	;	;
L596_g25286		GO:0004252; GO:0006508;	serine-type endopeptidase activity; proteolysis;	; ;	; ;
L596_g25375		;	;	;	;
L596_g25435		;	;	;	;
L596_g2553		;	;	;	;
L596_g25538		GO:0003677; GO:0006281;	DNA binding; DNA repair;	WBGene00011834; WBGene00011834;	dvc-1; dvc-1;
L596_g25554		;	;	;	;
L596_g2565		GO:0004252; GO:0006508;	serine-type endopeptidase activity; proteolysis;	WBGene00006621; WBGene00006621;	try-3; try-3;
L596_g25799		GO:0003676; GO:0015074; GO:0008270;	nucleic acid binding; DNA integration; zinc ion binding;	; ; ;	; ; ;
L596_g25813		;	;	;	;
L596_g25968		;	;	;	;
L596_g26065		;	;	;	;
L596_g2610		;	;	;	;
L596_g26255		;	;	;	;
L596_g26282		;	;	;	;
L596_g26397		GO:0005515; ;	protein binding; ;	WBGene00022696; WBGene00022696;	ZK328.7; ZK328.7;
L596_g26423		;	;	;	;
L596_g2644		;	;	;	;
L596_g26468		;	;	;	;
L596_g26485		GO:0055085; GO:0016021;	transmembrane transport; integral component of membrane;	; ;	; ;
L596_g26643		GO:0008237; GO:0031012; GO:0006508; GO:0008270; GO:0004222;	metallopeptidase activity; extracellular matrix; proteolysis; zinc ion binding; metalloendopeptidase activity;	WBGene00020646; WBGene00020646; WBGene00020646; WBGene00020646; WBGene00020646;	zmp-6; zmp-6; zmp-6; zmp-6; zmp-6;
L596_g26669		GO:0004252; GO:0006508;	serine-type endopeptidase activity; proteolysis;	WBGene00006621; WBGene00006621;	try-3; try-3;
L596_g2670		;	;	;	;
L596_g2673		GO:0005524; GO:0006281; GO:0004386; GO:0000723; GO:0003678;	ATP binding; DNA repair; helicase activity; telomere maintenance; DNA helicase activity;	; ; ; ; ;	; ; ; ; ;
L596_g26750		GO:0007186; GO:0004930; GO:0016021;	G-protein coupled receptor signaling pathway; G-protein coupled receptor activity; integral component of membrane;	; ; ;	; ; ;
L596_g26757		GO:0046872; GO:0003824; GO:0046872; GO:0003824; GO:0046872; GO:0003824; GO:0046872; GO:0003824; GO:0046872; GO:0003824;	metal ion binding; catalytic activity; metal ion binding; catalytic activity; metal ion binding; catalytic activity; metal ion binding; catalytic activity; metal ion binding; catalytic activity;	WBGene00015359; WBGene00015359; WBGene00015360; WBGene00015360; WBGene00018426; WBGene00018426; WBGene00016185; WBGene00016185; WBGene00013492; WBGene00013492;	C02G6.1; C02G6.1; C02G6.2; C02G6.2; F44E7.4; F44E7.4; C28F5.4; C28F5.4; Y70C5C.1; Y70C5C.1;
L596_g26786		;	;	;	;
L596_g26889		;	;	;	;
L596_g26925		;	;	WBGene00001718;	grl-9;
L596_g27159		GO:0003677; GO:0006355;	DNA binding; regulation of transcription, DNA-templated;	; ;	; ;
L596_g2717		;	;	;	;
L596_g27232		;	;	;	;
L596_g27259		;	;	;	;
L596_g27281		;	;	;	;
L596_g27291		;	;	;	;
L596_g27300		;	;	;	;
L596_g27301		;	;	;	;
L596_g27402		GO:0016884;	carbon-nitrogen ligase activity, with glutamine as amido-N-donor;	;	;
L596_g27424		;	;	;	;
L596_g27572		;	;	;	;
L596_g27614		;	;	;	;
L596_g27734		;	;	;	;
L596_g2775		;	;	;	;
L596_g27794		GO:0005524; GO:0051082; GO:0006950; GO:0006457;	ATP binding; unfolded protein binding; response to stress; protein folding;	; ; ; ;	; ; ; ;
L596_g27804		;	;	;	;
L596_g2783		;	;	;	;
L596_g27845		;	;	;	;
L596_g2811		GO:0003676; GO:0015074; GO:0008270;	nucleic acid binding; DNA integration; zinc ion binding;	; ; ;	; ; ;
L596_g28171		;	;	;	;
L596_g28175		;	;	;	;
L596_g28188		;	;	;	;
L596_g28189		;	;	;	;
L596_g28228		GO:0003677; GO:0006310; GO:0015074;	DNA binding; DNA recombination; DNA integration;	; ; ;	; ; ;
L596_g28230		GO:0004867;	serine-type endopeptidase inhibitor activity;	;	;
L596_g28272		GO:0055085; GO:0016021;	transmembrane transport; integral component of membrane;	; ;	; ;
L596_g28282		GO:0055085; GO:0016021;	transmembrane transport; integral component of membrane;	; ;	; ;
L596_g28286		;	;	;	;
L596_g2923		GO:0004252; GO:0016021; GO:0006508;	serine-type endopeptidase activity; integral component of membrane; proteolysis;	; ; ;	; ; ;
L596_g2940		;	;	;	;
L596_g2944		;	;	;	;
L596_g3134		GO:0008234; GO:0006508;	cysteine-type peptidase activity; proteolysis;	; ;	; ;
L596_g3137		;	;	;	;
L596_g3138		GO:0007186; GO:0004930; GO:0016021; GO:0007186; GO:0004930; GO:0016021; GO:0007186; GO:0004930; GO:0016021;	G-protein coupled receptor signaling pathway; G-protein coupled receptor activity; integral component of membrane; G-protein coupled receptor signaling pathway; G-protein coupled receptor activity; integral component of membrane; G-protein coupled receptor signaling pathway; G-protein coupled receptor activity; integral component of membrane;	WBGene00018180; WBGene00018180; WBGene00018180; WBGene00015401; WBGene00015401; WBGene00015401; WBGene00013375; WBGene00013375; WBGene00013375;	srsx-22; srsx-22; srsx-22; srsx-24; srsx-24; srsx-24; srsx-25; srsx-25; srsx-25;
L596_g3295		GO:0016020;	membrane;	WBGene00044650;	Y71G10AR.4;
L596_g3607		;	;	;	;
L596_g3648		;	;	;	;
L596_g3665		;	;	;	;
L596_g3715		GO:0006355; GO:0006352; GO:0017025; GO:0008270;	regulation of transcription, DNA-templated; DNA-templated transcription, initiation; TBP-class protein binding; zinc ion binding;	WBGene00006648; WBGene00006648; WBGene00006648; WBGene00006648;	ttb-1; ttb-1; ttb-1; ttb-1;
L596_g3719		;	;	;	;
L596_g3790		;	;	;	;
L596_g3792		GO:0007186; GO:0004930; GO:0016021;	G-protein coupled receptor signaling pathway; G-protein coupled receptor activity; integral component of membrane;	; ; ;	; ; ;
L596_g392		GO:0006259; GO:0004531;	DNA metabolic process; deoxyribonuclease II activity;	; ;	; ;
L596_g3991		GO:0003676;	nucleic acid binding;	;	;
L596_g4025		;	;	;	;
L596_g4033		;	;	;	;
L596_g4034		GO:0004252; GO:0006508;	serine-type endopeptidase activity; proteolysis;	; ;	; ;
L596_g4133		GO:0003677; GO:0005634; GO:0000786; GO:0046982;	DNA binding; nucleus; nucleosome; protein heterodimerization activity;	WBGene00014240; WBGene00014240; WBGene00014240; WBGene00014240;	htas-1; htas-1; htas-1; htas-1;
L596_g4161		;	;	;	;
L596_g426		GO:0003723; GO:0005488;	RNA binding; binding;	WBGene00014165; WBGene00014165;	puf-12; puf-12;
L596_g4292		;	;	;	;
L596_g43		GO:0003677; GO:0006310; GO:0015074;	DNA binding; DNA recombination; DNA integration;	; ; ;	; ; ;
L596_g4339		;	;	;	;
L596_g4342		;	;	;	;
L596_g4443		;	;	;	;
L596_g4444		;	;	;	;
L596_g4517		;	;	;	;
L596_g4600		;	;	;	;
L596_g4644		;	;	;	;
L596_g4751		;	;	;	;
L596_g4834		;	;	;	;
L596_g484		;	;	;	;
L596_g486		;	;	;	;
L596_g4936		GO:0005515;	protein binding;	;	;
L596_g5061		;	;	;	;
L596_g5080		;	;	;	;
L596_g5082		;	;	;	;
L596_g5086		;	;	;	;
L596_g5109		;	;	;	;
L596_g5119		;	;	;	;
L596_g5133		GO:0005524; GO:0003774; GO:0016459;	ATP binding; motor activity; myosin complex;	WBGene00012437; WBGene00012437; WBGene00012437;	hum-9; hum-9; hum-9;
L596_g5421		;	;	;	;
L596_g5432		;	;	;	;
L596_g5522		GO:0016705; GO:0055114; GO:0005506; GO:0020037; GO:0016705; GO:0055114; GO:0005506; GO:0020037; GO:0016705; GO:0055114; GO:0005506; GO:0020037; GO:0016705; GO:0055114; GO:0005506; GO:0020037; GO:0016705; GO:0055114; GO:0005506; GO:0020037; GO:0016705; GO:0055114; GO:0005506; GO:0020037; GO:0016705; GO:0055114; GO:0005506; GO:0020037; GO:0016705; GO:0055114; GO:0005506; GO:0020037; GO:0016705; GO:…	oxidoreductase activity, acting on paired donors, with incorporation or reduction of molecular oxygen; oxidation-reduction process; iron ion binding; heme binding; oxidoreductase activity, acting on paired donors, with incorporation or reduction of molecular oxygen; oxidation-reduction process; iron ion binding; heme binding; oxidoreductase activity, acting on paired donors, with incorporation or…	WBGene00019471; WBGene00019471; WBGene00019471; WBGene00019471; WBGene00015042; WBGene00015042; WBGene00015042; WBGene00015042; WBGene00008829; WBGene00008829; WBGene00008829; WBGene00008829; WBGene00011699; WBGene00011699; WBGene00011699; WBGene00011699; WBGene00015043; WBGene00015043; WBGene00015043; WBGene00015043; WBGene00015399; WBGene00015399; WBGene00015399; WBGene00015399; WBGene00015040;…	cyp-35B2; cyp-35B2; cyp-35B2; cyp-35B2; cyp-34A7; cyp-34A7; cyp-34A7; cyp-34A7; cyp-35D1; cyp-35D1; cyp-35D1; cyp-35D1; cyp-34A2; cyp-34A2; cyp-34A2; cyp-34A2; cyp-34A8; cyp-34A8; cyp-34A8; cyp-34A8; cyp-35A1; cyp-35A1; cyp-35A1; cyp-35A1; cyp-34A5; cyp-34A5; cyp-34A5; cyp-34A5; cyp-34A9; cyp-34A9; cyp-34A9; cyp-34A9; cyp-35B3; cyp-35B3; cyp-35B3; cyp-35B3; cyp-34A10; cyp-34A10; cyp-34A10; cyp-34…
L596_g5528		;	;	;	;
L596_g5585		;	;	WBGene00022891;	ZK1290.10;
L596_g5586		;	;	;	;
L596_g571		;	;	;	;
L596_g575		;	;	;	;
L596_g577		;	;	;	;
L596_g5802		;	;	;	;
L596_g5874		;	;	;	;
L596_g5945		; ;	; ;	WBGene00021403; WBGene00021407;	Y38C1AB.1; Y38C1AB.5;
L596_g599		GO:0003677; GO:0003676;	DNA binding; nucleic acid binding;	; ;	; ;
L596_g6031		;	;	;	;
L596_g6050		GO:0003676;	nucleic acid binding;	;	;
L596_g6057		GO:0016787; GO:0016787;	hydrolase activity; hydrolase activity;	WBGene00012741; WBGene00020985;	Y40H4A.2; W03D8.2;
L596_g609		;	;	WBGene00235279;	Y67D8C.22;
L596_g6151		GO:0003676; GO:0008270;	nucleic acid binding; zinc ion binding;	; ;	; ;
L596_g6216		;	;	;	;
L596_g6271		GO:0016021;	integral component of membrane;	;	;
L596_g6283		;	;	;	;
L596_g6301		;	;	;	;
L596_g6331		GO:0008152; GO:0016758;	metabolic process; transferase activity, transferring hexosyl groups;	; ;	; ;
L596_g6637		;	;	;	;
L596_g6829		;	;	;	;
L596_g6907		GO:0007186; GO:0004930; GO:0016021;	G-protein coupled receptor signaling pathway; G-protein coupled receptor activity; integral component of membrane;	; ; ;	; ; ;
L596_g691		GO:0006281; GO:0000723; GO:0003678;	DNA repair; telomere maintenance; DNA helicase activity;	; ; ;	; ; ;
L596_g6913		;	;	;	;
L596_g6946		;	;	;	;
L596_g6947		GO:0003676; GO:0008270;	nucleic acid binding; zinc ion binding;	; ;	; ;
L596_g6963		;	;	;	;
L596_g706		;	;	;	;
L596_g7063		GO:0004867;	serine-type endopeptidase inhibitor activity;	;	;
L596_g7076		;	;	;	;
L596_g7077		GO:0046872; GO:0005524; GO:0008716;	metal ion binding; ATP binding; D-alanine-D-alanine ligase activity;	; ; ;	; ; ;
L596_g711		GO:0003676; GO:0008270;	nucleic acid binding; zinc ion binding;	; ;	; ;
L596_g718		GO:0003723;	RNA binding;	WBGene00014165;	puf-12;
L596_g7197		GO:0005488; GO:0007076;	binding; mitotic chromosome condensation;	WBGene00001833; WBGene00001833;	hcp-6; hcp-6;
L596_g7294		;	;	WBGene00011307;	mpst-7;
L596_g7295		GO:0003676; GO:0046983;	nucleic acid binding; protein dimerization activity;	; ;	; ;
L596_g7296		;	;	;	;
L596_g7297		;	;	;	;
L596_g7402		;	;	;	;
L596_g7407		GO:0005789;	endoplasmic reticulum membrane;	;	;
L596_g741		;	;	;	;
L596_g7455		;	;	;	;
L596_g7584		;	;	;	;
L596_g7662		GO:0005524;	ATP binding;	WBGene00012650;	orc-1;
L596_g7684		;	;	;	;
L596_g7762		;	;	;	;
L596_g7780		;	;	WBGene00007948;	C35A5.4;
L596_g7926		GO:0046872; GO:0005524; GO:0008716;	metal ion binding; ATP binding; D-alanine-D-alanine ligase activity;	; ; ;	; ; ;
L596_g7929		;	;	;	;
L596_g8110		GO:0005524; GO:0006468; GO:0035556; GO:0004672; GO:0004697;	ATP binding; protein phosphorylation; intracellular signal transduction; protein kinase activity; protein kinase C activity;	WBGene00012352; WBGene00012352; WBGene00012352; WBGene00012352; WBGene00012352;	dkf-1; dkf-1; dkf-1; dkf-1; dkf-1;
L596_g8119		;	;	;	;
L596_g8135		;	;	;	;
L596_g8157		;	;	;	;
L596_g82		;	;	;	;
L596_g8244		;	;	WBGene00007600;	C15C6.1;
L596_g8245		;	;	;	;
L596_g8246		;	;	;	;
L596_g84		GO:0003677;	DNA binding;	;	;
L596_g8520		;	;	;	;
L596_g8639		GO:0006281; GO:0000723; GO:0003678;	DNA repair; telomere maintenance; DNA helicase activity;	; ; ;	; ; ;
L596_g8640		;	;	;	;
L596_g8755		GO:0005515;	protein binding;	;	;
L596_g8779		GO:0005975; GO:0004553; GO:0005576; GO:0004568; GO:0006032; GO:0008061; GO:0006030;	carbohydrate metabolic process; hydrolase activity, hydrolyzing O-glycosyl compounds; extracellular region; chitinase activity; chitin catabolic process; chitin binding; chitin metabolic process;	WBGene00000503; WBGene00000503; WBGene00000503; WBGene00000503; WBGene00000503; WBGene00000503; WBGene00000503;	cht-1; cht-1; cht-1; cht-1; cht-1; cht-1; cht-1;
L596_g8900		;	;	;	;
L596_g895		;	;	;	;
L596_g9019		;	;	;	;
L596_g9083		;	;	;	;
L596_g9084		;	;	;	;
L596_g934		;	;	;	;
L596_g941		;	;	WBGene00002005;	hsp-1;
L596_g9600		;	;	;	;
L596_g9605		;	;	;	;
L596_g9635		;	;	;	;
L596_g9739		;	;	;	;
L596_g9769		GO:0003677; GO:0006352;	DNA binding; DNA-templated transcription, initiation;	; ;	; ;
L596_g9808		;	;	;	;
L596_g9893		;	;	;	;
L596_g9913		;	;	;	;
L596_g9982		;	;	WBGene00021436;	Y39A3B.1;

## Sheet: E
Gene stable ID	Gene name	GO term accession	GO term name	Caenorhabditis elegans (PRJNA13758) [WS258] gene stable ID	Caenorhabditis elegans (PRJNA13758) [WS258] gene name
L596_g1091		GO:0046872; GO:0003676;	metal ion binding; nucleic acid binding;	;	;
L596_g11306		GO:0055085; GO:0016021;	transmembrane transport; integral component of membrane;	;	;
L596_g14092		GO:0005634; GO:0005515; GO:0003676; GO:0006333;	nucleus; protein binding; nucleic acid binding; chromatin assembly or disassembly;	WBGene00010890;	ddb-1;
L596_g15656		;	;	;	;
L596_g17364		;	;	;	;
L596_g20350		;	;	;	;
L596_g20352		;	;	;	;
L596_g20885		;	;	;	;
L596_g21751		;	;	;	;
L596_g21752		GO:0005524; GO:0006468; GO:0004672;	ATP binding; protein phosphorylation; protein kinase activity;	;	;
L596_g22952		;	;	;	;
L596_g24564		;	;	;	;
L596_g2528		;	;	;	;
L596_g26468		;	;	;	;
L596_g26485		GO:0055085; GO:0016021;	transmembrane transport; integral component of membrane;	;	;
L596_g26884		;	;	;	;
L596_g26889		;	;	;	;
L596_g27801		;	;	;	;
L596_g29		GO:0004190; GO:0006508;	aspartic-type endopeptidase activity; proteolysis;	;	;
L596_g3650		;	;	WBGene00010535;	K03D7.8;
L596_g4200		;	;	;	;
L596_g426		GO:0003723; GO:0005488;	RNA binding; binding;	WBGene00014165;	puf-12;
L596_g4422		GO:0006259; GO:0004531;	DNA metabolic process; deoxyribonuclease II activity;	;	;
L596_g478		;	;	;	;
L596_g5432		;	;	;	;
L596_g588		GO:0003676; GO:0015074;	nucleic acid binding; DNA integration;	;	;
L596_g6829		;	;	;	;
L596_g718		GO:0003723;	RNA binding;	WBGene00014165;	puf-12;
L596_g7584		;	;	;	;
L596_g8520		;	;	;	;
L596_g8801		;	;	;	;
L596_g9605		;	;	;	;
L596_g9861		;	;	;	;

## Sheet: F
Gene stable ID	Gene name	GO term accession	GO term name	Caenorhabditis elegans (PRJNA13758) [WS258] gene stable ID	Caenorhabditis elegans (PRJNA13758) [WS258] gene name
L596_g1009		;	;	;	;
L596_g1010		;	;	;	;
L596_g10283		;	;	;	;
L596_g1045		;	;	;	;
L596_g1048		;	;	;	;
L596_g10489		;	;	;	;
L596_g10518		;	;	;	;
L596_g10523		;	;	;	;
L596_g10539		GO:0003676; GO:0015074; GO:0008270;	nucleic acid binding; DNA integration; zinc ion binding;	; ; ;	; ; ;
L596_g10551		;	;	;	;
L596_g10610		;	;	WBGene00195081;	C04F6.7;
L596_g10622		GO:0007186; GO:0004930; GO:0016021;	G-protein coupled receptor signaling pathway; G-protein coupled receptor activity; integral component of membrane;	; ; ;	; ; ;
L596_g10670		GO:0003676; GO:0008270;	nucleic acid binding; zinc ion binding;	; ;	; ;
L596_g1071		;	;	;	;
L596_g10833		;	;	;	;
L596_g10844		;	;	;	;
L596_g11030		;	;	;	;
L596_g11220		;	;	;	;
L596_g1126		;	;	;	;
L596_g11306		GO:0055085; GO:0016021;	transmembrane transport; integral component of membrane;	; ;	; ;
L596_g11347		;	;	;	;
L596_g11443		;	;	;	;
L596_g11742		;	;	;	;
L596_g11818		GO:0004252; GO:0006508;	serine-type endopeptidase activity; proteolysis;	WBGene00006623; WBGene00006623;	try-5; try-5;
L596_g11939		;	;	;	;
L596_g12023		GO:0005267; GO:0071805; GO:0016020;	potassium channel activity; potassium ion transmembrane transport; membrane;	WBGene00006693; WBGene00006693; WBGene00006693;	twk-43; twk-43; twk-43;
L596_g12037		;	;	;	;
L596_g12077		;	;	;	;
L596_g12078		;	;	;	;
L596_g12084		;	;	;	;
L596_g12092		GO:0042302;	structural constituent of cuticle;	WBGene00000636;	col-60;
L596_g12093		GO:0042302;	structural constituent of cuticle;	;	;
L596_g12256		GO:0007186; GO:0004930; GO:0016021;	G-protein coupled receptor signaling pathway; G-protein coupled receptor activity; integral component of membrane;	; ; ;	; ; ;
L596_g12494		;	;	;	;
L596_g12495		;	;	;	;
L596_g1271		GO:0005328; GO:0006836; GO:0016021;	neurotransmitter:sodium symporter activity; neurotransmitter transport; integral component of membrane;	WBGene00004909; WBGene00004909; WBGene00004909;	snf-10; snf-10; snf-10;
L596_g12811		;	;	;	;
L596_g13107		GO:0055085; GO:0016021;	transmembrane transport; integral component of membrane;	WBGene00013088; WBGene00013088;	Y51B9A.6; Y51B9A.6;
L596_g13108		;	;	;	;
L596_g13163		;	;	;	;
L596_g13261		;	;	;	;
L596_g13472		;	;	;	;
L596_g13474		;	;	;	;
L596_g13804		;	;	;	;
L596_g13900		GO:0005515;	protein binding;	;	;
L596_g13940		GO:0046872; GO:0005524; GO:0003824;	metal ion binding; ATP binding; catalytic activity;	; ; ;	; ; ;
L596_g1395		GO:0005515; GO:0051260;	protein binding; protein homooligomerization;	WBGene00008932; WBGene00008932;	F18A11.5; F18A11.5;
L596_g1406		;	;	;	;
L596_g14089		;	;	;	;
L596_g14120		;	;	;	;
L596_g14223		;	;	;	;
L596_g1431		;	;	;	;
L596_g14382		;	;	;	;
L596_g14567		;	;	;	;
L596_g14568		;	;	;	;
L596_g14570		GO:0000166; GO:0003677; GO:0006298; GO:0006260; GO:0004519; GO:0003887; GO:0008408;	nucleotide binding; DNA binding; mismatch repair; DNA replication; endonuclease activity; DNA-directed DNA polymerase activity; 3'-5' exonuclease activity;	WBGene00008447; WBGene00008447; WBGene00008447; WBGene00008447; WBGene00008447; WBGene00008447; WBGene00008447;	E01G4.5; E01G4.5; E01G4.5; E01G4.5; E01G4.5; E01G4.5; E01G4.5;
L596_g14608		;	;	;	;
L596_g1486		;	;	;	;
L596_g14881		GO:0003677;	DNA binding;	;	;
L596_g15013		;	;	;	;
L596_g15291		;	;	;	;
L596_g15292		;	;	;	;
L596_g15494		;	;	WBGene00019023;	F58A6.2;
L596_g15625		GO:0007186; GO:0004930; GO:0016021;	G-protein coupled receptor signaling pathway; G-protein coupled receptor activity; integral component of membrane;	; ; ;	; ; ;
L596_g15674		;	;	;	;
L596_g15908		;	;	;	;
L596_g16030		;	;	;	;
L596_g16053		;	;	;	;
L596_g16072		;	;	;	;
L596_g16075		;	;	;	;
L596_g16243		;	;	;	;
L596_g16438		GO:0007186; GO:0004930; GO:0016021;	G-protein coupled receptor signaling pathway; G-protein coupled receptor activity; integral component of membrane;	; ; ;	; ; ;
L596_g16495		;	;	;	;
L596_g16527		;	;	;	;
L596_g1658		;	;	;	;
L596_g16608		;	;	;	;
L596_g16771		;	;	;	;
L596_g16818		;	;	;	;
L596_g16831		;	;	;	;
L596_g16866		;	;	;	;
L596_g16906		;	;	;	;
L596_g16909		GO:0005509;	calcium ion binding;	;	;
L596_g16936		;	;	;	;
L596_g16938		;	;	;	;
L596_g16954		;	;	;	;
L596_g16963		GO:0003677; GO:0006310; GO:0015074;	DNA binding; DNA recombination; DNA integration;	; ; ;	; ; ;
L596_g17056		;	;	;	;
L596_g17057		GO:0006355; GO:0003700; GO:0043565;	regulation of transcription, DNA-templated; transcription factor activity, sequence-specific DNA binding; sequence-specific DNA binding;	; ; ;	; ; ;
L596_g17067		;	;	;	;
L596_g17095		;	;	;	;
L596_g17102		;	;	WBGene00016393;	C34B2.8;
L596_g17114		;	;	;	;
L596_g17167		GO:0008152; GO:0016758;	metabolic process; transferase activity, transferring hexosyl groups;	; ;	; ;
L596_g17289		;	;	;	;
L596_g17331		;	;	;	;
L596_g17386		;	;	;	;
L596_g17559		;	;	;	;
L596_g17560		;	;	;	;
L596_g17622		GO:0008146;	sulfotransferase activity;	;	;
L596_g17627		;	;	;	;
L596_g17732		;	;	WBGene00013190;	Y54E2A.5;
L596_g17769		;	;	;	;
L596_g17950		;	;	;	;
L596_g17983		;	;	;	;
L596_g17985		;	;	;	;
L596_g180		;	;	;	;
L596_g1845		GO:0005524; GO:0006468; GO:0004672;	ATP binding; protein phosphorylation; protein kinase activity;	; ; ;	; ; ;
L596_g18488		GO:0006355; GO:0005634; GO:0003700; GO:0043565; GO:0043401; GO:0008270;	regulation of transcription, DNA-templated; nucleus; transcription factor activity, sequence-specific DNA binding; sequence-specific DNA binding; steroid hormone mediated signaling pathway; zinc ion binding;	; ; ; ; ; ;	; ; ; ; ; ;
L596_g18587		;	;	;	;
L596_g18600		GO:0005515; GO:0003723; GO:0005488;	protein binding; RNA binding; binding;	WBGene00002066; WBGene00002066; WBGene00002066;	ifg-1; ifg-1; ifg-1;
L596_g18601		GO:0016021;	integral component of membrane;	;	;
L596_g18752		;	;	;	;
L596_g18753		;	;	;	;
L596_g1878		;	;	;	;
L596_g18809		;	;	;	;
L596_g18833		GO:0003677; GO:0006310; GO:0015074;	DNA binding; DNA recombination; DNA integration;	; ; ;	; ; ;
L596_g19075		;	;	;	;
L596_g19076		;	;	;	;
L596_g1912		;	;	;	;
L596_g19122		;	;	;	;
L596_g19235		GO:0005215; GO:0006810; GO:0016020; GO:0055085;	transporter activity; transport; membrane; transmembrane transport;	; ; ; ;	; ; ; ;
L596_g19293		;	;	;	;
L596_g19393		;	;	;	;
L596_g19440		;	;	;	;
L596_g19539		GO:0004725; GO:0006470; GO:0016791; GO:0016311; GO:0004725; GO:0006470; GO:0016791; GO:0016311;	protein tyrosine phosphatase activity; protein dephosphorylation; phosphatase activity; dephosphorylation; protein tyrosine phosphatase activity; protein dephosphorylation; phosphatase activity; dephosphorylation;	WBGene00009492; WBGene00009492; WBGene00009492; WBGene00009492; WBGene00011918; WBGene00011918; WBGene00011918; WBGene00011918;	F36H1.3; F36H1.3; F36H1.3; F36H1.3; T22C1.8; T22C1.8; T22C1.8; T22C1.8;
L596_g19602		;	;	;	;
L596_g19617		;	;	;	;
L596_g1972		;	;	;	;
L596_g19818		GO:0007165;	signal transduction;	;	;
L596_g20106		GO:0003676; GO:0046983;	nucleic acid binding; protein dimerization activity;	; ;	; ;
L596_g20135		;	;	;	;
L596_g20137		;	;	;	;
L596_g20178		;	;	;	;
L596_g2026		;	;	;	;
L596_g20352		;	;	;	;
L596_g20552		GO:0004725; GO:0006470;	protein tyrosine phosphatase activity; protein dephosphorylation;	; ;	; ;
L596_g20580		;	;	;	;
L596_g20607		GO:0003993;	acid phosphatase activity;	;	;
L596_g20619		;	;	;	;
L596_g20850		GO:0006470; GO:0008138; GO:0016791; GO:0016311;	protein dephosphorylation; protein tyrosine/serine/threonine phosphatase activity; phosphatase activity; dephosphorylation;	WBGene00017428; WBGene00017428; WBGene00017428; WBGene00017428;	F13D11.3; F13D11.3; F13D11.3; F13D11.3;
L596_g20851		;	;	;	;
L596_g20876		;	;	;	;
L596_g20885		;	;	;	;
L596_g20887		;	;	;	;
L596_g20888		;	;	;	;
L596_g20903		;	;	;	;
L596_g20904		;	;	;	;
L596_g20995		GO:0030176; GO:0030234; GO:0019348;	integral component of endoplasmic reticulum membrane; enzyme regulator activity; dolichol metabolic process;	; ; ;	; ; ;
L596_g21380		;	;	;	;
L596_g21403		;	;	;	;
L596_g21443		;	;	;	;
L596_g2147		;	;	;	;
L596_g21479		;	;	;	;
L596_g21670		;	;	WBGene00011927;	T22C8.6;
L596_g2172		;	;	WBGene00009454;	F36A2.7;
L596_g21751		;	;	;	;
L596_g21752		GO:0005524; GO:0006468; GO:0004672;	ATP binding; protein phosphorylation; protein kinase activity;	; ; ;	; ; ;
L596_g21803		;	;	;	;
L596_g21804		GO:0003735; GO:0006412; GO:0005622; GO:0005840;	structural constituent of ribosome; translation; intracellular; ribosome;	WBGene00004426; WBGene00004426; WBGene00004426; WBGene00004426;	rpl-14; rpl-14; rpl-14; rpl-14;
L596_g21807		;	;	;	;
L596_g21824		;	;	;	;
L596_g21877		GO:0004749; GO:0009165; GO:0000287;	ribose phosphate diphosphokinase activity; nucleotide biosynthetic process; magnesium ion binding;	; ; ;	; ; ;
L596_g21980		GO:0003677; GO:0043565;	DNA binding; sequence-specific DNA binding;	; ;	; ;
L596_g21990		GO:0005524; GO:0006468; GO:0004672; GO:0004713;	ATP binding; protein phosphorylation; protein kinase activity; protein tyrosine kinase activity;	; ; ; ;	; ; ; ;
L596_g22004		;	;	;	;
L596_g22011		;	;	;	;
L596_g22025		;	;	;	;
L596_g22052		;	;	;	;
L596_g22053		;	;	;	;
L596_g22111		;	;	;	;
L596_g22142		GO:0005524; GO:0006468; GO:0004672;	ATP binding; protein phosphorylation; protein kinase activity;	WBGene00015893; WBGene00015893; WBGene00015893;	C17C3.11; C17C3.11; C17C3.11;
L596_g22154		;	;	;	;
L596_g22181		;	;	;	;
L596_g22347		;	;	;	;
L596_g22387		;	;	;	;
L596_g22528		;	;	;	;
L596_g22561		;	;	;	;
L596_g22627		;	;	;	;
L596_g22651		;	;	;	;
L596_g22657		;	;	;	;
L596_g22705		GO:0003677; GO:0005634; GO:0000786; GO:0046982;	DNA binding; nucleus; nucleosome; protein heterodimerization activity;	; ; ; ;	; ; ; ;
L596_g22789		GO:0046872; GO:0005524;	metal ion binding; ATP binding;	; ;	; ;
L596_g22802		;	;	;	;
L596_g22854		;	;	;	;
L596_g23041		;	;	;	;
L596_g23042		;	;	;	;
L596_g23047		;	;	;	;
L596_g23112		;	;	;	;
L596_g23159		;	;	;	;
L596_g23198		;	;	;	;
L596_g23332		;	;	;	;
L596_g23412		;	;	;	;
L596_g23644		GO:0006281; GO:0000723; GO:0003678;	DNA repair; telomere maintenance; DNA helicase activity;	; ; ;	; ; ;
L596_g23683		GO:0003677; GO:0003676;	DNA binding; nucleic acid binding;	; ;	; ;
L596_g23752		;	;	;	;
L596_g23840		;	;	;	;
L596_g24039		;	;	;	;
L596_g24098		;	;	;	;
L596_g24099		;	;	;	;
L596_g24135		GO:0008237; GO:0006508; GO:0008270;	metallopeptidase activity; proteolysis; zinc ion binding;	WBGene00044150; WBGene00044150; WBGene00044150;	VB0395L.1; VB0395L.1; VB0395L.1;
L596_g24200		;	;	WBGene00008515;	F02C12.1;
L596_g24389		;	;	;	;
L596_g24445		GO:0008237; GO:0018996; GO:0006508; GO:0008270; GO:0004222;	metallopeptidase activity; molting cycle, collagen and cuticulin-based cuticle; proteolysis; zinc ion binding; metalloendopeptidase activity;	; ; ; ; ;	; ; ; ; ;
L596_g24446		GO:0046872; GO:0005524; GO:0008716; GO:0003824;	metal ion binding; ATP binding; D-alanine-D-alanine ligase activity; catalytic activity;	; ; ; ;	; ; ; ;
L596_g24447		GO:0046872; GO:0005524; GO:0008716;	metal ion binding; ATP binding; D-alanine-D-alanine ligase activity;	; ; ;	; ; ;
L596_g24564		;	;	;	;
L596_g24701		;	;	;	;
L596_g24702		GO:0008152; GO:0016758;	metabolic process; transferase activity, transferring hexosyl groups;	; ;	; ;
L596_g24703		GO:0005615;	extracellular space;	;	;
L596_g24821		GO:0007165; GO:0035556; GO:0004435; GO:0006629;	signal transduction; intracellular signal transduction; phosphatidylinositol phospholipase C activity; lipid metabolic process;	; ; ; ;	; ; ; ;
L596_g24889		;	;	;	;
L596_g2497		;	;	;	;
L596_g2498		GO:0055085; GO:0016021;	transmembrane transport; integral component of membrane;	; ;	; ;
L596_g2500		GO:0008152; GO:0003824;	metabolic process; catalytic activity;	WBGene00008669; WBGene00008669;	acs-14; acs-14;
L596_g2501		;	;	;	;
L596_g2502		;	;	;	;
L596_g2503		GO:0005524; GO:0003824;	ATP binding; catalytic activity;	; ;	; ;
L596_g2504		;	;	;	;
L596_g2505		;	;	;	;
L596_g2506		;	;	;	;
L596_g2507		;	;	;	;
L596_g25129		;	;	;	;
L596_g25260		;	;	;	;
L596_g2528		;	;	;	;
L596_g25286		GO:0004252; GO:0006508;	serine-type endopeptidase activity; proteolysis;	; ;	; ;
L596_g25375		;	;	;	;
L596_g25435		;	;	;	;
L596_g2553		;	;	;	;
L596_g25538		GO:0003677; GO:0006281;	DNA binding; DNA repair;	WBGene00011834; WBGene00011834;	dvc-1; dvc-1;
L596_g25554		;	;	;	;
L596_g2565		GO:0004252; GO:0006508;	serine-type endopeptidase activity; proteolysis;	WBGene00006621; WBGene00006621;	try-3; try-3;
L596_g25799		GO:0003676; GO:0015074; GO:0008270;	nucleic acid binding; DNA integration; zinc ion binding;	; ; ;	; ; ;
L596_g25813		;	;	;	;
L596_g25968		;	;	;	;
L596_g26065		;	;	;	;
L596_g2610		;	;	;	;
L596_g26255		;	;	;	;
L596_g26282		;	;	;	;
L596_g26397		GO:0005515; ;	protein binding; ;	WBGene00022696; WBGene00022696;	ZK328.7; ZK328.7;
L596_g26423		;	;	;	;
L596_g2644		;	;	;	;
L596_g26468		;	;	;	;
L596_g26485		GO:0055085; GO:0016021;	transmembrane transport; integral component of membrane;	; ;	; ;
L596_g26643		GO:0008237; GO:0031012; GO:0006508; GO:0008270; GO:0004222;	metallopeptidase activity; extracellular matrix; proteolysis; zinc ion binding; metalloendopeptidase activity;	WBGene00020646; WBGene00020646; WBGene00020646; WBGene00020646; WBGene00020646;	zmp-6; zmp-6; zmp-6; zmp-6; zmp-6;
L596_g26669		GO:0004252; GO:0006508;	serine-type endopeptidase activity; proteolysis;	WBGene00006621; WBGene00006621;	try-3; try-3;
L596_g2670		;	;	;	;
L596_g2673		GO:0005524; GO:0006281; GO:0004386; GO:0000723; GO:0003678;	ATP binding; DNA repair; helicase activity; telomere maintenance; DNA helicase activity;	; ; ; ; ;	; ; ; ; ;
L596_g26750		GO:0007186; GO:0004930; GO:0016021;	G-protein coupled receptor signaling pathway; G-protein coupled receptor activity; integral component of membrane;	; ; ;	; ; ;
L596_g26757		GO:0046872; GO:0003824; GO:0046872; GO:0003824; GO:0046872; GO:0003824; GO:0046872; GO:0003824; GO:0046872; GO:0003824;	metal ion binding; catalytic activity; metal ion binding; catalytic activity; metal ion binding; catalytic activity; metal ion binding; catalytic activity; metal ion binding; catalytic activity;	WBGene00015359; WBGene00015359; WBGene00015360; WBGene00015360; WBGene00018426; WBGene00018426; WBGene00016185; WBGene00016185; WBGene00013492; WBGene00013492;	C02G6.1; C02G6.1; C02G6.2; C02G6.2; F44E7.4; F44E7.4; C28F5.4; C28F5.4; Y70C5C.1; Y70C5C.1;
L596_g26786		;	;	;	;
L596_g26889		;	;	;	;
L596_g26925		;	;	WBGene00001718;	grl-9;
L596_g27159		GO:0003677; GO:0006355;	DNA binding; regulation of transcription, DNA-templated;	; ;	; ;
L596_g2717		;	;	;	;
L596_g27232		;	;	;	;
L596_g27259		;	;	;	;
L596_g27281		;	;	;	;
L596_g27291		;	;	;	;
L596_g27300		;	;	;	;
L596_g27301		;	;	;	;
L596_g27402		GO:0016884;	carbon-nitrogen ligase activity, with glutamine as amido-N-donor;	;	;
L596_g27424		;	;	;	;
L596_g27572		;	;	;	;
L596_g27614		;	;	;	;
L596_g27734		;	;	;	;
L596_g2775		;	;	;	;
L596_g27794		GO:0005524; GO:0051082; GO:0006950; GO:0006457;	ATP binding; unfolded protein binding; response to stress; protein folding;	; ; ; ;	; ; ; ;
L596_g27804		;	;	;	;
L596_g2783		;	;	;	;
L596_g27845		;	;	;	;
L596_g2811		GO:0003676; GO:0015074; GO:0008270;	nucleic acid binding; DNA integration; zinc ion binding;	; ; ;	; ; ;
L596_g28171		;	;	;	;
L596_g28175		;	;	;	;
L596_g28188		;	;	;	;
L596_g28189		;	;	;	;
L596_g28228		GO:0003677; GO:0006310; GO:0015074;	DNA binding; DNA recombination; DNA integration;	; ; ;	; ; ;
L596_g28230		GO:0004867;	serine-type endopeptidase inhibitor activity;	;	;
L596_g28272		GO:0055085; GO:0016021;	transmembrane transport; integral component of membrane;	; ;	; ;
L596_g28282		GO:0055085; GO:0016021;	transmembrane transport; integral component of membrane;	; ;	; ;
L596_g28286		;	;	;	;
L596_g2923		GO:0004252; GO:0016021; GO:0006508;	serine-type endopeptidase activity; integral component of membrane; proteolysis;	; ; ;	; ; ;
L596_g2940		;	;	;	;
L596_g2944		;	;	;	;
L596_g3134		GO:0008234; GO:0006508;	cysteine-type peptidase activity; proteolysis;	; ;	; ;
L596_g3137		;	;	;	;
L596_g3138		GO:0007186; GO:0004930; GO:0016021; GO:0007186; GO:0004930; GO:0016021; GO:0007186; GO:0004930; GO:0016021;	G-protein coupled receptor signaling pathway; G-protein coupled receptor activity; integral component of membrane; G-protein coupled receptor signaling pathway; G-protein coupled receptor activity; integral component of membrane; G-protein coupled receptor signaling pathway; G-protein coupled receptor activity; integral component of membrane;	WBGene00018180; WBGene00018180; WBGene00018180; WBGene00015401; WBGene00015401; WBGene00015401; WBGene00013375; WBGene00013375; WBGene00013375;	srsx-22; srsx-22; srsx-22; srsx-24; srsx-24; srsx-24; srsx-25; srsx-25; srsx-25;
L596_g3295		GO:0016020;	membrane;	WBGene00044650;	Y71G10AR.4;
L596_g3607		;	;	;	;
L596_g3648		;	;	;	;
L596_g3665		;	;	;	;
L596_g3715		GO:0006355; GO:0006352; GO:0017025; GO:0008270;	regulation of transcription, DNA-templated; DNA-templated transcription, initiation; TBP-class protein binding; zinc ion binding;	WBGene00006648; WBGene00006648; WBGene00006648; WBGene00006648;	ttb-1; ttb-1; ttb-1; ttb-1;
L596_g3719		;	;	;	;
L596_g3790		;	;	;	;
L596_g3792		GO:0007186; GO:0004930; GO:0016021;	G-protein coupled receptor signaling pathway; G-protein coupled receptor activity; integral component of membrane;	; ; ;	; ; ;
L596_g392		GO:0006259; GO:0004531;	DNA metabolic process; deoxyribonuclease II activity;	; ;	; ;
L596_g3991		GO:0003676;	nucleic acid binding;	;	;
L596_g4025		;	;	;	;
L596_g4033		;	;	;	;
L596_g4034		GO:0004252; GO:0006508;	serine-type endopeptidase activity; proteolysis;	; ;	; ;
L596_g4133		GO:0003677; GO:0005634; GO:0000786; GO:0046982;	DNA binding; nucleus; nucleosome; protein heterodimerization activity;	WBGene00014240; WBGene00014240; WBGene00014240; WBGene00014240;	htas-1; htas-1; htas-1; htas-1;
L596_g4161		;	;	;	;
L596_g426		GO:0003723; GO:0005488;	RNA binding; binding;	WBGene00014165; WBGene00014165;	puf-12; puf-12;
L596_g4292		;	;	;	;
L596_g43		GO:0003677; GO:0006310; GO:0015074;	DNA binding; DNA recombination; DNA integration;	; ; ;	; ; ;
L596_g4339		;	;	;	;
L596_g4342		;	;	;	;
L596_g4443		;	;	;	;
L596_g4444		;	;	;	;
L596_g4517		;	;	;	;
L596_g4600		;	;	;	;
L596_g4644		;	;	;	;
L596_g4751		;	;	;	;
L596_g4834		;	;	;	;
L596_g484		;	;	;	;
L596_g486		;	;	;	;
L596_g4936		GO:0005515;	protein binding;	;	;
L596_g5061		;	;	;	;
L596_g5080		;	;	;	;
L596_g5082		;	;	;	;
L596_g5086		;	;	;	;
L596_g5109		;	;	;	;
L596_g5119		;	;	;	;
L596_g5133		GO:0005524; GO:0003774; GO:0016459;	ATP binding; motor activity; myosin complex;	WBGene00012437; WBGene00012437; WBGene00012437;	hum-9; hum-9; hum-9;
L596_g5421		;	;	;	;
L596_g5432		;	;	;	;
L596_g5522		GO:0016705; GO:0055114; GO:0005506; GO:0020037; GO:0016705; GO:0055114; GO:0005506; GO:0020037; GO:0016705; GO:0055114; GO:0005506; GO:0020037; GO:0016705; GO:0055114; GO:0005506; GO:0020037; GO:0016705; GO:0055114; GO:0005506; GO:0020037; GO:0016705; GO:0055114; GO:0005506; GO:0020037; GO:0016705; GO:0055114; GO:0005506; GO:0020037; GO:0016705; GO:0055114; GO:0005506; GO:0020037; GO:0016705; GO:…	oxidoreductase activity, acting on paired donors, with incorporation or reduction of molecular oxygen; oxidation-reduction process; iron ion binding; heme binding; oxidoreductase activity, acting on paired donors, with incorporation or reduction of molecular oxygen; oxidation-reduction process; iron ion binding; heme binding; oxidoreductase activity, acting on paired donors, with incorporation or…	WBGene00019471; WBGene00019471; WBGene00019471; WBGene00019471; WBGene00015042; WBGene00015042; WBGene00015042; WBGene00015042; WBGene00008829; WBGene00008829; WBGene00008829; WBGene00008829; WBGene00011699; WBGene00011699; WBGene00011699; WBGene00011699; WBGene00015043; WBGene00015043; WBGene00015043; WBGene00015043; WBGene00015399; WBGene00015399; WBGene00015399; WBGene00015399; WBGene00015040;…	cyp-35B2; cyp-35B2; cyp-35B2; cyp-35B2; cyp-34A7; cyp-34A7; cyp-34A7; cyp-34A7; cyp-35D1; cyp-35D1; cyp-35D1; cyp-35D1; cyp-34A2; cyp-34A2; cyp-34A2; cyp-34A2; cyp-34A8; cyp-34A8; cyp-34A8; cyp-34A8; cyp-35A1; cyp-35A1; cyp-35A1; cyp-35A1; cyp-34A5; cyp-34A5; cyp-34A5; cyp-34A5; cyp-34A9; cyp-34A9; cyp-34A9; cyp-34A9; cyp-35B3; cyp-35B3; cyp-35B3; cyp-35B3; cyp-34A10; cyp-34A10; cyp-34A10; cyp-34…
L596_g5528		;	;	;	;
L596_g5585		;	;	WBGene00022891;	ZK1290.10;
L596_g5586		;	;	;	;
L596_g571		;	;	;	;
L596_g575		;	;	;	;
L596_g577		;	;	;	;
L596_g5802		;	;	;	;
L596_g5874		;	;	;	;
L596_g5945		; ;	; ;	WBGene00021403; WBGene00021407;	Y38C1AB.1; Y38C1AB.5;
L596_g599		GO:0003677; GO:0003676;	DNA binding; nucleic acid binding;	; ;	; ;
L596_g6031		;	;	;	;
L596_g6050		GO:0003676;	nucleic acid binding;	;	;
L596_g6057		GO:0016787; GO:0016787;	hydrolase activity; hydrolase activity;	WBGene00012741; WBGene00020985;	Y40H4A.2; W03D8.2;
L596_g609		;	;	WBGene00235279;	Y67D8C.22;
L596_g6151		GO:0003676; GO:0008270;	nucleic acid binding; zinc ion binding;	; ;	; ;
L596_g6216		;	;	;	;
L596_g6271		GO:0016021;	integral component of membrane;	;	;
L596_g6283		;	;	;	;
L596_g6301		;	;	;	;
L596_g6331		GO:0008152; GO:0016758;	metabolic process; transferase activity, transferring hexosyl groups;	; ;	; ;
L596_g6637		;	;	;	;
L596_g6829		;	;	;	;
L596_g6907		GO:0007186; GO:0004930; GO:0016021;	G-protein coupled receptor signaling pathway; G-protein coupled receptor activity; integral component of membrane;	; ; ;	; ; ;
L596_g691		GO:0006281; GO:0000723; GO:0003678;	DNA repair; telomere maintenance; DNA helicase activity;	; ; ;	; ; ;
L596_g6913		;	;	;	;
L596_g6946		;	;	;	;
L596_g6947		GO:0003676; GO:0008270;	nucleic acid binding; zinc ion binding;	; ;	; ;
L596_g6963		;	;	;	;
L596_g706		;	;	;	;
L596_g7063		GO:0004867;	serine-type endopeptidase inhibitor activity;	;	;
L596_g7076		;	;	;	;
L596_g7077		GO:0046872; GO:0005524; GO:0008716;	metal ion binding; ATP binding; D-alanine-D-alanine ligase activity;	; ; ;	; ; ;
L596_g711		GO:0003676; GO:0008270;	nucleic acid binding; zinc ion binding;	; ;	; ;
L596_g718		GO:0003723;	RNA binding;	WBGene00014165;	puf-12;
L596_g7197		GO:0005488; GO:0007076;	binding; mitotic chromosome condensation;	WBGene00001833; WBGene00001833;	hcp-6; hcp-6;
L596_g7294		;	;	WBGene00011307;	mpst-7;
L596_g7295		GO:0003676; GO:0046983;	nucleic acid binding; protein dimerization activity;	; ;	; ;
L596_g7296		;	;	;	;
L596_g7297		;	;	;	;
L596_g7402		;	;	;	;
L596_g7407		GO:0005789;	endoplasmic reticulum membrane;	;	;
L596_g741		;	;	;	;
L596_g7455		;	;	;	;
L596_g7584		;	;	;	;
L596_g7662		GO:0005524;	ATP binding;	WBGene00012650;	orc-1;
L596_g7684		;	;	;	;
L596_g7762		;	;	;	;
L596_g7780		;	;	WBGene00007948;	C35A5.4;
L596_g7926		GO:0046872; GO:0005524; GO:0008716;	metal ion binding; ATP binding; D-alanine-D-alanine ligase activity;	; ; ;	; ; ;
L596_g7929		;	;	;	;
L596_g8110		GO:0005524; GO:0006468; GO:0035556; GO:0004672; GO:0004697;	ATP binding; protein phosphorylation; intracellular signal transduction; protein kinase activity; protein kinase C activity;	WBGene00012352; WBGene00012352; WBGene00012352; WBGene00012352; WBGene00012352;	dkf-1; dkf-1; dkf-1; dkf-1; dkf-1;
L596_g8119		;	;	;	;
L596_g8135		;	;	;	;
L596_g8157		;	;	;	;
L596_g82		;	;	;	;
L596_g8244		;	;	WBGene00007600;	C15C6.1;
L596_g8245		;	;	;	;
L596_g8246		;	;	;	;
L596_g84		GO:0003677;	DNA binding;	;	;
L596_g8520		;	;	;	;
L596_g8639		GO:0006281; GO:0000723; GO:0003678;	DNA repair; telomere maintenance; DNA helicase activity;	; ; ;	; ; ;
L596_g8640		;	;	;	;
L596_g8755		GO:0005515;	protein binding;	;	;
L596_g8779		GO:0005975; GO:0004553; GO:0005576; GO:0004568; GO:0006032; GO:0008061; GO:0006030;	carbohydrate metabolic process; hydrolase activity, hydrolyzing O-glycosyl compounds; extracellular region; chitinase activity; chitin catabolic process; chitin binding; chitin metabolic process;	WBGene00000503; WBGene00000503; WBGene00000503; WBGene00000503; WBGene00000503; WBGene00000503; WBGene00000503;	cht-1; cht-1; cht-1; cht-1; cht-1; cht-1; cht-1;
L596_g8900		;	;	;	;
L596_g895		;	;	;	;
L596_g9019		;	;	;	;
L596_g9083		;	;	;	;
L596_g9084		;	;	;	;
L596_g934		;	;	;	;
L596_g941		;	;	WBGene00002005;	hsp-1;
L596_g9600		;	;	;	;
L596_g9605		;	;	;	;
L596_g9635		;	;	;	;
L596_g9739		;	;	;	;
L596_g9769		GO:0003677; GO:0006352;	DNA binding; DNA-templated transcription, initiation;	; ;	; ;
L596_g9808		;	;	;	;
L596_g9893		;	;	;	;
L596_g9913		;	;	;	;
L596_g9982		;	;	WBGene00021436;	Y39A3B.1;

## Sheet: G
Gene stable ID	Gene name	GO term accession	GO term name	Caenorhabditis elegans (PRJNA13758) [WS258] gene stable ID	Caenorhabditis elegans (PRJNA13758) [WS258] gene name
L596_g10008		GO:0010826; GO:0036038; GO:0035869;	negative regulation of centrosome duplication; MKS complex; ciliary transition zone;	WBGene00018042;	mks-3;
L596_g10039		GO:0008234; GO:0006508;	cysteine-type peptidase activity; proteolysis;	;	;
L596_g1005		;	;	;	;
L596_g10073		;	;	;	;
L596_g10141		;	;	;	;
L596_g10252		;	;	WBGene00002696;	let-504;
L596_g10411		;	;	;	;
L596_g10514		;	;	;	;
L596_g10598		;	;	;	;
L596_g10599		;	;	;	;
L596_g1065		;	;	;	;
L596_g10711		;	;	;	;
L596_g10712		;	;	;	;
L596_g10713		;	;	;	;
L596_g10839		GO:0003676; GO:0015074;	nucleic acid binding; DNA integration;	;	;
L596_g1084		;	;	;	;
L596_g10840		GO:0004190; GO:0006508;	aspartic-type endopeptidase activity; proteolysis;	;	;
L596_g10841		;	;	WBGene00021091; WBGene00044486;	W08F4.1; Y54G2A.42;
L596_g10842		;	;	;	;
L596_g1091		GO:0046872; GO:0003676;	metal ion binding; nucleic acid binding;	;	;
L596_g11054		;	;	;	;
L596_g11169		GO:0005515; GO:0005509; GO:0006814; GO:0005272; GO:0016020;	protein binding; calcium ion binding; sodium ion transport; sodium channel activity; membrane;	WBGene00018906; WBGene00013486; WBGene00013487; WBGene00013480;	egas-4; egas-1; egas-2; egas-3;
L596_g11227		;	;	;	;
L596_g11283		;	;	;	;
L596_g11290		;	;	WBGene00021091; WBGene00044486;	W08F4.1; Y54G2A.42;
L596_g11377		GO:0006357; GO:0032784;	regulation of transcription from RNA polymerase II promoter; regulation of DNA-templated transcription, elongation;	WBGene00001259;	emb-5;
L596_g11378		GO:0006357; GO:0032784;	regulation of transcription from RNA polymerase II promoter; regulation of DNA-templated transcription, elongation;	WBGene00001259;	emb-5;
L596_g11381		GO:0003735; GO:0006412; GO:0005622; GO:0005840; GO:0015934;	structural constituent of ribosome; translation; intracellular; ribosome; large ribosomal subunit;	WBGene00004440;	rpl-26;
L596_g11406		;	;	;	;
L596_g11439		GO:0004190; GO:0006508;	aspartic-type endopeptidase activity; proteolysis;	;	;
L596_g11456		;	;	;	;
L596_g11460		;	;	WBGene00019477;	K07C11.4;
L596_g1160		;	;	;	;
L596_g11688		GO:0030246;	carbohydrate binding;	;	;
L596_g11700		;	;	;	;
L596_g11733		;	;	;	;
L596_g11827		;	;	;	;
L596_g11914		;	;	;	;
L596_g12010		;	;	;	;
L596_g12017		GO:0005515;	protein binding;	WBGene00022789;	lron-2;
L596_g1207		;	;	;	;
L596_g12119		GO:0055085; GO:0016021;	transmembrane transport; integral component of membrane;	;	;
L596_g12175		;	;	;	;
L596_g12234		;	;	;	;
L596_g12274		;	;	;	;
L596_g12452		;	;	;	;
L596_g12732		GO:0005515;	protein binding;	;	;
L596_g13255		;	;	;	;
L596_g13359		;	;	;	;
L596_g13375		GO:0005524; GO:0006468; GO:0004672;	ATP binding; protein phosphorylation; protein kinase activity;	;	;
L596_g13395		GO:0005634; GO:0006334;	nucleus; nucleosome assembly;	;	;
L596_g13458		;	;	;	;
L596_g13461		;	;	;	;
L596_g13466		;	;	;	;
L596_g13553		;	;	;	;
L596_g13844		GO:0005874; GO:0005200; GO:0005525; GO:0007017;	microtubule; structural constituent of cytoskeleton; GTP binding; microtubule-based process;	;	;
L596_g13882		;	;	;	;
L596_g13888		;	;	;	;
L596_g13943		;	;	;	;
L596_g140		;	;	;	;
L596_g14049		;	;	;	;
L596_g14092		GO:0005634; GO:0005515; GO:0003676; GO:0006333;	nucleus; protein binding; nucleic acid binding; chromatin assembly or disassembly;	WBGene00010890;	ddb-1;
L596_g14105		;	;	;	;
L596_g14106		;	;	;	;
L596_g14122		;	;	WBGene00002013; WBGene00002012;	hsp-12.6; hsp-12.3;
L596_g14177		GO:0004725; GO:0006470; GO:0016791; GO:0016311;	protein tyrosine phosphatase activity; protein dephosphorylation; phosphatase activity; dephosphorylation;	WBGene00018124; WBGene00018525; WBGene00018526; WBGene00018530; WBGene00015331; WBGene00015929; WBGene00018531;	F36H12.10; F47B3.1; F47B3.2; F47B3.6; C02B10.6; C17H12.3; F47B3.7;
L596_g14180		GO:0004725; GO:0006470;	protein tyrosine phosphatase activity; protein dephosphorylation;	;	;
L596_g14200		;	;	WBGene00004824;	F56B3.4;
L596_g14216		GO:0004252; GO:0006508;	serine-type endopeptidase activity; proteolysis;	WBGene00006621;	try-3;
L596_g14221		;	;	;	;
L596_g1428		;	;	;	;
L596_g1438		GO:0003676; GO:0008270;	nucleic acid binding; zinc ion binding;	;	;
L596_g14531		GO:0006355; GO:0043401;	regulation of transcription, DNA-templated; steroid hormone mediated signaling pathway;	;	;
L596_g14626		;	;	;	;
L596_g14878		;	;	;	;
L596_g14920		GO:0005515;	protein binding;	WBGene00016803;	bath-42;
L596_g15028		;	;	;	;
L596_g15442		;	;	;	;
L596_g15468		;	;	;	;
L596_g15656		;	;	;	;
L596_g158		;	;	;	;
L596_g1596		GO:0016491; GO:0050660; GO:0004499; GO:0050661; GO:0055114;	oxidoreductase activity; flavin adenine dinucleotide binding; N,N-dimethylaniline monooxygenase activity; NADP binding; oxidation-reduction process;	;	;
L596_g16089		GO:0004568; GO:0006032; GO:0016998;	chitinase activity; chitin catabolic process; cell wall macromolecule catabolic process;	WBGene00011196; WBGene00007425; WBGene00012057;	R10D12.15; C08B6.4; T26F2.1;
L596_g1617		;	;	WBGene00015476;	C05D9.9;
L596_g16191		GO:0008171;	O-methyltransferase activity;	WBGene00021487; WBGene00021491; WBGene00021492; WBGene00012518;	comt-3; comt-4; comt-5; comt-2;
L596_g1620		;	;	;	;
L596_g1622		;	;	;	;
L596_g16231		;	;	;	;
L596_g16232		GO:0003676;	nucleic acid binding;	;	;
L596_g16233		;	;	;	;
L596_g163		;	;	;	;
L596_g16332		GO:0004252; GO:0006508;	serine-type endopeptidase activity; proteolysis;	;	;
L596_g16382		;	;	;	;
L596_g1647		;	;	;	;
L596_g16765		;	;	;	;
L596_g17075		GO:0004181; GO:0006508; GO:0008270;	metallocarboxypeptidase activity; proteolysis; zinc ion binding;	;	;
L596_g17077		GO:0006508; GO:0008270; GO:0004180; GO:0004181;	proteolysis; zinc ion binding; carboxypeptidase activity; metallocarboxypeptidase activity;	;	;
L596_g17106		;	;	;	;
L596_g17131		GO:0042302;	structural constituent of cuticle;	;	;
L596_g17162		;	;	;	;
L596_g17194		;	;	;	;
L596_g17351		;	;	;	;
L596_g17352		;	;	;	;
L596_g17362		;	;	;	;
L596_g17383		GO:0016491; GO:0008152;	oxidoreductase activity; metabolic process;	WBGene00015332;	tyr-1;
L596_g17434		;	;	;	;
L596_g17569		GO:0009792; GO:0002119; GO:0010171; GO:0018996;	embryo development ending in birth or egg hatching; nematode larval development; body morphogenesis; molting cycle, collagen and cuticulin-based cuticle;	WBGene00009626;	F42A8.1;
L596_g17609		GO:0008080;	N-acetyltransferase activity;	;	;
L596_g17802		GO:0005524; GO:0006468; GO:0004672;	ATP binding; protein phosphorylation; protein kinase activity;	;	;
L596_g18062		;	;	;	;
L596_g18073		;	;	;	;
L596_g18075		;	;	;	;
L596_g18267		;	;	;	;
L596_g18288		;	;	;	;
L596_g18290		;	;	;	;
L596_g18334	ASP110	GO:0006508; GO:0008233; GO:0016787; GO:0004190;	proteolysis; peptidase activity; hydrolase activity; aspartic-type endopeptidase activity;	WBGene00012681; WBGene00013973; WBGene00012682; WBGene00012683; WBGene00077655; WBGene00000214;	asp-15; asp-18; asp-16; asp-17; asp-19; asp-1;
L596_g1834		;	;	;	;
L596_g18396		;	;	;	;
L596_g18581		;	;	WBGene00011838;	T19C4.1;
L596_g18793		;	;	;	;
L596_g1895		GO:0005515; GO:0005509; GO:0006814; GO:0005272; GO:0016020;	protein binding; calcium ion binding; sodium ion transport; sodium channel activity; membrane;	WBGene00018906; WBGene00013486; WBGene00013487; WBGene00013480;	egas-4; egas-1; egas-2; egas-3;
L596_g1899		;	;	;	;
L596_g1900		GO:0006281; GO:0000723; GO:0003678; ;	DNA repair; telomere maintenance; DNA helicase activity; ;	;	;
L596_g19065		GO:0005515;	protein binding;	;	;
L596_g19070		;	;	;	;
L596_g19081		GO:0004252; GO:0006508;	serine-type endopeptidase activity; proteolysis;	WBGene00006621;	try-3;
L596_g19110		;	;	WBGene00009534;	F38B7.3;
L596_g1924		;	;	;	;
L596_g19240		;	;	;	;
L596_g19416		;	;	;	;
L596_g19538		;	;	;	;
L596_g19542		GO:0004252; GO:0006508;	serine-type endopeptidase activity; proteolysis;	WBGene00006621;	try-3;
L596_g1977		GO:0004180; GO:0004181; GO:0006508; GO:0008270;	carboxypeptidase activity; metallocarboxypeptidase activity; proteolysis; zinc ion binding;	;	;
L596_g1980		GO:0006281; GO:0000723; GO:0003678;	DNA repair; telomere maintenance; DNA helicase activity;	;	;
L596_g19857		GO:0016567; GO:0005488;	protein ubiquitination; binding;	;	;
L596_g19858		GO:0016567;	protein ubiquitination;	;	;
L596_g19860		;	;	;	;
L596_g19861		GO:0016567;	protein ubiquitination;	WBGene00014243;	dcaf-1;
L596_g19995		;	;	;	;
L596_g2008		GO:0005515; GO:0016567;	protein binding; protein ubiquitination;	;	;
L596_g20102		;	;	;	;
L596_g20139		;	;	;	;
L596_g20180		;	;	;	;
L596_g20187		;	;	;	;
L596_g20298		;	;	;	;
L596_g20346		;	;	;	;
L596_g20349		;	;	;	;
L596_g20350		;	;	;	;
L596_g20353		;	;	;	;
L596_g20356		;	;	;	;
L596_g20365		GO:0005215; GO:0055085; GO:0016021;	transporter activity; transmembrane transport; integral component of membrane;	;	;
L596_g20440		;	;	;	;
L596_g20442		;	;	;	;
L596_g20443		;	;	;	;
L596_g20444		;	;	;	;
L596_g20445		;	;	;	;
L596_g2049		;	;	;	;
L596_g20507		;	;	;	;
L596_g20508		;	;	WBGene00021194; WBGene00019136; WBGene00018020; WBGene00021577; WBGene00022692;	Y16E11A.2; F59H6.5; F33H12.6; Y46B2A.2; ZK250.9;
L596_g20512		;	;	;	;
L596_g2054		;	;	;	;
L596_g20589		;	;	;	;
L596_g20651		;	;	;	;
L596_g20772		;	;	;	;
L596_g211		;	;	;	;
L596_g21218		;	;	;	;
L596_g21279		;	;	;	;
L596_g2134		GO:0003824;	catalytic activity;	;	;
L596_g21444		;	;	;	;
L596_g21458		;	;	;	;
L596_g21478		;	;	;	;
L596_g21514		;	;	;	;
L596_g21515		GO:0004252; GO:0006508;	serine-type endopeptidase activity; proteolysis;	WBGene00006621;	try-3;
L596_g21542		;	;	;	;
L596_g21604		;	;	;	;
L596_g21613		GO:0003677; GO:0006310; GO:0015074;	DNA binding; DNA recombination; DNA integration;	;	;
L596_g21659		;	;	;	;
L596_g21798		GO:0008236; GO:0003677; GO:0005524; GO:0006265; GO:0003918; GO:0016020; GO:0016021; GO:0006508;	serine-type peptidase activity; DNA binding; ATP binding; DNA topological change; DNA topoisomerase type II (ATP-hydrolyzing) activity; membrane; integral component of membrane; proteolysis;	;	;
L596_g21965		;	;	;	;
L596_g22048		;	;	;	;
L596_g22159		;	;	;	;
L596_g22160		GO:0046872; GO:0005515; GO:0008270;	metal ion binding; protein binding; zinc ion binding;	;	;
L596_g22214		;	;	;	;
L596_g22302		;	;	WBGene00018149;	F37C12.1;
L596_g22305		;	;	;	;
L596_g22324		;	;	;	;
L596_g22512		;	;	;	;
L596_g22513		;	;	;	;
L596_g22576		;	;	;	;
L596_g22613		;	;	;	;
L596_g22632		;	;	;	;
L596_g22808		;	;	;	;
L596_g22952		;	;	;	;
L596_g23022		;	;	;	;
L596_g23064		GO:0006814; GO:0005272; GO:0016020;	sodium ion transport; sodium channel activity; membrane;	WBGene00012137;	asic-2;
L596_g23077		GO:0003677; GO:0006310; GO:0015074;	DNA binding; DNA recombination; DNA integration;	;	;
L596_g23157		GO:0046872; GO:0005524; GO:0008716; GO:0003824;	metal ion binding; ATP binding; D-alanine-D-alanine ligase activity; catalytic activity;	;	;
L596_g23282		;	;	;	;
L596_g23283		;	;	;	;
L596_g2343		;	;	;	;
L596_g23473		GO:0006508; GO:0008233; GO:0010951; GO:0004869; GO:0010466; GO:0030414;	proteolysis; peptidase activity; negative regulation of endopeptidase activity; cysteine-type endopeptidase inhibitor activity; negative regulation of peptidase activity; peptidase inhibitor activity;	;	;
L596_g23654		;	;	;	;
L596_g23730		GO:0003676; GO:0015074;	nucleic acid binding; DNA integration;	;	;
L596_g23746		;	;	;	;
L596_g23828		;	;	;	;
L596_g23880		GO:0003676; GO:0008270;	nucleic acid binding; zinc ion binding;	;	;
L596_g23971		;	;	;	;
L596_g23992		;	;	;	;
L596_g24035		;	;	;	;
L596_g24041		;	;	;	;
L596_g2431	SCSP-I	GO:0003824; GO:0004252; GO:0006508; GO:0008233;	catalytic activity; serine-type endopeptidase activity; proteolysis; peptidase activity;	;	;
L596_g24316		;	;	;	;
L596_g24341		GO:0003677; GO:0005634; GO:0000786; GO:0046982;	DNA binding; nucleus; nucleosome; protein heterodimerization activity;	;	;
L596_g24372		;	;	;	;
L596_g24395		;	;	;	;
L596_g24463		GO:0042302;	structural constituent of cuticle;	WBGene00001076; WBGene00000650;	dpy-17; col-74;
L596_g24464		;	;	;	;
L596_g24483		;	;	;	;
L596_g24531		;	;	;	;
L596_g24545		;	;	;	;
L596_g24552		;	;	;	;
L596_g24566		;	;	;	;
L596_g24862		GO:0005524; GO:0006468; GO:0004672; GO:0004713;	ATP binding; protein phosphorylation; protein kinase activity; protein tyrosine kinase activity;	;	;
L596_g25050		GO:0008289;	lipid binding;	;	;
L596_g25102		;	;	;	;
L596_g25170		;	;	;	;
L596_g25172		;	;	;	;
L596_g25173		;	;	;	;
L596_g25233		;	;	;	;
L596_g25240		GO:0006730; GO:0004089; GO:0008270;	one-carbon metabolic process; carbonate dehydratase activity; zinc ion binding;	WBGene00000281;	cah-3;
L596_g25256		;	;	;	;
L596_g25261		;	;	;	;
L596_g2532		GO:0006281; GO:0000723; GO:0003678;	DNA repair; telomere maintenance; DNA helicase activity;	;	;
L596_g25324		;	;	WBGene00009541;	cutl-17;
L596_g25451		GO:0005524; GO:0004386;	ATP binding; helicase activity;	;	;
L596_g25592		;	;	WBGene00014226;	ZK1098.11;
L596_g25764		;	;	;	;
L596_g25791		GO:0004190; GO:0003676; GO:0015074; GO:0006508; GO:0008270;	aspartic-type endopeptidase activity; nucleic acid binding; DNA integration; proteolysis; zinc ion binding;	;	;
L596_g25945		;	;	;	;
L596_g25947		;	;	WBGene00018149;	F37C12.1;
L596_g26017		;	;	;	;
L596_g2606		;	;	;	;
L596_g26109		;	;	;	;
L596_g26153		;	;	;	;
L596_g26154		GO:0005634; GO:0005737;	nucleus; cytoplasm;	WBGene00016981;	rpn-13;
L596_g2616		GO:0006468; GO:0004672;	protein phosphorylation; protein kinase activity;	;	;
L596_g262		;	;	WBGene00011927;	T22C8.6;
L596_g26335		;	;	;	;
L596_g26437		;	;	;	;
L596_g26599		;	;	;	;
L596_g26884		;	;	;	;
L596_g26888		;	;	;	;
L596_g26895		;	;	;	;
L596_g26907		GO:0004190; GO:0006508;	aspartic-type endopeptidase activity; proteolysis;	;	;
L596_g26908		;	;	;	;
L596_g26910		GO:0004190; GO:0008219; GO:0006508;	aspartic-type endopeptidase activity; cell death; proteolysis;	WBGene00000215;	asp-2;
L596_g26960		;	;	;	;
L596_g26970		;	;	;	;
L596_g27103		GO:0003993;	acid phosphatase activity;	WBGene00004023; WBGene00004020; WBGene00008560;	pho-4; pho-1; pho-13;
L596_g27196		;	;	;	;
L596_g27440		;	;	;	;
L596_g27503		;	;	;	;
L596_g27588		;	;	;	;
L596_g27590		;	;	;	;
L596_g27682		;	;	;	;
L596_g27695		;	;	;	;
L596_g27801		;	;	;	;
L596_g27863		GO:0016705; GO:0055114; GO:0005506; GO:0020037;	oxidoreductase activity, acting on paired donors, with incorporation or reduction of molecular oxygen; oxidation-reduction process; iron ion binding; heme binding;	WBGene00000375;	cyp-44A1;
L596_g27954		GO:0004252; GO:0006508;	serine-type endopeptidase activity; proteolysis;	;	;
L596_g27955		;	;	;	;
L596_g27958		GO:0016491; GO:0008152;	oxidoreductase activity; metabolic process;	;	;
L596_g27973		GO:0042302;	structural constituent of cuticle;	WBGene00000613;	col-36;
L596_g28106		;	;	;	;
L596_g28107		;	;	;	;
L596_g28111		GO:0016021;	integral component of membrane;	;	;
L596_g28112		;	;	;	;
L596_g28187		;	;	;	;
L596_g28214		GO:0004252; GO:0006508;	serine-type endopeptidase activity; proteolysis;	WBGene00006621;	try-3;
L596_g28215		GO:0004252; GO:0006508;	serine-type endopeptidase activity; proteolysis;	WBGene00006621;	try-3;
L596_g28255		GO:0055085; GO:0016021;	transmembrane transport; integral component of membrane;	;	;
L596_g28278		GO:0055085; GO:0016021;	transmembrane transport; integral component of membrane;	;	;
L596_g28285		GO:0055085; GO:0016021;	transmembrane transport; integral component of membrane;	;	;
L596_g28309		;	;	;	;
L596_g29		GO:0004190; GO:0006508;	aspartic-type endopeptidase activity; proteolysis;	;	;
L596_g2952		;	;	;	;
L596_g298		;	;	;	;
L596_g3004		;	;	;	;
L596_g302		;	;	;	;
L596_g303		;	;	;	;
L596_g3292		;	;	;	;
L596_g3319		;	;	;	;
L596_g3339		;	;	WBGene00195081;	C04F6.7;
L596_g3405		;	;	;	;
L596_g3567		;	;	;	;
L596_g3650		;	;	WBGene00010535;	K03D7.8;
L596_g3655		;	;	;	;
L596_g367		;	;	WBGene00012939;	Y47D3B.1;
L596_g3986		GO:0008237; GO:0018996; GO:0006508; GO:0008270; GO:0004222;	metallopeptidase activity; molting cycle, collagen and cuticulin-based cuticle; proteolysis; zinc ion binding; metalloendopeptidase activity;	WBGene00001828;	hch-1;
L596_g3988		;	;	;	;
L596_g4018		;	;	;	;
L596_g4099		;	;	;	;
L596_g4140		;	;	;	;
L596_g4200		;	;	;	;
L596_g4215		;	;	;	;
L596_g4260		;	;	;	;
L596_g4261		;	;	;	;
L596_g4263		GO:0016567;	protein ubiquitination;	;	;
L596_g4402		;	;	;	;
L596_g4412		;	;	;	;
L596_g4419		;	;	;	;
L596_g4422		GO:0006259; GO:0004531;	DNA metabolic process; deoxyribonuclease II activity;	;	;
L596_g4426		GO:0003677; GO:0015074;	DNA binding; DNA integration;	;	;
L596_g4435		;	;	;	;
L596_g4499		;	;	;	;
L596_g4516		;	;	;	;
L596_g4526		GO:0005524; GO:0003774; GO:0016459;	ATP binding; motor activity; myosin complex;	;	;
L596_g4622		;	;	;	;
L596_g4637		GO:0007186; GO:0004930; GO:0016021;	G-protein coupled receptor signaling pathway; G-protein coupled receptor activity; integral component of membrane;	;	;
L596_g4655		;	;	WBGene00020804;	T25E4.2;
L596_g472		;	;	;	;
L596_g4741		GO:0046872;	metal ion binding;	;	;
L596_g478		;	;	;	;
L596_g479		GO:0006281; GO:0000723; GO:0003678;	DNA repair; telomere maintenance; DNA helicase activity;	;	;
L596_g4792		;	;	;	;
L596_g4794		;	;	;	;
L596_g4796		GO:0003677; GO:0005524; GO:0006265; GO:0003918;	DNA binding; ATP binding; DNA topological change; DNA topoisomerase type II (ATP-hydrolyzing) activity;	;	;
L596_g4864		;	;	;	;
L596_g5137		;	;	;	;
L596_g5139		;	;	;	;
L596_g5223		;	;	;	;
L596_g5225		;	;	;	;
L596_g5226		;	;	;	;
L596_g5466		GO:0005515;	protein binding;	WBGene00021754;	hpo-29;
L596_g5508		;	;	;	;
L596_g557		;	;	;	;
L596_g559		;	;	;	;
L596_g582		;	;	;	;
L596_g583		GO:0003676; GO:0015074;	nucleic acid binding; DNA integration;	;	;
L596_g588		GO:0003676; GO:0015074;	nucleic acid binding; DNA integration;	;	;
L596_g5910		;	;	;	;
L596_g594		;	;	;	;
L596_g6037		;	;	;	;
L596_g6191		;	;	;	;
L596_g6236		;	;	;	;
L596_g6240		;	;	;	;
L596_g6244		;	;	;	;
L596_g6420		;	;	;	;
L596_g6432		;	;	;	;
L596_g6526		;	;	;	;
L596_g6713		;	;	;	;
L596_g6811		GO:0008236; GO:0006508;	serine-type peptidase activity; proteolysis;	;	;
L596_g6821		GO:0005509;	calcium ion binding;	WBGene00019184;	H10E21.4;
L596_g6824		;	;	;	;
L596_g6826		;	;	;	;
L596_g6828		GO:0005921;	gap junction;	;	;
L596_g6864		GO:0016491; GO:0055114;	oxidoreductase activity; oxidation-reduction process;	WBGene00015565; WBGene00013896;	C07D8.6; ZC443.1;
L596_g697		;	;	;	;
L596_g7066		GO:0008152; GO:0003824;	metabolic process; catalytic activity;	WBGene00008669;	acs-14;
L596_g716		GO:0005515;	protein binding;	;	;
L596_g7207		GO:0016021;	integral component of membrane;	;	;
L596_g7262		;	;	;	;
L596_g7381		;	;	;	;
L596_g7424		;	;	;	;
L596_g7532		;	;	;	;
L596_g7539		GO:0016567;	protein ubiquitination;	;	;
L596_g7597		;	;	;	;
L596_g7608		;	;	;	;
L596_g7712		;	;	;	;
L596_g778		;	;	;	;
L596_g784		GO:0004252; GO:0006508;	serine-type endopeptidase activity; proteolysis;	WBGene00006621;	try-3;
L596_g7859		;	;	;	;
L596_g7865		;	;	;	;
L596_g7882		;	;	;	;
L596_g7887		;	;	;	;
L596_g7889		;	;	;	;
L596_g7891		;	;	;	;
L596_g8020		;	;	;	;
L596_g8060		;	;	;	;
L596_g812		;	;	;	;
L596_g8227		GO:0008234; GO:0006508;	cysteine-type peptidase activity; proteolysis;	WBGene00021194; WBGene00019136; WBGene00018020; WBGene00021577; WBGene00022692;	Y16E11A.2; F59H6.5; F33H12.6; Y46B2A.2; ZK250.9;
L596_g8379		GO:0005509;	calcium ion binding;	;	;
L596_g8421		;	;	;	;
L596_g8437		;	;	;	;
L596_g8472		;	;	;	;
L596_g8473		GO:0004252; GO:0006508;	serine-type endopeptidase activity; proteolysis;	WBGene00006621;	try-3;
L596_g8475		GO:0004252; GO:0006508;	serine-type endopeptidase activity; proteolysis;	WBGene00006621;	try-3;
L596_g8689		GO:0003677; GO:0005634; GO:0000786; GO:0006334;	DNA binding; nucleus; nucleosome; nucleosome assembly;	WBGene00001856; WBGene00001898; WBGene00001853; WBGene00001854; WBGene00001857; WBGene00001855;	hil-5; his-24; hil-2; hil-3; hil-6; hil-4;
L596_g8760		GO:0046872; GO:0003676;	metal ion binding; nucleic acid binding;	;	;
L596_g8761		GO:0003676;	nucleic acid binding;	WBGene00001332;	eri-1;
L596_g8762		GO:0003676;	nucleic acid binding;	;	;
L596_g8781		;	;	;	;
L596_g8783		;	;	;	;
L596_g8801		;	;	;	;
L596_g8823		GO:0016020;	membrane;	WBGene00008692;	scav-4;
L596_g884		;	;	;	;
L596_g886		GO:0005921;	gap junction;	;	;
L596_g887		;	;	;	;
L596_g8926		;	;	;	;
L596_g9039		;	;	;	;
L596_g9142		;	;	;	;
L596_g9262		GO:0005515; GO:0005576; GO:0008061; GO:0006030;	protein binding; extracellular region; chitin binding; chitin metabolic process;	WBGene00019756;	M03E7.4;
L596_g93		;	;	;	;
L596_g9452		;	;	;	;
L596_g9503		;	;	;	;
L596_g951		;	;	;	;
L596_g9518		GO:0008289; ;	lipid binding; ;	;	;
L596_g974		;	;	;	;
L596_g9861		;	;	;	;
L596_g9862		GO:0055085; GO:0016021;	transmembrane transport; integral component of membrane;	WBGene00011643;	slc-17.9;
L596_g987		;	;	;	;
L596_g9875		GO:0005515;	protein binding;	WBGene00022859; WBGene00022858;	ZK1193.3; ZK1193.2;
L596_g9877		GO:0019825; GO:0015671; GO:0005506; GO:0020037;	oxygen binding; oxygen transport; iron ion binding; heme binding;	WBGene00014030;	glb-1;

## Sheet: H
Gene stable ID	Gene name	GO term accession	GO term name	Caenorhabditis elegans (PRJNA13758) [WS258] gene stable ID	Caenorhabditis elegans (PRJNA13758) [WS258] gene name
L596_g10008		GO:0010826; GO:0036038; GO:0035869;	negative regulation of centrosome duplication; MKS complex; ciliary transition zone;	WBGene00018042;	mks-3;
L596_g10039		GO:0008234; GO:0006508;	cysteine-type peptidase activity; proteolysis;	;	;
L596_g1005		;	;	;	;
L596_g10073		;	;	;	;
L596_g10141		;	;	;	;
L596_g10192		;	;	;	;
L596_g10212		;	;	WBGene00001842;	her-1;
L596_g10252		;	;	WBGene00002696;	let-504;
L596_g10285		;	;	;	;
L596_g10298		;	;	WBGene00003249;	mig-18;
L596_g10324		;	;	WBGene00018015;	F33G12.3;
L596_g10326		;	;	;	;
L596_g10339		;	;	;	;
L596_g10408		GO:0016717; GO:0055114;	oxidoreductase activity, acting on paired donors, with oxidation of a pair of donors resulting in the reduction of molecular oxygen to two molecules of water; oxidation-reduction process;	WBGene00001399; WBGene00001398; WBGene00001397;	fat-7; fat-6; fat-5;
L596_g10411		;	;	;	;
L596_g1043		;	;	;	;
L596_g10521		;	;	;	;
L596_g10530		GO:0016705; GO:0055114; GO:0005506; GO:0020037;	oxidoreductase activity, acting on paired donors, with incorporation or reduction of molecular oxygen; oxidation-reduction process; iron ion binding; heme binding;	WBGene00014254; WBGene00011677; WBGene00011672; WBGene00011674; WBGene00011671; WBGene00011676; WBGene00010606; WBGene00000372; WBGene00008810; WBGene00011675; WBGene00011673; WBGene00008809; WBGene00008519;	cyp-13A10; cyp-13A1; cyp-13A5; cyp-13A8; cyp-13A4; cyp-13A2; cyp-13B2; cyp-13A7; cyp-13A12; cyp-13A3; cyp-13A6; cyp-13A11; cyp-13B1;
L596_g10574		GO:0016788; GO:0006629;	hydrolase activity, acting on ester bonds; lipid metabolic process;	;	;
L596_g10590		GO:0003676; GO:0015074; GO:0008270;	nucleic acid binding; DNA integration; zinc ion binding;	;	;
L596_g10598		;	;	;	;
L596_g10599		;	;	;	;
L596_g106		GO:0016491; GO:0055114;	oxidoreductase activity; oxidation-reduction process;	WBGene00016061;	hpo-15;
L596_g10602		;	;	WBGene00195081;	C04F6.7;
L596_g10607		;	;	WBGene00195081;	C04F6.7;
L596_g1065		;	;	;	;
L596_g10711		;	;	;	;
L596_g10712		;	;	;	;
L596_g10713		;	;	;	;
L596_g10773		;	;	;	;
L596_g10839		GO:0003676; GO:0015074;	nucleic acid binding; DNA integration;	;	;
L596_g1084		;	;	;	;
L596_g10840		GO:0004190; GO:0006508;	aspartic-type endopeptidase activity; proteolysis;	;	;
L596_g10841		;	;	WBGene00021091; WBGene00044486;	W08F4.1; Y54G2A.42;
L596_g10842		;	;	;	;
L596_g11054		;	;	;	;
L596_g1110		;	;	;	;
L596_g11117		;	;	;	;
L596_g11118		;	;	;	;
L596_g11227		;	;	;	;
L596_g11267		GO:0003993;	acid phosphatase activity;	WBGene00004023; WBGene00004020; WBGene00008560;	pho-4; pho-1; pho-13;
L596_g11281		;	;	;	;
L596_g11285		GO:0016705; GO:0055114; GO:0005506; GO:0020037;	oxidoreductase activity, acting on paired donors, with incorporation or reduction of molecular oxygen; oxidation-reduction process; iron ion binding; heme binding;	;	;
L596_g11287		GO:0006355; GO:0003712;	regulation of transcription, DNA-templated; transcription cofactor activity;	;	;
L596_g11291		;	;	;	;
L596_g11310		;	;	;	;
L596_g11377		GO:0006357; GO:0032784;	regulation of transcription from RNA polymerase II promoter; regulation of DNA-templated transcription, elongation;	WBGene00001259;	emb-5;
L596_g11378		GO:0006357; GO:0032784;	regulation of transcription from RNA polymerase II promoter; regulation of DNA-templated transcription, elongation;	WBGene00001259;	emb-5;
L596_g11381		GO:0003735; GO:0006412; GO:0005622; GO:0005840; GO:0015934;	structural constituent of ribosome; translation; intracellular; ribosome; large ribosomal subunit;	WBGene00004440;	rpl-26;
L596_g11385		GO:0016491; GO:0003884; GO:0071949; GO:0055114; GO:0046416;	oxidoreductase activity; D-amino-acid oxidase activity; FAD binding; oxidation-reduction process; D-amino acid metabolic process;	WBGene00017565; WBGene00008127;	ddo-2; ddo-1;
L596_g11406		;	;	;	;
L596_g11439		GO:0004190; GO:0006508;	aspartic-type endopeptidase activity; proteolysis;	;	;
L596_g11444		;	;	;	;
L596_g11456		;	;	;	;
L596_g11460		;	;	WBGene00019477;	K07C11.4;
L596_g11494		GO:0006814; GO:0005272; GO:0016020;	sodium ion transport; sodium channel activity; membrane;	WBGene00012137;	asic-2;
L596_g11506		GO:0008152; GO:0019752; GO:0004451; GO:0009790; GO:0008340; GO:0003824; GO:0005739;	metabolic process; carboxylic acid metabolic process; isocitrate lyase activity; embryo development; determination of adult lifespan; catalytic activity; mitochondrion;	WBGene00001564;	icl-1;
L596_g11592		;	;	;	;
L596_g1160		;	;	;	;
L596_g11683		GO:0008289;	lipid binding;	;	;
L596_g11688		GO:0030246;	carbohydrate binding;	;	;
L596_g11700		;	;	;	;
L596_g1173		;	;	;	;
L596_g11733		;	;	;	;
L596_g11769		GO:0042302;	structural constituent of cuticle;	WBGene00000675; WBGene00000602; WBGene00000732; WBGene00000660; WBGene00000601; WBGene00000644; WBGene00000733; WBGene00000617; WBGene00000710;	col-101; col-13; col-159; col-85; col-12; col-68; col-160; col-40; col-137;
L596_g11790		;	;	;	;
L596_g11827		;	;	;	;
L596_g11898		GO:0005215; GO:0006810; GO:0008289;	transporter activity; transport; lipid binding;	WBGene00002253; WBGene00002254;	lbp-1; lbp-2;
L596_g11914		;	;	;	;
L596_g12010		;	;	;	;
L596_g12017		GO:0005515;	protein binding;	WBGene00022789;	lron-2;
L596_g12053		GO:0022857; GO:0055085; GO:0016021;	transmembrane transporter activity; transmembrane transport; integral component of membrane;	WBGene00015088;	B0252.3;
L596_g12101		GO:0005576;	extracellular region;	WBGene00006886; WBGene00011462;	vap-1; vap-2;
L596_g12104		;	;	;	;
L596_g12109		;	;	;	;
L596_g12115		;	;	;	;
L596_g12119		GO:0055085; GO:0016021;	transmembrane transport; integral component of membrane;	;	;
L596_g12120		;	;	;	;
L596_g12175		;	;	;	;
L596_g12183		;	;	;	;
L596_g12184		;	;	;	;
L596_g12199		GO:0016021;	integral component of membrane;	;	;
L596_g12231		;	;	;	;
L596_g12232		;	;	;	;
L596_g12233		;	;	;	;
L596_g12234		;	;	;	;
L596_g12274		;	;	;	;
L596_g12334		GO:0016788;	hydrolase activity, acting on ester bonds;	WBGene00008621;	F09C8.1;
L596_g12341		GO:0046872; GO:0003676; GO:0005634; GO:0008406;	metal ion binding; nucleic acid binding; nucleus; gonad development;	WBGene00019960;	ztf-16;
L596_g12562		GO:0009792; GO:0040011; GO:0002119; GO:0000003; GO:0010171; GO:0016477; GO:0040017; GO:0005604; GO:0048731; GO:0070831;	embryo development ending in birth or egg hatching; locomotion; nematode larval development; reproduction; body morphogenesis; cell migration; positive regulation of locomotion; basement membrane; system development; basement membrane assembly;	WBGene00016913;	lam-2;
L596_g12563		GO:0005515; GO:0005604; GO:0048731; GO:0070831;	protein binding; basement membrane; system development; basement membrane assembly;	WBGene00016913;	lam-2;
L596_g12579		;	;	;	;
L596_g12582		;	;	;	;
L596_g12598		;	;	;	;
L596_g12694		;	;	WBGene00023420; WBGene00001159;	C26D10.7; eff-1;
L596_g12732		GO:0005515;	protein binding;	;	;
L596_g12798		;	;	;	;
L596_g12840		;	;	;	;
L596_g12841		;	;	;	;
L596_g12986		GO:0003677; GO:0005634; GO:0000786; GO:0006334;	DNA binding; nucleus; nucleosome; nucleosome assembly;	WBGene00001852;	hil-1;
L596_g13054		GO:0006355; GO:0005634; GO:0003700; GO:0043565; GO:0043401; GO:0008270; GO:0009792; GO:0005515; GO:0040011; GO:0002119; GO:0000003; GO:0018991; GO:0010171; GO:0008406; GO:0006915; GO:0040018; GO:0019915; GO:0018996; GO:0040039; GO:0040026; GO:0070016;	regulation of transcription, DNA-templated; nucleus; transcription factor activity, sequence-specific DNA binding; sequence-specific DNA binding; steroid hormone mediated signaling pathway; zinc ion binding; embryo development ending in birth or egg hatching; protein binding; locomotion; nematode larval development; reproduction; oviposition; body morphogenesis; gonad development; apoptotic proce…	WBGene00003623;	nhr-25;
L596_g13067		;	;	;	;
L596_g13110		GO:0055085; GO:0016021;	transmembrane transport; integral component of membrane;	WBGene00013088;	Y51B9A.6;
L596_g13146		GO:0008146;	sulfotransferase activity;	;	;
L596_g13216		GO:0004252; GO:0006508;	serine-type endopeptidase activity; proteolysis;	WBGene00006621;	try-3;
L596_g13218		GO:0004252; GO:0006508;	serine-type endopeptidase activity; proteolysis;	;	;
L596_g13254		;	;	;	;
L596_g13255		;	;	;	;
L596_g13296		;	;	;	;
L596_g13359		;	;	;	;
L596_g13360		GO:0005615;	extracellular space;	;	;
L596_g13375		GO:0005524; GO:0006468; GO:0004672;	ATP binding; protein phosphorylation; protein kinase activity;	;	;
L596_g13387		;	;	;	;
L596_g13395		GO:0005634; GO:0006334;	nucleus; nucleosome assembly;	;	;
L596_g1346		;	;	;	;
L596_g13461		;	;	;	;
L596_g13466		;	;	;	;
L596_g13481		GO:0003677; GO:0003950; GO:0006471; GO:0008270;	DNA binding; NAD+ ADP-ribosyltransferase activity; protein ADP-ribosylation; zinc ion binding;	;	;
L596_g13527		;	;	;	;
L596_g13528		;	;	;	;
L596_g13530		;	;	;	;
L596_g13533		GO:0016705; GO:0055114; GO:0005506; GO:0020037;	oxidoreductase activity, acting on paired donors, with incorporation or reduction of molecular oxygen; oxidation-reduction process; iron ion binding; heme binding;	WBGene00019471; WBGene00015042; WBGene00008829; WBGene00011699; WBGene00015043; WBGene00015399; WBGene00015040; WBGene00015044; WBGene00019470; WBGene00015045; WBGene00019565; WBGene00019472; WBGene00015041; WBGene00019473; WBGene00011698; WBGene00016786; WBGene00015400; WBGene00007362; WBGene00020386;	cyp-35B2; cyp-34A7; cyp-35D1; cyp-34A2; cyp-34A8; cyp-35A1; cyp-34A5; cyp-34A9; cyp-35B3; cyp-34A10; cyp-35A3; cyp-35B1; cyp-34A6; cyp-35A5; cyp-34A1; cyp-35A4; cyp-35A2; cyp-35C1; cyp-34A4;
L596_g13553		;	;	;	;
L596_g1356		GO:0055085; GO:0016021;	transmembrane transport; integral component of membrane;	;	;
L596_g13668		;	;	;	;
L596_g13694		;	;	;	;
L596_g13697		;	;	;	;
L596_g13751		GO:0055085; GO:0016021; GO:0005764; GO:0050807; GO:0042176; GO:0015136; GO:0015739;	transmembrane transport; integral component of membrane; lysosome; regulation of synapse organization; regulation of protein catabolic process; sialic acid transmembrane transporter activity; sialic acid transport;	WBGene00018473;	cima-1;
L596_g13841		;	;	;	;
L596_g13844		GO:0005874; GO:0005200; GO:0005525; GO:0007017;	microtubule; structural constituent of cytoskeleton; GTP binding; microtubule-based process;	;	;
L596_g13882		;	;	;	;
L596_g13887		GO:0004252; GO:0006508;	serine-type endopeptidase activity; proteolysis;	WBGene00006621;	try-3;
L596_g13888		;	;	;	;
L596_g13889		GO:0004252; GO:0006508;	serine-type endopeptidase activity; proteolysis;	WBGene00006621;	try-3;
L596_g13890		GO:0004252; GO:0006508;	serine-type endopeptidase activity; proteolysis;	WBGene00006621;	try-3;
L596_g13943		;	;	;	;
L596_g14026		GO:0005615;	extracellular space;	WBGene00010225;	ttr-31;
L596_g1403		GO:0008289;	lipid binding;	;	;
L596_g14104		;	;	;	;
L596_g14105		;	;	;	;
L596_g14146		;	;	;	;
L596_g14175		GO:0016021;	integral component of membrane;	WBGene00004231;	ptr-17;
L596_g14180		GO:0004725; GO:0006470;	protein tyrosine phosphatase activity; protein dephosphorylation;	;	;
L596_g14200		;	;	WBGene00004824;	F56B3.4;
L596_g14216		GO:0004252; GO:0006508;	serine-type endopeptidase activity; proteolysis;	WBGene00006621;	try-3;
L596_g14218		;	;	;	;
L596_g14328		GO:0005215; GO:0006810; GO:0006857; GO:0002119; GO:0000003; GO:0008340; GO:0009408; GO:0040018; GO:0016020; GO:0019915; GO:0006629; GO:0040010; GO:0006979; GO:1900101; GO:0042936; GO:0042938; GO:2000192; GO:0006885; GO:0032006; GO:0080144;	transporter activity; transport; oligopeptide transport; nematode larval development; reproduction; determination of adult lifespan; response to heat; positive regulation of multicellular organism growth; membrane; lipid storage; lipid metabolic process; positive regulation of growth rate; response to oxidative stress; regulation of endoplasmic reticulum unfolded protein response; dipeptide trans…	WBGene00003877;	pept-1;
L596_g1438		GO:0003676; GO:0008270;	nucleic acid binding; zinc ion binding;	;	;
L596_g14388		GO:0005515;	protein binding;	WBGene00013872;	ZC374.2;
L596_g14549		;	;	;	;
L596_g14626		;	;	;	;
L596_g14677		GO:0004867; GO:0007413; GO:0005604; GO:0031430; GO:0033563; GO:0055120; GO:0008045; GO:0016203; GO:0033627;	serine-type endopeptidase inhibitor activity; axonal fasciculation; basement membrane; M band; dorsal/ventral axon guidance; striated muscle dense body; motor neuron axon guidance; muscle attachment; cell adhesion mediated by integrin;	WBGene00006893;	spon-1;
L596_g14746		;	;	WBGene00012791;	Y43D4A.5;
L596_g14793		;	;	WBGene00012686; WBGene00012428; WBGene00012688; WBGene00015258; WBGene00015260; WBGene00021448; WBGene00012535; WBGene00022641; WBGene00022643;	Y39B6A.27; Y11D7A.3; Y39B6A.29; B0554.5; B0554.7; Y39D8A.1; Y37A1A.2; ZK6.6; ZK6.8;
L596_g1495		;	;	;	;
L596_g15023		GO:0003993;	acid phosphatase activity;	;	;
L596_g15027		GO:0003993;	acid phosphatase activity;	;	;
L596_g15031		GO:0003993;	acid phosphatase activity;	;	;
L596_g15034		GO:0003993;	acid phosphatase activity;	;	;
L596_g15304		;	;	;	;
L596_g15306		;	;	;	;
L596_g15307		;	;	;	;
L596_g15321		GO:0006508; GO:0008233; GO:0016787; GO:0004180; GO:0004185;	proteolysis; peptidase activity; hydrolase activity; carboxypeptidase activity; serine-type carboxypeptidase activity;	WBGene00008741;	F13D12.6;
L596_g15328		GO:0004185; GO:0006508;	serine-type carboxypeptidase activity; proteolysis;	;	;
L596_g15369		;	;	;	;
L596_g15442		;	;	;	;
L596_g15468		;	;	;	;
L596_g15717		;	;	;	;
L596_g1576		GO:0055085; GO:0016021;	transmembrane transport; integral component of membrane;	;	;
L596_g158		;	;	;	;
L596_g15813		GO:0004252; GO:0006508;	serine-type endopeptidase activity; proteolysis;	;	;
L596_g15815		GO:0004252; GO:0006508;	serine-type endopeptidase activity; proteolysis;	;	;
L596_g15816		GO:0004252; GO:0006508;	serine-type endopeptidase activity; proteolysis;	WBGene00006621;	try-3;
L596_g15818		;	;	;	;
L596_g15830		;	;	;	;
L596_g15852		;	;	;	;
L596_g159		GO:0016787; GO:0008152; GO:0016042; GO:0006629;	hydrolase activity; metabolic process; lipid catabolic process; lipid metabolic process;	WBGene00015484;	atgl-1;
L596_g1596		GO:0016491; GO:0050660; GO:0004499; GO:0050661; GO:0055114;	oxidoreductase activity; flavin adenine dinucleotide binding; N,N-dimethylaniline monooxygenase activity; NADP binding; oxidation-reduction process;	;	;
L596_g16029		;	;	;	;
L596_g16055		;	;	;	;
L596_g16058		;	;	;	;
L596_g16060		;	;	;	;
L596_g16076		;	;	;	;
L596_g16077		;	;	;	;
L596_g16078		;	;	;	;
L596_g16079		;	;	;	;
L596_g16080		;	;	;	;
L596_g16085		;	;	;	;
L596_g16089		GO:0004568; GO:0006032; GO:0016998;	chitinase activity; chitin catabolic process; cell wall macromolecule catabolic process;	WBGene00011196; WBGene00007425; WBGene00012057;	R10D12.15; C08B6.4; T26F2.1;
L596_g16103		GO:0004568; GO:0006032; GO:0016998;	chitinase activity; chitin catabolic process; cell wall macromolecule catabolic process;	WBGene00011196; WBGene00007425; WBGene00012057;	R10D12.15; C08B6.4; T26F2.1;
L596_g1617		;	;	WBGene00015476;	C05D9.9;
L596_g16186		;	;	;	;
L596_g16191		GO:0008171;	O-methyltransferase activity;	WBGene00021487; WBGene00021491; WBGene00021492; WBGene00012518;	comt-3; comt-4; comt-5; comt-2;
L596_g1620		;	;	;	;
L596_g1622		;	;	;	;
L596_g1623		;	;	;	;
L596_g16231		;	;	;	;
L596_g16232		GO:0003676;	nucleic acid binding;	;	;
L596_g16233		;	;	;	;
L596_g163		;	;	;	;
L596_g16332		GO:0004252; GO:0006508;	serine-type endopeptidase activity; proteolysis;	;	;
L596_g16347		GO:0005515; GO:0008191;	protein binding; metalloendopeptidase inhibitor activity;	;	;
L596_g16382		;	;	;	;
L596_g164		;	;	;	;
L596_g16431		;	;	;	;
L596_g1647		;	;	;	;
L596_g1649		;	;	;	;
L596_g1650		;	;	;	;
L596_g16526		;	;	;	;
L596_g16529		;	;	;	;
L596_g16530		;	;	;	;
L596_g1661		;	;	;	;
L596_g16613		;	;	;	;
L596_g16616		;	;	;	;
L596_g1667		GO:0008234; GO:0006508;	cysteine-type peptidase activity; proteolysis;	WBGene00011102;	R07E3.1;
L596_g16722		;	;	;	;
L596_g16735		GO:0005515; GO:0005509;	protein binding; calcium ion binding;	WBGene00019901;	R05G6.9;
L596_g16744		;	;	WBGene00005003;	spp-18;
L596_g16748		GO:0055085; GO:0016021;	transmembrane transport; integral component of membrane;	;	;
L596_g16765		;	;	;	;
L596_g16775		;	;	;	;
L596_g16793		GO:0004842; GO:0016567;	ubiquitin-protein transferase activity; protein ubiquitination;	;	;
L596_g16854		;	;	;	;
L596_g16977		;	;	;	;
L596_g17004		GO:0005524; GO:0003774; GO:0016459; GO:0009792; GO:0040011; GO:0002119; GO:0000003; GO:0006898; GO:0010171; GO:0007626; GO:0008152; GO:0031672; GO:0005863;	ATP binding; motor activity; myosin complex; embryo development ending in birth or egg hatching; locomotion; nematode larval development; reproduction; receptor-mediated endocytosis; body morphogenesis; locomotory behavior; metabolic process; A band; striated muscle myosin thick filament;	WBGene00003515;	myo-3;
L596_g17029		;	;	;	;
L596_g17043		;	;	;	;
L596_g17075		GO:0004181; GO:0006508; GO:0008270;	metallocarboxypeptidase activity; proteolysis; zinc ion binding;	;	;
L596_g17077		GO:0006508; GO:0008270; GO:0004180; GO:0004181;	proteolysis; zinc ion binding; carboxypeptidase activity; metallocarboxypeptidase activity;	;	;
L596_g171		GO:0008152; GO:0003824;	metabolic process; catalytic activity;	WBGene00008669;	acs-14;
L596_g17106		;	;	;	;
L596_g17122		GO:0004185; GO:0006508;	serine-type carboxypeptidase activity; proteolysis;	WBGene00012530;	Y32F6A.5;
L596_g17123		;	;	;	;
L596_g17128		;	;	;	;
L596_g17131		GO:0042302;	structural constituent of cuticle;	;	;
L596_g17134		;	;	;	;
L596_g17162		;	;	;	;
L596_g17194		;	;	;	;
L596_g172		;	;	;	;
L596_g17283		;	;	;	;
L596_g173		;	;	;	;
L596_g17351		;	;	;	;
L596_g17352		;	;	;	;
L596_g17362		;	;	;	;
L596_g17370		;	;	;	;
L596_g17373		;	;	;	;
L596_g17383		GO:0016491; GO:0008152;	oxidoreductase activity; metabolic process;	WBGene00015332;	tyr-1;
L596_g17434		;	;	;	;
L596_g17452		GO:0006511;	ubiquitin-dependent protein catabolic process;	;	;
L596_g17454		GO:0016705; GO:0055114; GO:0005506; GO:0020037;	oxidoreductase activity, acting on paired donors, with incorporation or reduction of molecular oxygen; oxidation-reduction process; iron ion binding; heme binding;	WBGene00019471; WBGene00015042; WBGene00008829; WBGene00011699; WBGene00015043; WBGene00015399; WBGene00015040; WBGene00015044; WBGene00019470; WBGene00015045; WBGene00019565; WBGene00019472; WBGene00015041; WBGene00019473; WBGene00011698; WBGene00016786; WBGene00015400; WBGene00007362; WBGene00020386;	cyp-35B2; cyp-34A7; cyp-35D1; cyp-34A2; cyp-34A8; cyp-35A1; cyp-34A5; cyp-34A9; cyp-35B3; cyp-34A10; cyp-35A3; cyp-35B1; cyp-34A6; cyp-35A5; cyp-34A1; cyp-35A4; cyp-35A2; cyp-35C1; cyp-34A4;
L596_g17494		;	;	;	;
L596_g17502	SPI-6 SPI-6 SPI-6	GO:0006508; GO:0008233; GO:0005615;	proteolysis; peptidase activity; extracellular space;	;	;
L596_g17534		GO:0005524; GO:0006468; GO:0004674; GO:0004672;	ATP binding; protein phosphorylation; protein serine/threonine kinase activity; protein kinase activity;	WBGene00044281;	R04A9.7;
L596_g17555		;	;	;	;
L596_g17557		GO:0042302;	structural constituent of cuticle;	;	;
L596_g17569		GO:0009792; GO:0002119; GO:0010171; GO:0018996;	embryo development ending in birth or egg hatching; nematode larval development; body morphogenesis; molting cycle, collagen and cuticulin-based cuticle;	WBGene00009626;	F42A8.1;
L596_g17609		GO:0008080;	N-acetyltransferase activity;	;	;
L596_g17625		;	;	;	;
L596_g17707		;	;	;	;
L596_g17719		;	;	WBGene00012777;	lact-8;
L596_g17753		GO:0008237; GO:0031012; GO:0040011; GO:0000003; GO:0048477; GO:0006915; GO:0006508; GO:0008270; GO:0004222;	metallopeptidase activity; extracellular matrix; locomotion; reproduction; oogenesis; apoptotic process; proteolysis; zinc ion binding; metalloendopeptidase activity;	WBGene00019212;	zmp-2;
L596_g17802		GO:0005524; GO:0006468; GO:0004672;	ATP binding; protein phosphorylation; protein kinase activity;	;	;
L596_g17863		;	;	;	;
L596_g17864		;	;	;	;
L596_g1789		;	;	;	;
L596_g17957		;	;	;	;
L596_g1797		;	;	;	;
L596_g1798		GO:0003993;	acid phosphatase activity;	WBGene00022245; WBGene00022246;	acp-6; acp-7;
L596_g18001		GO:0005524; GO:0006468; GO:0004672;	ATP binding; protein phosphorylation; protein kinase activity;	;	;
L596_g18062		;	;	;	;
L596_g18073		;	;	;	;
L596_g18075		;	;	;	;
L596_g18248		GO:0005764; GO:0008340; GO:0006629;	lysosome; determination of adult lifespan; lipid metabolic process;	WBGene00010769;	asah-1;
L596_g18288		;	;	;	;
L596_g18290		;	;	;	;
L596_g18294		;	;	;	;
L596_g18328		;	;	;	;
L596_g18329		;	;	;	;
L596_g18334	ASP110 ASP110 ASP110 ASP110	GO:0006508; GO:0008233; GO:0016787; GO:0004190;	proteolysis; peptidase activity; hydrolase activity; aspartic-type endopeptidase activity;	WBGene00012681; WBGene00013973; WBGene00012682; WBGene00012683; WBGene00077655; WBGene00000214;	asp-15; asp-18; asp-16; asp-17; asp-19; asp-1;
L596_g1834		;	;	;	;
L596_g18340		GO:0004190; GO:0006508;	aspartic-type endopeptidase activity; proteolysis;	WBGene00012681; WBGene00013973; WBGene00012682; WBGene00012683; WBGene00077655; WBGene00000214;	asp-15; asp-18; asp-16; asp-17; asp-19; asp-1;
L596_g18341		GO:0004190; GO:0006508;	aspartic-type endopeptidase activity; proteolysis;	;	;
L596_g18342		;	;	;	;
L596_g18390		;	;	;	;
L596_g18396		;	;	;	;
L596_g18476		;	;	;	;
L596_g18513		;	;	;	;
L596_g18561		;	;	;	;
L596_g18581		;	;	WBGene00011838;	T19C4.1;
L596_g18608		;	;	;	;
L596_g18672		;	;	;	;
L596_g18673		;	;	;	;
L596_g18674		GO:0016788; GO:0006629;	hydrolase activity, acting on ester bonds; lipid metabolic process;	;	;
L596_g18675		GO:0055085; GO:0016021;	transmembrane transport; integral component of membrane;	WBGene00018920; WBGene00018429; WBGene00015272; WBGene00018918; WBGene00021220; WBGene00021226; WBGene00015271; WBGene00020583; WBGene00010299; WBGene00016003; WBGene00021223; WBGene00021219; WBGene00020584;	F56A4.12; F44E7.7; C01B4.8; F56A4.10; Y19D10A.5; Y19D10A.11; C01B4.7; T19D12.9; F59A1.13; C18H9.5; Y19D10A.8; Y19D10A.4; T19D12.10;
L596_g18793		;	;	;	;
L596_g18840		;	;	;	;
L596_g18953		;	;	WBGene00007185;	nlp-36;
L596_g18963		GO:0000166; GO:0046872; GO:0016021;	nucleotide binding; metal ion binding; integral component of membrane;	WBGene00015338; WBGene00015660;	catp-2; catp-3;
L596_g18965		GO:0006511; GO:0031625;	ubiquitin-dependent protein catabolic process; ubiquitin protein ligase binding;	;	;
L596_g1899		;	;	;	;
L596_g1900		GO:0006281; GO:0000723; GO:0003678; ;	DNA repair; telomere maintenance; DNA helicase activity; ;	;	;
L596_g1906		;	;	WBGene00018951;	F56C9.7;
L596_g19065		GO:0005515;	protein binding;	;	;
L596_g1907		;	;	WBGene00018951;	F56C9.7;
L596_g19081		GO:0004252; GO:0006508;	serine-type endopeptidase activity; proteolysis;	WBGene00006621;	try-3;
L596_g19138		;	;	;	;
L596_g19143		GO:0004252; GO:0006508;	serine-type endopeptidase activity; proteolysis;	;	;
L596_g19156		;	;	;	;
L596_g19173		;	;	;	;
L596_g19204		;	;	;	;
L596_g19210		;	;	;	;
L596_g1924		;	;	;	;
L596_g19240		;	;	;	;
L596_g19241		GO:0005215; GO:0022857; GO:0055085; GO:0016021;	transporter activity; transmembrane transporter activity; transmembrane transport; integral component of membrane;	WBGene00015088;	B0252.3;
L596_g19268		;	;	;	;
L596_g19279		;	;	;	;
L596_g19360		;	;	;	;
L596_g19377		;	;	;	;
L596_g19416		;	;	;	;
L596_g19510		GO:0008234; GO:0006508;	cysteine-type peptidase activity; proteolysis;	;	;
L596_g19512		GO:0008234; GO:0006508;	cysteine-type peptidase activity; proteolysis;	;	;
L596_g19527		GO:0008270;	zinc ion binding;	WBGene00000097;	aip-1;
L596_g19538		;	;	;	;
L596_g19542		GO:0004252; GO:0006508;	serine-type endopeptidase activity; proteolysis;	WBGene00006621;	try-3;
L596_g19642		GO:0008271; GO:0008272; GO:0015116; GO:0016020; GO:0055085; GO:0016021;	secondary active sulfate transmembrane transporter activity; sulfate transport; sulfate transmembrane transporter activity; membrane; transmembrane transport; integral component of membrane;	;	;
L596_g1977		GO:0004180; GO:0004181; GO:0006508; GO:0008270;	carboxypeptidase activity; metallocarboxypeptidase activity; proteolysis; zinc ion binding;	;	;
L596_g1980		GO:0006281; GO:0000723; GO:0003678;	DNA repair; telomere maintenance; DNA helicase activity;	;	;
L596_g19857		GO:0016567; GO:0005488;	protein ubiquitination; binding;	;	;
L596_g19858		GO:0016567;	protein ubiquitination;	;	;
L596_g19860		;	;	;	;
L596_g19861		GO:0016567;	protein ubiquitination;	WBGene00014243;	dcaf-1;
L596_g19877		;	;	;	;
L596_g19878		GO:0006355; GO:0005634; GO:0003712; GO:0004402; GO:0008270;	regulation of transcription, DNA-templated; nucleus; transcription cofactor activity; histone acetyltransferase activity; zinc ion binding;	;	;
L596_g1988		GO:0016788; GO:0006952; GO:0045087; GO:0050829;	hydrolase activity, acting on ester bonds; defense response; innate immune response; defense response to Gram-negative bacterium;	WBGene00019779;	endu-2;
L596_g1990		; GO:0016788;	; hydrolase activity, acting on ester bonds;	;	;
L596_g19935		;	;	;	;
L596_g19965		GO:0005509;	calcium ion binding;	;	;
L596_g19995		;	;	;	;
L596_g20048		;	;	;	;
L596_g20049		GO:0005576; GO:0009792; GO:0002119; GO:0000003; GO:0040010; GO:0040015; GO:0032876;	extracellular region; embryo development ending in birth or egg hatching; nematode larval development; reproduction; positive regulation of growth rate; negative regulation of multicellular organism growth; negative regulation of DNA endoreduplication;	WBGene00003055;	lon-1;
L596_g2008		GO:0005515; GO:0016567;	protein binding; protein ubiquitination;	;	;
L596_g20139		;	;	;	;
L596_g20180		;	;	;	;
L596_g20187		;	;	;	;
L596_g20270		GO:0055085; GO:0016021;	transmembrane transport; integral component of membrane;	WBGene00018920; WBGene00018429; WBGene00015272; WBGene00018918; WBGene00021220; WBGene00021226; WBGene00015271; WBGene00020583; WBGene00010299; WBGene00016003; WBGene00021223; WBGene00021219; WBGene00020584;	F56A4.12; F44E7.7; C01B4.8; F56A4.10; Y19D10A.5; Y19D10A.11; C01B4.7; T19D12.9; F59A1.13; C18H9.5; Y19D10A.8; Y19D10A.4; T19D12.10;
L596_g20275		GO:0005515; GO:0008270;	protein binding; zinc ion binding;	;	;
L596_g20349		;	;	;	;
L596_g20353		;	;	;	;
L596_g20356		;	;	;	;
L596_g20357		;	;	;	;
L596_g20365		GO:0005215; GO:0055085; GO:0016021;	transporter activity; transmembrane transport; integral component of membrane;	;	;
L596_g20369		GO:0016788; GO:0006629;	hydrolase activity, acting on ester bonds; lipid metabolic process;	;	;
L596_g20372		GO:0016491;	oxidoreductase activity;	WBGene00000967; WBGene00000982;	dhs-3; dhs-19;
L596_g20389		;	;	;	;
L596_g20442		;	;	;	;
L596_g20443		;	;	;	;
L596_g20444		;	;	;	;
L596_g20445		;	;	;	;
L596_g20471		GO:0008234; GO:0006508;	cysteine-type peptidase activity; proteolysis;	;	;
L596_g20483		;	;	WBGene00019780;	M60.4;
L596_g2049		;	;	;	;
L596_g20507		;	;	;	;
L596_g20508		;	;	WBGene00021194; WBGene00019136; WBGene00018020; WBGene00021577; WBGene00022692;	Y16E11A.2; F59H6.5; F33H12.6; Y46B2A.2; ZK250.9;
L596_g20512		;	;	;	;
L596_g2054		;	;	;	;
L596_g20578		;	;	;	;
L596_g20589		;	;	;	;
L596_g20592		;	;	;	;
L596_g20593		;	;	;	;
L596_g20598		GO:0006629;	lipid metabolic process;	;	;
L596_g20599		;	;	;	;
L596_g20659		GO:0008152; GO:0070569; GO:0003983; GO:0006011;	metabolic process; uridylyltransferase activity; UTP:glucose-1-phosphate uridylyltransferase activity; UDP-glucose metabolic process;	WBGene00016996;	D1005.2;
L596_g20719		GO:0042302;	structural constituent of cuticle;	;	;
L596_g20772		;	;	;	;
L596_g20802		GO:0009058; GO:0003824;	biosynthetic process; catalytic activity;	;	;
L596_g20814		GO:0016020;	membrane;	WBGene00015389;	scav-1;
L596_g20935		;	;	;	;
L596_g20938		GO:0005615;	extracellular space;	;	;
L596_g20939		GO:0005615;	extracellular space;	;	;
L596_g20941		;	;	;	;
L596_g20947		GO:0005524; GO:0006468; GO:0004672;	ATP binding; protein phosphorylation; protein kinase activity;	;	;
L596_g20970		GO:0005215; GO:0006810; GO:0008289;	transporter activity; transport; lipid binding;	WBGene00002260; WBGene00002257; WBGene00002258; WBGene00002259;	lbp-8; lbp-5; lbp-6; lbp-7;
L596_g21		;	;	;	;
L596_g21025		;	;	;	;
L596_g211		;	;	;	;
L596_g21117		;	;	WBGene00019663; WBGene00019662;	K11H12.7; K11H12.6;
L596_g21218		;	;	;	;
L596_g21279		;	;	;	;
L596_g21336		;	;	;	;
L596_g21337		;	;	;	;
L596_g2134		GO:0003824;	catalytic activity;	;	;
L596_g21444		;	;	;	;
L596_g21478		;	;	;	;
L596_g21487		;	;	;	;
L596_g21498		GO:0003993;	acid phosphatase activity;	WBGene00022245; WBGene00022246;	acp-6; acp-7;
L596_g21505		GO:0003993;	acid phosphatase activity;	WBGene00022245; WBGene00022246;	acp-6; acp-7;
L596_g21512		GO:0004252; GO:0006508;	serine-type endopeptidase activity; proteolysis;	WBGene00006621;	try-3;
L596_g21514		;	;	;	;
L596_g21515		GO:0004252; GO:0006508;	serine-type endopeptidase activity; proteolysis;	WBGene00006621;	try-3;
L596_g21542		;	;	;	;
L596_g21543		GO:0004252; GO:0006508;	serine-type endopeptidase activity; proteolysis;	WBGene00006621;	try-3;
L596_g21558		GO:0005576; GO:0008061; GO:0006030;	extracellular region; chitin binding; chitin metabolic process;	;	;
L596_g2159		;	;	;	;
L596_g21604		;	;	;	;
L596_g21613		GO:0003677; GO:0006310; GO:0015074;	DNA binding; DNA recombination; DNA integration;	;	;
L596_g21634		;	;	;	;
L596_g2164		GO:0008152; GO:0016758;	metabolic process; transferase activity, transferring hexosyl groups;	WBGene00017333; WBGene00019379; WBGene00016762; WBGene00011340; WBGene00019516; WBGene00015692; WBGene00015693; WBGene00007946; WBGene00021709; WBGene00017332; WBGene00017336; WBGene00008485; WBGene00017315; WBGene00015695; WBGene00007885; WBGene00015694; WBGene00021464; WBGene00008486; WBGene00013901; WBGene00017329; WBGene00017959; WBGene00013900; WBGene00008097; WBGene00007422; WBGene00009255;…	ugt-38; K04A8.10; ugt-24; ugt-30; ugt-20; ugt-25; ugt-28; ugt-33; ugt-29; ugt-37; ugt-41; ugt-43; ugt-36; ugt-26; ugt-21; ugt-27; ugt-31; ugt-44; ugt-16; ugt-39; ugt-42; ugt-18; ugt-15; ugt-17; ugt-34; ugt-45; F10D2.8; ugt-19; ugt-23; C23G10.6; ugt-40; ugt-32; ugt-35; ugt-22;
L596_g21659		;	;	;	;
L596_g21662		;	;	;	;
L596_g21663		;	;	;	;
L596_g21671		;	;	;	;
L596_g2168		;	;	;	;
L596_g2169		;	;	WBGene00009454;	F36A2.7;
L596_g2170		;	;	;	;
L596_g21798		GO:0008236; GO:0003677; GO:0005524; GO:0006265; GO:0003918; GO:0016020; GO:0016021; GO:0006508;	serine-type peptidase activity; DNA binding; ATP binding; DNA topological change; DNA topoisomerase type II (ATP-hydrolyzing) activity; membrane; integral component of membrane; proteolysis;	;	;
L596_g21858		GO:0042302;	structural constituent of cuticle;	;	;
L596_g2195		;	;	;	;
L596_g21965		;	;	;	;
L596_g22048		;	;	;	;
L596_g22087		;	;	WBGene00017591;	F19C7.1;
L596_g22088		;	;	WBGene00009883;	F49C12.14;
L596_g22089		;	;	WBGene00022490;	Y119D3B.13;
L596_g22101		GO:0005975; GO:0004553;	carbohydrate metabolic process; hydrolase activity, hydrolyzing O-glycosyl compounds;	;	;
L596_g22152		;	;	;	;
L596_g22159		;	;	;	;
L596_g22160		GO:0046872; GO:0005515; GO:0008270;	metal ion binding; protein binding; zinc ion binding;	;	;
L596_g22167		;	;	;	;
L596_g22174		;	;	;	;
L596_g22214		;	;	;	;
L596_g22237		;	;	;	;
L596_g2230		;	;	;	;
L596_g22302		;	;	WBGene00018149;	F37C12.1;
L596_g22305		;	;	;	;
L596_g2231		;	;	;	;
L596_g22324		;	;	;	;
L596_g22338		GO:0016747;	transferase activity, transferring acyl groups other than amino-acyl groups;	WBGene00012324; WBGene00012323;	rhy-1; oac-54;
L596_g22512		;	;	;	;
L596_g22513		;	;	;	;
L596_g22524		;	;	;	;
L596_g22543		;	;	;	;
L596_g22546		;	;	;	;
L596_g22595		;	;	;	;
L596_g22632		;	;	;	;
L596_g22633		GO:0006355; GO:0005515; GO:0005622;	regulation of transcription, DNA-templated; protein binding; intracellular;	;	;
L596_g22734		GO:0016747;	transferase activity, transferring acyl groups other than amino-acyl groups;	;	;
L596_g22848		GO:0005975; GO:0004476; GO:0009298; GO:0009792; GO:0002119; GO:0000003; GO:0008270;	carbohydrate metabolic process; mannose-6-phosphate isomerase activity; GDP-mannose biosynthetic process; embryo development ending in birth or egg hatching; nematode larval development; reproduction; zinc ion binding;	WBGene00015464;	C05C8.7;
L596_g22929		GO:0016787; GO:0046872; GO:0003993;	hydrolase activity; metal ion binding; acid phosphatase activity;	WBGene00010411; WBGene00013646; WBGene00013654;	H25K10.1; Y105C5B.3; Y105C5B.15;
L596_g23000		;	;	;	;
L596_g23022		;	;	;	;
L596_g23033		;	;	;	;
L596_g23064		GO:0006814; GO:0005272; GO:0016020;	sodium ion transport; sodium channel activity; membrane;	WBGene00012137;	asic-2;
L596_g23077		GO:0003677; GO:0006310; GO:0015074;	DNA binding; DNA recombination; DNA integration;	;	;
L596_g23151		GO:0016021;	integral component of membrane;	;	;
L596_g23157		GO:0046872; GO:0005524; GO:0008716; GO:0003824;	metal ion binding; ATP binding; D-alanine-D-alanine ligase activity; catalytic activity;	;	;
L596_g23162		;	;	;	;
L596_g2324		GO:0006535;	cysteine biosynthetic process from serine;	WBGene00018783; WBGene00013866;	cbs-2; cbs-1;
L596_g23282		;	;	;	;
L596_g23283		;	;	;	;
L596_g23288		;	;	;	;
L596_g23294		;	;	;	;
L596_g233		;	;	WBGene00015514; WBGene00014173;	C06A8.3; ZK970.7;
L596_g23406		GO:0005524; GO:0006810; GO:0042626; GO:0016887; GO:0015197; GO:0015833; GO:0016246; GO:0016020; GO:0055085; GO:0016021; GO:0035264; GO:0007041;	ATP binding; transport; ATPase activity, coupled to transmembrane movement of substances; ATPase activity; peptide transporter activity; peptide transport; RNA interference; membrane; transmembrane transport; integral component of membrane; multicellular organism growth; lysosomal transport;	WBGene00001819;	haf-9;
L596_g23443		GO:0007186; GO:0004930; GO:0016021;	G-protein coupled receptor signaling pathway; G-protein coupled receptor activity; integral component of membrane;	;	;
L596_g23455		GO:0008191;	metalloendopeptidase inhibitor activity;	;	;
L596_g23473		GO:0006508; GO:0008233; GO:0010951; GO:0004869; GO:0010466; GO:0030414;	proteolysis; peptidase activity; negative regulation of endopeptidase activity; cysteine-type endopeptidase inhibitor activity; negative regulation of peptidase activity; peptidase inhibitor activity;	;	;
L596_g23480		GO:0004869;	cysteine-type endopeptidase inhibitor activity;	;	;
L596_g23483		;	;	;	;
L596_g23492		;	;	;	;
L596_g23497		;	;	;	;
L596_g235		GO:0005515;	protein binding;	WBGene00006404;	tag-10;
L596_g23556		;	;	;	;
L596_g23565		;	;	WBGene00019713;	pqn-52;
L596_g236		GO:0005515; ;	protein binding; ;	WBGene00006404;	tag-10;
L596_g23654		;	;	;	;
L596_g23655		;	;	;	;
L596_g23660		;	;	;	;
L596_g23692		GO:0016491; GO:0008152; GO:0016620; GO:0055114;	oxidoreductase activity; metabolic process; oxidoreductase activity, acting on the aldehyde or oxo group of donors, NAD or NADP as acceptor; oxidation-reduction process;	WBGene00000108; WBGene00000107;	alh-2; alh-1;
L596_g23730		GO:0003676; GO:0015074;	nucleic acid binding; DNA integration;	;	;
L596_g23743		;	;	;	;
L596_g23744		;	;	;	;
L596_g23745		;	;	;	;
L596_g23746		;	;	;	;
L596_g23747		;	;	;	;
L596_g23750		;	;	;	;
L596_g23751		;	;	;	;
L596_g23846		GO:0007186; GO:0004930; GO:0016021;	G-protein coupled receptor signaling pathway; G-protein coupled receptor activity; integral component of membrane;	;	;
L596_g23855		;	;	;	;
L596_g23857		;	;	;	;
L596_g23861		;	;	;	;
L596_g23880		GO:0003676; GO:0008270;	nucleic acid binding; zinc ion binding;	;	;
L596_g23890		;	;	WBGene00008707;	F11E6.3;
L596_g23920		;	;	;	;
L596_g23970		GO:0006629;	lipid metabolic process;	;	;
L596_g23971		;	;	;	;
L596_g23972		;	;	;	;
L596_g23975		;	;	;	;
L596_g23992		;	;	;	;
L596_g24035		;	;	;	;
L596_g24041		;	;	;	;
L596_g24060		;	;	;	;
L596_g24067		;	;	;	;
L596_g24109		GO:0008237; GO:0006508; GO:0008270;	metallopeptidase activity; proteolysis; zinc ion binding;	;	;
L596_g24164		;	;	WBGene00021768; WBGene00015913;	Y51F10.7; C17F4.7;
L596_g2421		;	;	;	;
L596_g24272		GO:0005044; GO:0030247; GO:0006955;	scavenger receptor activity; polysaccharide binding; immune response;	WBGene00011269;	R17.3;
L596_g24285		GO:0008236; GO:0006508;	serine-type peptidase activity; proteolysis;	WBGene00019682;	K12H4.7;
L596_g24286		GO:0008236; GO:0006508;	serine-type peptidase activity; proteolysis;	;	;
L596_g2431	SCSP-I SCSP-I SCSP-I SCSP-I	GO:0003824; GO:0004252; GO:0006508; GO:0008233;	catalytic activity; serine-type endopeptidase activity; proteolysis; peptidase activity;	;	;
L596_g24311		;	;	;	;
L596_g24312		GO:0005576; GO:0005179;	extracellular region; hormone activity;	;	;
L596_g24316		;	;	;	;
L596_g24341		GO:0003677; GO:0005634; GO:0000786; GO:0046982;	DNA binding; nucleus; nucleosome; protein heterodimerization activity;	;	;
L596_g2435		GO:0004252; GO:0006508;	serine-type endopeptidase activity; proteolysis;	;	;
L596_g24372		;	;	;	;
L596_g24395		;	;	;	;
L596_g24463		GO:0042302;	structural constituent of cuticle;	WBGene00001076; WBGene00000650;	dpy-17; col-74;
L596_g24464		;	;	;	;
L596_g24531		;	;	;	;
L596_g24536		;	;	;	;
L596_g24542		;	;	;	;
L596_g24545		;	;	;	;
L596_g24552		;	;	;	;
L596_g24566		;	;	;	;
L596_g24659		GO:0007165; GO:0005509; GO:0005578;	signal transduction; calcium ion binding; proteinaceous extracellular matrix;	;	;
L596_g24676		GO:0016021;	integral component of membrane;	WBGene00001244;	elo-6;
L596_g2469		GO:0009058; GO:0003824;	biosynthetic process; catalytic activity;	WBGene00011417; WBGene00011416; WBGene00235310; WBGene00011419; WBGene00011420;	T04A11.2; T04A11.1; R02D1.2; T04A11.4; T04A11.5;
L596_g2472		;	;	WBGene00019331;	dos-3;
L596_g24730		;	;	;	;
L596_g24736		;	;	;	;
L596_g24947		GO:0008080; GO:0016747;	N-acetyltransferase activity; transferase activity, transferring acyl groups other than amino-acyl groups;	WBGene00018573; WBGene00019851; WBGene00010391; WBGene00013450; WBGene00007177; WBGene00010157; WBGene00019849; WBGene00018295; WBGene00008676; WBGene00044088; WBGene00044617; WBGene00018211;	oac-30; oac-41; oac-37; oac-56; oac-1; oac-34; oac-40; oac-29; oac-15; oac-2; bus-1; oac-24;
L596_g25029		GO:0016747;	transferase activity, transferring acyl groups other than amino-acyl groups;	;	;
L596_g25050		GO:0008289;	lipid binding;	;	;
L596_g25102		;	;	;	;
L596_g2513		;	;	WBGene00017468;	F14F9.5;
L596_g25142		;	;	;	;
L596_g25144		;	;	;	;
L596_g25158		;	;	;	;
L596_g25168		;	;	;	;
L596_g25170		;	;	;	;
L596_g25172		;	;	;	;
L596_g25173		;	;	;	;
L596_g25233		;	;	;	;
L596_g25240		GO:0006730; GO:0004089; GO:0008270;	one-carbon metabolic process; carbonate dehydratase activity; zinc ion binding;	WBGene00000281;	cah-3;
L596_g25256		;	;	;	;
L596_g2532		GO:0006281; GO:0000723; GO:0003678;	DNA repair; telomere maintenance; DNA helicase activity;	;	;
L596_g25324		;	;	WBGene00009541;	cutl-17;
L596_g25351		GO:0042302;	structural constituent of cuticle;	WBGene00000692;	col-118;
L596_g25378		;	;	;	;
L596_g25382		GO:0005515; GO:0008191;	protein binding; metalloendopeptidase inhibitor activity;	;	;
L596_g25383		GO:0005515; GO:0008191;	protein binding; metalloendopeptidase inhibitor activity;	;	;
L596_g25451		GO:0005524; GO:0004386;	ATP binding; helicase activity;	;	;
L596_g25579		;	;	;	;
L596_g25592		;	;	WBGene00014226;	ZK1098.11;
L596_g25599		;	;	;	;
L596_g25764		;	;	;	;
L596_g25765		;	;	;	;
L596_g25791		GO:0004190; GO:0003676; GO:0015074; GO:0006508; GO:0008270;	aspartic-type endopeptidase activity; nucleic acid binding; DNA integration; proteolysis; zinc ion binding;	;	;
L596_g25944		;	;	;	;
L596_g25945		;	;	;	;
L596_g25947		;	;	WBGene00018149;	F37C12.1;
L596_g25992		GO:0030246; GO:0005737;	carbohydrate binding; cytoplasm;	WBGene00002269;	lec-6;
L596_g26017		;	;	;	;
L596_g26041		GO:0030246;	carbohydrate binding;	;	;
L596_g2606		;	;	;	;
L596_g26089		GO:0005515;	protein binding;	;	;
L596_g26100		GO:0008289;	lipid binding;	;	;
L596_g26105		GO:0055085; GO:0016021;	transmembrane transport; integral component of membrane;	;	;
L596_g26109		;	;	;	;
L596_g26141		;	;	;	;
L596_g26143		GO:0005622; GO:0007264; GO:0005525;	intracellular; small GTPase mediated signal transduction; GTP binding;	WBGene00000190;	arf-1.1;
L596_g26154		GO:0005634; GO:0005737;	nucleus; cytoplasm;	WBGene00016981;	rpn-13;
L596_g2616		GO:0006468; GO:0004672;	protein phosphorylation; protein kinase activity;	;	;
L596_g26165		;	;	;	;
L596_g26166		;	;	;	;
L596_g26170		GO:0003676; GO:0008270;	nucleic acid binding; zinc ion binding;	;	;
L596_g262		;	;	WBGene00011927;	T22C8.6;
L596_g26276		GO:0004867;	serine-type endopeptidase inhibitor activity;	WBGene00009331;	F32D8.7;
L596_g26313		;	;	;	;
L596_g2633		;	;	;	;
L596_g2634		;	;	;	;
L596_g26437		;	;	;	;
L596_g26817		;	;	;	;
L596_g26863		GO:0008152; GO:0016758;	metabolic process; transferase activity, transferring hexosyl groups;	WBGene00017333; WBGene00019379; WBGene00016762; WBGene00011340; WBGene00019516; WBGene00015692; WBGene00015693; WBGene00007946; WBGene00021709; WBGene00017332; WBGene00017336; WBGene00008485; WBGene00017315; WBGene00015695; WBGene00007885; WBGene00015694; WBGene00021464; WBGene00008486; WBGene00013901; WBGene00017329; WBGene00017959; WBGene00013900; WBGene00008097; WBGene00007422; WBGene00009255;…	ugt-38; K04A8.10; ugt-24; ugt-30; ugt-20; ugt-25; ugt-28; ugt-33; ugt-29; ugt-37; ugt-41; ugt-43; ugt-36; ugt-26; ugt-21; ugt-27; ugt-31; ugt-44; ugt-16; ugt-39; ugt-42; ugt-18; ugt-15; ugt-17; ugt-34; ugt-45; F10D2.8; ugt-19; ugt-23; C23G10.6; ugt-40; ugt-32; ugt-35; ugt-22;
L596_g26888		;	;	;	;
L596_g26907		GO:0004190; GO:0006508;	aspartic-type endopeptidase activity; proteolysis;	;	;
L596_g26908		;	;	;	;
L596_g26910		GO:0004190; GO:0008219; GO:0006508;	aspartic-type endopeptidase activity; cell death; proteolysis;	WBGene00000215;	asp-2;
L596_g26928		GO:0004190; GO:0006508;	aspartic-type endopeptidase activity; proteolysis;	WBGene00000215;	asp-2;
L596_g26960		;	;	;	;
L596_g26970		;	;	;	;
L596_g27038		;	;	WBGene00016962;	C56C10.4;
L596_g27065		;	;	;	;
L596_g27067		GO:0005509; GO:0006644; GO:0004623; GO:0016042; GO:0050482;	calcium ion binding; phospholipid metabolic process; phospholipase A2 activity; lipid catabolic process; arachidonic acid secretion;	WBGene00007419;	C07E3.9;
L596_g27103		GO:0003993;	acid phosphatase activity;	WBGene00004023; WBGene00004020; WBGene00008560;	pho-4; pho-1; pho-13;
L596_g27119		GO:0006810; GO:0016020;	transport; membrane;	;	;
L596_g27123		;	;	;	;
L596_g27196		;	;	;	;
L596_g2724		;	;	;	;
L596_g27267		GO:0008152; GO:0003824;	metabolic process; catalytic activity;	WBGene00010996; WBGene00013539; WBGene00010998; WBGene00011594; WBGene00010521;	R03G8.1; Y73F8A.35; R03G8.3; T07G12.3; K03A11.4;
L596_g27338		GO:0016021;	integral component of membrane;	WBGene00004231;	ptr-17;
L596_g27419		GO:0000166; GO:0046872; GO:0016021;	nucleotide binding; metal ion binding; integral component of membrane;	WBGene00015338; WBGene00015660;	catp-2; catp-3;
L596_g27440		;	;	;	;
L596_g27490		GO:0006811; GO:0005215; GO:0006810; GO:0016020; GO:0055085;	ion transport; transporter activity; transport; membrane; transmembrane transport;	WBGene00006504;	kcc-1;
L596_g27503		;	;	;	;
L596_g27538		;	;	;	;
L596_g27539		;	;	;	;
L596_g27541		;	;	;	;
L596_g27588		;	;	;	;
L596_g27590		;	;	;	;
L596_g27615		;	;	;	;
L596_g27674		GO:0016787; GO:0005829; GO:0046874; GO:0001760; GO:0006568; GO:1904984;	hydrolase activity; cytosol; quinolinate metabolic process; aminocarboxymuconate-semialdehyde decarboxylase activity; tryptophan metabolic process; regulation of quinolinate biosynthetic process;	WBGene00022104;	acsd-1;
L596_g27682		;	;	;	;
L596_g27695		;	;	;	;
L596_g27700		;	;	;	;
L596_g27736		GO:0004842; GO:0016567;	ubiquitin-protein transferase activity; protein ubiquitination;	;	;
L596_g27953		;	;	;	;
L596_g27954		GO:0004252; GO:0006508;	serine-type endopeptidase activity; proteolysis;	;	;
L596_g27955		;	;	;	;
L596_g27973		GO:0042302;	structural constituent of cuticle;	WBGene00000613;	col-36;
L596_g28055		;	;	;	;
L596_g28106		;	;	;	;
L596_g28107		;	;	;	;
L596_g28111		GO:0016021;	integral component of membrane;	;	;
L596_g28112		;	;	;	;
L596_g28214		GO:0004252; GO:0006508;	serine-type endopeptidase activity; proteolysis;	WBGene00006621;	try-3;
L596_g28215		GO:0004252; GO:0006508;	serine-type endopeptidase activity; proteolysis;	WBGene00006621;	try-3;
L596_g28221		GO:0005507; GO:0016491; GO:0055114;	copper ion binding; oxidoreductase activity; oxidation-reduction process;	WBGene00009008;	F21D5.3;
L596_g28234		;	;	;	;
L596_g28236		;	;	;	;
L596_g28238		;	;	;	;
L596_g28239		;	;	;	;
L596_g28246		;	;	WBGene00010135;	F55H12.4;
L596_g28253		;	;	;	;
L596_g28255		GO:0055085; GO:0016021;	transmembrane transport; integral component of membrane;	;	;
L596_g28258		GO:0055085; GO:0016021;	transmembrane transport; integral component of membrane;	;	;
L596_g28276		GO:0055085; GO:0016021;	transmembrane transport; integral component of membrane;	;	;
L596_g28277		GO:0055085; GO:0016021;	transmembrane transport; integral component of membrane;	;	;
L596_g28278		GO:0055085; GO:0016021;	transmembrane transport; integral component of membrane;	;	;
L596_g28285		GO:0055085; GO:0016021;	transmembrane transport; integral component of membrane;	;	;
L596_g28306		GO:0055085; GO:0016021;	transmembrane transport; integral component of membrane;	;	;
L596_g28309		;	;	;	;
L596_g2866		GO:0006629;	lipid metabolic process;	WBGene00009798;	F46G10.4;
L596_g298		;	;	;	;
L596_g2990		GO:0005515;	protein binding;	;	;
L596_g3004		;	;	;	;
L596_g302		;	;	;	;
L596_g303		;	;	;	;
L596_g3069		;	;	;	;
L596_g3121		GO:0016747;	transferase activity, transferring acyl groups other than amino-acyl groups;	;	;
L596_g3123		GO:0030246;	carbohydrate binding;	WBGene00002274;	lec-11;
L596_g324		;	;	WBGene00016011;	C23G10.2;
L596_g3271		;	;	;	;
L596_g3314		;	;	;	;
L596_g3319		;	;	;	;
L596_g3339		;	;	WBGene00195081;	C04F6.7;
L596_g3340		;	;	;	;
L596_g3405		;	;	;	;
L596_g3450		GO:0006511; GO:0031625; GO:0006629;	ubiquitin-dependent protein catabolic process; ubiquitin protein ligase binding; lipid metabolic process;	;	;
L596_g3453		GO:0008236; GO:0006508;	serine-type peptidase activity; proteolysis;	WBGene00019682;	K12H4.7;
L596_g3454		GO:0008236; GO:0006508;	serine-type peptidase activity; proteolysis;	WBGene00019682;	K12H4.7;
L596_g3528		;	;	;	;
L596_g3558		;	;	;	;
L596_g3564		;	;	;	;
L596_g3567		;	;	;	;
L596_g3580		;	;	;	;
L596_g3651		;	;	;	;
L596_g3669		;	;	;	;
L596_g367		;	;	WBGene00012939;	Y47D3B.1;
L596_g3785		;	;	;	;
L596_g3857		;	;	;	;
L596_g3933		;	;	;	;
L596_g3942		;	;	WBGene00019477;	K07C11.4;
L596_g3946		GO:0042302;	structural constituent of cuticle;	;	;
L596_g3986		GO:0008237; GO:0018996; GO:0006508; GO:0008270; GO:0004222;	metallopeptidase activity; molting cycle, collagen and cuticulin-based cuticle; proteolysis; zinc ion binding; metalloendopeptidase activity;	WBGene00001828;	hch-1;
L596_g4017		GO:0004252; GO:0006508;	serine-type endopeptidase activity; proteolysis;	WBGene00006621;	try-3;
L596_g4018		;	;	;	;
L596_g4057		;	;	WBGene00011293;	R102.6;
L596_g4070		GO:0006807; GO:0004356; GO:0006542; GO:0003824;	nitrogen compound metabolic process; glutamate-ammonia ligase activity; glutamine biosynthetic process; catalytic activity;	;	;
L596_g4089		;	;	;	;
L596_g4099		;	;	;	;
L596_g4193		GO:0004252; GO:0006508;	serine-type endopeptidase activity; proteolysis;	WBGene00006621;	try-3;
L596_g4215		;	;	;	;
L596_g4248		;	;	;	;
L596_g4260		;	;	;	;
L596_g4261		;	;	;	;
L596_g4263		GO:0016567;	protein ubiquitination;	;	;
L596_g4270		GO:0003824; GO:0004252; GO:0006508; GO:0008233; GO:0008236; GO:0016787;	catalytic activity; serine-type endopeptidase activity; proteolysis; peptidase activity; serine-type peptidase activity; hydrolase activity;	WBGene00006621;	try-3;
L596_g4314		;	;	WBGene00011554; WBGene00020927; WBGene00020307; WBGene00020924; WBGene00021249;	T07A5.1; W02B3.7; T07D3.4; W02B3.4; Y22D7AL.11;
L596_g4332		;	;	;	;
L596_g434		;	;	;	;
L596_g4344		GO:0016705; GO:0055114; GO:0005506; GO:0020037;	oxidoreductase activity, acting on paired donors, with incorporation or reduction of molecular oxygen; oxidation-reduction process; iron ion binding; heme binding;	;	;
L596_g4345		GO:0016705; GO:0055114; GO:0005506; GO:0020037;	oxidoreductase activity, acting on paired donors, with incorporation or reduction of molecular oxygen; oxidation-reduction process; iron ion binding; heme binding;	;	;
L596_g438		; GO:0008152; GO:0003824;	; metabolic process; catalytic activity;	WBGene00001155;	ech-6;
L596_g4412		;	;	;	;
L596_g4419		;	;	;	;
L596_g4426		GO:0003677; GO:0015074;	DNA binding; DNA integration;	;	;
L596_g4429		GO:0008152; GO:0003824;	metabolic process; catalytic activity;	WBGene00010996; WBGene00013539; WBGene00010998; WBGene00011594; WBGene00010521;	R03G8.1; Y73F8A.35; R03G8.3; T07G12.3; K03A11.4;
L596_g4435		;	;	;	;
L596_g4499		;	;	;	;
L596_g4516		;	;	;	;
L596_g4526		GO:0005524; GO:0003774; GO:0016459;	ATP binding; motor activity; myosin complex;	;	;
L596_g4637		GO:0007186; GO:0004930; GO:0016021;	G-protein coupled receptor signaling pathway; G-protein coupled receptor activity; integral component of membrane;	;	;
L596_g4655		;	;	WBGene00020804;	T25E4.2;
L596_g4758		GO:0008237; GO:0040011; GO:0002119; GO:0010171; GO:0008340; GO:0043652; GO:0040018; GO:0018996; GO:0008361; GO:0030199; GO:0006508; GO:0004222;	metallopeptidase activity; locomotion; nematode larval development; body morphogenesis; determination of adult lifespan; engulfment of apoptotic cell; positive regulation of multicellular organism growth; molting cycle, collagen and cuticulin-based cuticle; regulation of cell size; collagen fibril organization; proteolysis; metalloendopeptidase activity;	WBGene00000083;	adt-2;
L596_g479		GO:0006281; GO:0000723; GO:0003678;	DNA repair; telomere maintenance; DNA helicase activity;	;	;
L596_g4792		;	;	;	;
L596_g4794		;	;	;	;
L596_g4796		GO:0003677; GO:0005524; GO:0006265; GO:0003918;	DNA binding; ATP binding; DNA topological change; DNA topoisomerase type II (ATP-hydrolyzing) activity;	;	;
L596_g4892		GO:0004190; GO:0006508;	aspartic-type endopeptidase activity; proteolysis;	;	;
L596_g5069		GO:0005975; GO:0004553; GO:0004563;	carbohydrate metabolic process; hydrolase activity, hydrolyzing O-glycosyl compounds; beta-N-acetylhexosaminidase activity;	;	;
L596_g5137		;	;	;	;
L596_g5139		;	;	;	;
L596_g5165		;	;	;	;
L596_g5186		;	;	;	;
L596_g5222		;	;	;	;
L596_g5223		;	;	;	;
L596_g5225		;	;	;	;
L596_g5226		;	;	;	;
L596_g5257		GO:0016787; GO:0046872; GO:0003993;	hydrolase activity; metal ion binding; acid phosphatase activity;	WBGene00008936; WBGene00044044;	papl-1; C08B6.14;
L596_g5328		GO:0003840; GO:0006749;	gamma-glutamyltransferase activity; glutathione metabolic process;	WBGene00011393;	T03D8.6;
L596_g533		GO:0015031; GO:0005789; GO:0040002; GO:0016021;	protein transport; endoplasmic reticulum membrane; collagen and cuticulin-based cuticle development; integral component of membrane;	WBGene00015519;	doxa-1;
L596_g535		;	;	WBGene00018031; WBGene00016596;	F35B3.4; C42D4.3;
L596_g5381		;	;	;	;
L596_g5384		;	;	;	;
L596_g5466		GO:0005515;	protein binding;	WBGene00021754;	hpo-29;
L596_g5508		;	;	;	;
L596_g5524		;	;	;	;
L596_g557		;	;	;	;
L596_g5644		GO:0005515; GO:0016020; GO:0042592;	protein binding; membrane; homeostatic process;	WBGene00006983;	zig-6;
L596_g5650		GO:0080019;	fatty-acyl-CoA reductase (alcohol-forming) activity;	WBGene00022200;	fard-1;
L596_g5723		;	;	WBGene00008215;	C49F8.3;
L596_g582		;	;	;	;
L596_g583		GO:0003676; GO:0015074;	nucleic acid binding; DNA integration;	;	;
L596_g5910		;	;	;	;
L596_g594		;	;	;	;
L596_g6		;	;	;	;
L596_g6037		;	;	;	;
L596_g6072		GO:0007186; GO:0004930; GO:0016021;	G-protein coupled receptor signaling pathway; G-protein coupled receptor activity; integral component of membrane;	;	;
L596_g6133		;	;	;	;
L596_g618		;	;	WBGene00017051; WBGene00012866;	afmd-1; afmd-2;
L596_g6191		;	;	;	;
L596_g6236		;	;	;	;
L596_g6240		;	;	;	;
L596_g6244		;	;	;	;
L596_g6293		;	;	;	;
L596_g6294		;	;	;	;
L596_g6314		GO:0008234; GO:0006508;	cysteine-type peptidase activity; proteolysis;	;	;
L596_g6355		GO:0007186; GO:0004930; GO:0016021;	G-protein coupled receptor signaling pathway; G-protein coupled receptor activity; integral component of membrane;	;	;
L596_g6420		;	;	;	;
L596_g6432		;	;	;	;
L596_g6433		;	;	;	;
L596_g6434		;	;	;	;
L596_g6501		;	;	;	;
L596_g6502		;	;	;	;
L596_g6503		;	;	;	;
L596_g6505		;	;	;	;
L596_g6512		;	;	;	;
L596_g6513		;	;	;	;
L596_g6526		;	;	;	;
L596_g6528		;	;	;	;
L596_g653		GO:0006810; GO:0016020; GO:0055085;	transport; membrane; transmembrane transport;	WBGene00006504;	kcc-1;
L596_g6589		GO:0003677; GO:0006310; GO:0015074;	DNA binding; DNA recombination; DNA integration;	;	;
L596_g6651		;	;	;	;
L596_g6652		GO:0006259; GO:0004531;	DNA metabolic process; deoxyribonuclease II activity;	WBGene00003828;	nuc-1;
L596_g6654		GO:0006259; GO:0004531;	DNA metabolic process; deoxyribonuclease II activity;	;	;
L596_g6660		;	;	;	;
L596_g6746		;	;	WBGene00018951;	F56C9.7;
L596_g6747		;	;	WBGene00018951;	F56C9.7;
L596_g6802		;	;	WBGene00016027;	C23H5.8;
L596_g6803		GO:0004252; GO:0016021;	serine-type endopeptidase activity; integral component of membrane;	;	;
L596_g6811		GO:0008236; GO:0006508;	serine-type peptidase activity; proteolysis;	;	;
L596_g6821		GO:0005509;	calcium ion binding;	WBGene00019184;	H10E21.4;
L596_g6826		;	;	;	;
L596_g6866		;	;	;	;
L596_g690		;	;	;	;
L596_g6965		;	;	;	;
L596_g697		;	;	;	;
L596_g6996		;	;	WBGene00012621; WBGene00016912;	Y38H6C.8; clec-86;
L596_g7008		;	;	WBGene00012939;	Y47D3B.1;
L596_g7013		;	;	;	;
L596_g7026		;	;	;	;
L596_g7028		;	;	;	;
L596_g7066		GO:0008152; GO:0003824;	metabolic process; catalytic activity;	WBGene00008669;	acs-14;
L596_g7092		GO:0016787; GO:0008152;	hydrolase activity; metabolic process;	;	;
L596_g716		GO:0005515;	protein binding;	;	;
L596_g7163		;	;	;	;
L596_g7211		GO:0010171;	body morphogenesis;	WBGene00009081;	F23B12.4;
L596_g7250		;	;	;	;
L596_g7262		;	;	;	;
L596_g7323		;	;	WBGene00016022;	C23H3.9;
L596_g7358		;	;	;	;
L596_g737		;	;	;	;
L596_g7381		;	;	;	;
L596_g7423		;	;	;	;
L596_g7431		;	;	WBGene00012433;	Y11D7A.9;
L596_g7434		;	;	;	;
L596_g7441		;	;	;	;
L596_g7532		;	;	;	;
L596_g7539		GO:0016567;	protein ubiquitination;	;	;
L596_g7541		;	;	;	;
L596_g7542		;	;	;	;
L596_g7557		GO:0009072; GO:0003868; GO:0016701; GO:0008340; GO:0006572; GO:0055114;	aromatic amino acid family metabolic process; 4-hydroxyphenylpyruvate dioxygenase activity; oxidoreductase activity, acting on single donors with incorporation of molecular oxygen; determination of adult lifespan; tyrosine catabolic process; oxidation-reduction process;	WBGene00001993;	hpd-1;
L596_g7597		;	;	;	;
L596_g76		;	;	;	;
L596_g7608		;	;	;	;
L596_g7712		;	;	;	;
L596_g778		;	;	;	;
L596_g7788		;	;	;	;
L596_g780		GO:0004252; GO:0006508;	serine-type endopeptidase activity; proteolysis;	;	;
L596_g783		GO:0003824; GO:0004252; GO:0006508; GO:0008233; GO:0008236; GO:0016787;	catalytic activity; serine-type endopeptidase activity; proteolysis; peptidase activity; serine-type peptidase activity; hydrolase activity;	WBGene00006621;	try-3;
L596_g784		GO:0004252; GO:0006508;	serine-type endopeptidase activity; proteolysis;	WBGene00006621;	try-3;
L596_g7859		;	;	;	;
L596_g7865		;	;	;	;
L596_g7883		;	;	;	;
L596_g7887		;	;	;	;
L596_g7888		;	;	;	;
L596_g7889		;	;	;	;
L596_g7891		;	;	;	;
L596_g7930		GO:0016787; GO:0008152;	hydrolase activity; metabolic process;	WBGene00017051; WBGene00012866;	afmd-1; afmd-2;
L596_g7932		;	;	;	;
L596_g7935		;	;	;	;
L596_g7936		;	;	;	;
L596_g7968		GO:0042302;	structural constituent of cuticle;	;	;
L596_g7979		GO:0016491;	oxidoreductase activity;	WBGene00000983;	dhs-20;
L596_g8020		;	;	;	;
L596_g8021		;	;	;	;
L596_g8029		;	;	;	;
L596_g8031		;	;	;	;
L596_g8060		;	;	;	;
L596_g8071		;	;	WBGene00018760;	irg-3;
L596_g8073		GO:0016787; GO:0046872; GO:0003993;	hydrolase activity; metal ion binding; acid phosphatase activity;	WBGene00010411; WBGene00013646; WBGene00013654;	H25K10.1; Y105C5B.3; Y105C5B.15;
L596_g8078		;	;	;	;
L596_g8080		;	;	;	;
L596_g812		;	;	;	;
L596_g8140		GO:0005576; GO:0008061; GO:0006030;	extracellular region; chitin binding; chitin metabolic process;	;	;
L596_g8164		GO:0042302;	structural constituent of cuticle;	;	;
L596_g8205		;	;	;	;
L596_g8226		;	;	;	;
L596_g8227		GO:0008234; GO:0006508;	cysteine-type peptidase activity; proteolysis;	WBGene00021194; WBGene00019136; WBGene00018020; WBGene00021577; WBGene00022692;	Y16E11A.2; F59H6.5; F33H12.6; Y46B2A.2; ZK250.9;
L596_g8317		GO:0008237; GO:0006508; GO:0004222;	metallopeptidase activity; proteolysis; metalloendopeptidase activity;	;	;
L596_g8350		;	;	WBGene00019652; WBGene00016862; WBGene00016863; WBGene00017205; WBGene00018958; WBGene00015067; WBGene00019653; WBGene00019654; WBGene00015071; WBGene00017431;	K11G9.1; C52A10.1; C52A10.2; F07C4.12; F56C11.6; B0238.1; K11G9.2; K11G9.3; B0238.7; F13H6.3;
L596_g8360		GO:0016491; GO:0003884; GO:0071949; GO:0055114; GO:0046416;	oxidoreductase activity; D-amino-acid oxidase activity; FAD binding; oxidation-reduction process; D-amino acid metabolic process;	WBGene00022076;	daao-1;
L596_g8376		;	;	;	;
L596_g8379		GO:0005509;	calcium ion binding;	;	;
L596_g8421		;	;	;	;
L596_g8437		;	;	;	;
L596_g8455		;	;	;	;
L596_g8458		;	;	;	;
L596_g8467		;	;	;	;
L596_g8472		;	;	;	;
L596_g8473		GO:0004252; GO:0006508;	serine-type endopeptidase activity; proteolysis;	WBGene00006621;	try-3;
L596_g8475		GO:0004252; GO:0006508;	serine-type endopeptidase activity; proteolysis;	WBGene00006621;	try-3;
L596_g8489		GO:0005921;	gap junction;	;	;
L596_g8498		GO:0006810; GO:0016021;	transport; integral component of membrane;	WBGene00007743;	C26C6.9;
L596_g8512		;	;	;	;
L596_g8526		GO:0042302;	structural constituent of cuticle;	;	;
L596_g8680		;	;	;	;
L596_g8689		GO:0003677; GO:0005634; GO:0000786; GO:0006334;	DNA binding; nucleus; nucleosome; nucleosome assembly;	WBGene00001856; WBGene00001898; WBGene00001853; WBGene00001854; WBGene00001857; WBGene00001855;	hil-5; his-24; hil-2; hil-3; hil-6; hil-4;
L596_g8698		GO:0008152; GO:0004474; GO:0006097; GO:0019752; GO:0004451; GO:0003824;	metabolic process; malate synthase activity; glyoxylate cycle; carboxylic acid metabolic process; isocitrate lyase activity; catalytic activity;	WBGene00001564;	icl-1;
L596_g8742		;	;	;	;
L596_g8760		GO:0046872; GO:0003676;	metal ion binding; nucleic acid binding;	;	;
L596_g8761		GO:0003676;	nucleic acid binding;	WBGene00001332;	eri-1;
L596_g8762		GO:0003676;	nucleic acid binding;	;	;
L596_g8774		;	;	;	;
L596_g8780		GO:0005975; GO:0004553; GO:0005576; GO:0004568; GO:0006032; GO:0008061; GO:0006030;	carbohydrate metabolic process; hydrolase activity, hydrolyzing O-glycosyl compounds; extracellular region; chitinase activity; chitin catabolic process; chitin binding; chitin metabolic process;	WBGene00000503;	cht-1;
L596_g8781		;	;	;	;
L596_g8783		;	;	;	;
L596_g8784		GO:0005524; GO:0003774; GO:0016459; GO:0016460;	ATP binding; motor activity; myosin complex; myosin II complex;	WBGene00003514;	myo-2;
L596_g8821		;	;	;	;
L596_g886		GO:0005921;	gap junction;	;	;
L596_g8864		;	;	;	;
L596_g887		;	;	;	;
L596_g8891		GO:0008289;	lipid binding;	;	;
L596_g8917		;	;	;	;
L596_g8926		;	;	;	;
L596_g896		;	;	;	;
L596_g9039		;	;	;	;
L596_g9069		;	;	;	;
L596_g9142		;	;	;	;
L596_g9262		GO:0005515; GO:0005576; GO:0008061; GO:0006030;	protein binding; extracellular region; chitin binding; chitin metabolic process;	WBGene00019756;	M03E7.4;
L596_g9354		;	;	;	;
L596_g9416		GO:0005975; GO:0016810; GO:0003824;	carbohydrate metabolic process; hydrolase activity, acting on carbon-nitrogen (but not peptide) bonds; catalytic activity;	;	;
L596_g9452		;	;	;	;
L596_g9489		;	;	;	;
L596_g951		;	;	;	;
L596_g9518		GO:0008289; ;	lipid binding; ;	;	;
L596_g955		;	;	;	;
L596_g9636		;	;	;	;
L596_g9650		;	;	WBGene00019404; WBGene00020989; WBGene00020258; WBGene00007857;	K05B2.4; W03D8.8; T05E7.1; C31H5.6;
L596_g9651		GO:0008289;	lipid binding;	;	;
L596_g966		;	;	;	;
L596_g9681		GO:0008289;	lipid binding;	;	;
L596_g972		;	;	;	;
L596_g974		;	;	;	;
L596_g9740		;	;	;	;
L596_g978		;	;	;	;
L596_g980		;	;	;	;
L596_g981		;	;	;	;
L596_g9828		;	;	;	;
L596_g984		;	;	;	;
L596_g9856		;	;	WBGene00017569;	F18E9.3;
L596_g9862		GO:0055085; GO:0016021;	transmembrane transport; integral component of membrane;	WBGene00011643;	slc-17.9;
L596_g9865		GO:0008237; GO:0006508; GO:0008270; GO:0004222;	metallopeptidase activity; proteolysis; zinc ion binding; metalloendopeptidase activity;	WBGene00003530; WBGene00003528; WBGene00003529;	nas-11; nas-9; nas-10;
L596_g987		;	;	;	;
L596_g9875		GO:0005515;	protein binding;	WBGene00022859; WBGene00022858;	ZK1193.3; ZK1193.2;
L596_g9877		GO:0019825; GO:0015671; GO:0005506; GO:0020037;	oxygen binding; oxygen transport; iron ion binding; heme binding;	WBGene00014030;	glb-1;
L596_g9942		;	;	;	;
L596_g9944		;	;	;	;
L596_g9945		;	;	;	;

[truncated: 2 more sheets: I, J]
