# Supplementary material for: Transcriptional variation and divergence of host-finding behaviour in Steinernema carpocapsae infective juveniles
Source: BMC Genomics. 2019 Nov 21;20:884. doi: 10.1186/s12864-019-6179-y (PMC6868747; doi:10.1186/s12864-019-6179-y)
Supplement: Supplementary file 2 — Additional file 2. List of all differentially expressed genes represented in heatmaps, including annotated gene names, fold changes across pairwise comparisons, and adjusted P values. [file 12864_2019_6179_MOESM2_ESM.xlsx]

## Sheet: 3'UTR Strict
	Seq1	Seq2	Tot Score	Tot Energy	Max Score	Max Energy	Strand	Len1	Len2	Positions
	>>sc-miR-349-3pi	L596_g27424.t1	7843	-632.52	158	-13.57	7773795	22	1024	286 163 175 187 199 230 242 260 298 310 322 334 351 363 375 401 413 425 437 461 473 485 497 509 535 547 565 596 608 620 632 662 674 686 698 730 742 760 791 803 815 827 859 871 883 895 924 936 948 960 584 779
	>>sc-miR-349-3piii	L596_g27424.t1	7843	-632.63	158	-13.57	7836313	23	1024	285 162 174 186 198 229 241 259 297 309 321 333 350 362 374 400 412 424 436 460 472 484 496 508 534 546 564 595 607 619 631 661 673 685 697 729 741 759 790 802 814 826 858 870 882 894 923 935 947 959 583 778
	>>sc-miR-349-3pii	L596_g27424.t1	7161	-544.49	153	-12.54	7805054	22	1024	285 162 174 186 198 229 241 259 297 309 321 333 350 362 374 400 412 424 436 464 478 490 502 534 546 564 595 607 619 631 661 673 685 697 729 741 759 790 802 814 826 858 870 882 894 923 935 947 959
	>>sc-miR-349-3pi	L596_g27429.t1	5164	-414.87	161	-13.17	7781733	22	504	107 55 355 182 240 304 1 9 21 67 79 91 119 131 143 155 194 206 218 252 264 276 288 316 328 340 367 379 391 403 427 439 451 463
	>>sc-miR-349-3piii	L596_g27429.t1	5164	-414.87	161	-13.17	7844251	23	504	106 54 354 181 239 303 1 8 20 66 78 90 118 130 142 154 193 205 217 251 263 275 287 315 327 339 366 378 390 402 426 438 450 462
	>>sc-miR-349-3pii	L596_g27429.t1	4994	-380.76	156	-12.14	7812992	22	504	106 54 354 181 239 303 1 8 20 66 78 90 118 130 142 154 193 205 217 251 263 275 287 315 327 339 366 378 390 402 426 438 450 462
	>>sc-miR-291-3pi	L596_g24257.t1	1010	-48.73	155	-9.19	5610576	21	257	145 100 115 161 176 206 84
	>>sc-miR-775	L596_g25271.t1	874	-91.45	151	-17.25	9170503	23	1027	88 28 322 390 155 288
	>>sc-miR-291-3pi	L596_g24256.t2	867	-39.54	155	-6.59	5606911	21	127	55 10 25 71 86 1
	>>sc-miR-114	L596_g4814.t1	748	-90.11	153	-20.26	680999	23	1713	949 1011 1135 1383 76
	>>sc-miR-181	L596_g4814.t1	748	-88.8	153	-19.34	2962906	22	1713	950 1012 1136 1384 77
	>>sc-miR-274	L596_g4814.t1	738	-87.55	149	-18.84	5088518	22	1713	944 1006 1135 1383 77
	>>sc-miR-1191	L596_g15359.t1	622	-133.68	210	-46.28	915959	24	610	334 475 404
	>>sc-miR-125	L596_g17671.t1	606	-47.44	161	-16.76	1164208	22	483	361 381 441 421
	>>sc-miR-349-3pii	L596_g17354.t1	598	-49.78	153	-13.51	7792777	22	144	19 1 52 76
	>>sc-miR-87-3pi	L596_g22812.t1	584	-60.68	146	-15.62	9513132	22	264	113 146 178 211
	>>sc-miR-318-3p	L596_g9019.t1	570	-45.39	150	-14.28	6625577	23	751	344 257 299 422
	>>sc-miR-10	L596_g21450.t1	510	-90.03	192	-40.75	42215	22	510	300 370 4
	>>sc-miR-29	L596_g704.t1	484	-85.02	162	-28.52	5586782	23	252	95 124 65
	>>sc-miR-89	L596_g21623.t1	477	-51.33	172	-24.65	9638273	23	768	295 277 344
	>>sc-miR-89	L596_g21623.t3	477	-51.33	172	-24.65	9641781	23	768	295 277 344
	>>sc-miR-89	L596_g21623.t2	477	-51.33	172	-24.65	9646210	23	768	295 277 344
	>>sc-miR-255-5p	L596_g20067.t1	472	-30.01	167	-15.19	4833417	21	648	452 562 287
	>>sc-miR-772	L596_g16671.t2	471	-59.31	170	-27.42	9071318	21	1051	288 4 195
	>>sc-miR-772	L596_g16671.t1	471	-59.31	170	-27.42	9072210	21	1051	288 4 195
	>>sc-miR-349-3pi	L596_g17354.t1	468	-42.3	158	-14.54	7761518	22	144	20 1 53
	>>sc-miR-349-3piii	L596_g17354.t1	468	-42.3	158	-14.54	7824036	23	144	19 1 52
	>>sc-miR-291-3pii	L596_g9951.t1	467	-50.24	163	-22.14	5657777	21	1076	300 646 508
	>>sc-miR-134	L596_g12707.t1	466	-48.96	157	-16.87	1409555	22	1106	1054 553 140
	>>sc-miR-97	L596_g2058.t2	465	-41.93	156	-15.65	9951783	23	176	16 75 50
	>>sc-miR-71-5p	L596_g16671.t2	464	-52.5	167	-25.33	8477397	20	1051	289 5 198
	>>sc-miR-71-5p	L596_g16671.t1	464	-52.5	167	-25.33	8478289	20	1051	289 5 198
	>>sc-miR-97	L596_g5761.t1	462	-51.82	159	-22.18	9965118	23	308	128 216 153
	>>sc-miR-20	L596_g23614.t1	460	-65.39	167	-26.81	3452905	22	406	147 381 264
	>>sc-miR-125	L596_g4331.t1	459	-36.34	162	-14.41	1180103	22	242	38 80 174
	>>sc-miR-296	L596_g8999.t2	459	-39.09	160	-13.99	5781617	23	913	773 127 193
	>>sc-miR-296	L596_g8999.t3	459	-39.09	160	-13.99	5782402	23	897	757 111 177
	>>sc-miR-220	L596_g13899.t1	458	-50.59	155	-17.84	4285170	22	776	49 723 363
	>>sc-miR-13	L596_g25881.t1	457	-49.9	160	-19.73	1298945	22	1169	771 713 224
	>>sc-miR-225	L596_g10789.t1	457	-52.11	165	-19.77	4408390	22	688	80 379 639
	>>sc-miR-81-3p	L596_g9185.t1	457	-47.25	155	-18.41	9439431	22	242	84 150 29
	>>sc-miR-291-3pi	L596_g7586.t1	455	-21.26	155	-8.08	5622735	21	207	54 84 5
	>>sc-miR-50-5p	L596_g25788.t1	455	-53.09	161	-23.36	8295518	24	442	267 208 361
	>>sc-miR-50-5p	L596_g25788.t2	455	-53.09	161	-23.36	8298180	24	442	267 208 361
	>>sc-miR-50-5p	L596_g25788.t3	455	-53.09	161	-23.36	8302554	24	442	267 208 361
	>>sc-miR-305	L596_g9824.t1	454	-31.35	169	-17	6157791	22	144	24 52 81
	>>sc-miR-115	L596_g8771.t1	453	-54.89	155	-18.98	716315	21	1209	472 53 161
	>>sc-miR-115	L596_g8771.t2	453	-54.89	155	-18.98	716912	21	1209	472 53 161
	>>sc-miR-125	L596_g27828.t1	453	-35.86	156	-12.56	1180588	22	171	141 59 100
	>>sc-miR-308-3p	L596_g704.t1	452	-53.51	155	-18.53	6274480	22	252	88 117 65
	>>sc-miR-320	L596_g19059.t2	452	-65.98	154	-25.39	6734174	23	1147	352 156 506
	>>sc-miR-216-5p	L596_g23166.t2	450	-30.42	152	-11.29	4141115	24	326	1 144 276
	>>sc-miR-216-5p	L596_g23166.t1	450	-30.42	152	-11.29	4145694	24	326	1 144 276
	>>sc-miR-763	L596_g4797.t1	450	-58.09	155	-22.05	8842153	21	365	311 191 331
	>>sc-miR-124-3p	L596_g21212.t1	449	-47.07	161	-21.14	1135574	20	765	363 164 292
	>>sc-miR-124-3p	L596_g21212.t2	449	-47.07	161	-21.14	1140929	20	765	363 164 292
	>>sc-miR-123	L596_g5981.t1	448	-41.66	155	-14.81	1116828	23	159	9 26 42
	>>sc-miR-14	L596_g21212.t1	448	-44.13	153	-18.52	1635718	23	765	160 361 288
	>>sc-miR-14	L596_g21212.t2	448	-44.13	153	-18.52	1641073	23	765	160 361 288
	>>sc-miR-296	L596_g13004.t1	448	-40.7	156	-16.04	5754627	23	305	101 163 228
	>>sc-miR-9	L596_g9185.t1	448	-44.68	154	-16.24	9689503	20	242	89 155 32
	>>sc-miR-124-3p	L596_g10784.t1	447	-51.22	159	-22.42	1126588	20	459	351 328 19
	>>sc-miR-19	L596_g24809.t1	446	-69.39	156	-27.21	3142861	23	235	63 41 14
	>>sc-miR-301-3p	L596_g324.t2	445	-36.39	157	-13.4	5960429	22	231	60 1 119
	>>sc-miR-757	L596_g12359.t1	445	-53.4	154	-20.1	8631817	23	1309	130 170 605
	>>sc-miR-192	L596_g4814.t1	444	-55.58	152	-22.21	3244237	23	1713	919 1105 857
	>>sc-miR-55-5p	L596_g19556.t1	443	-37.41	153	-13.11	8328868	23	346	27 281 36
	>>sc-miR-55-5p	L596_g19556.t2	443	-37.41	153	-13.11	8333410	23	346	27 281 36
	>>sc-miR-86-5p	L596_g2904.t2	443	-34.99	153	-12.5	9495648	24	790	68 739 32
	>>sc-miR-86-5p	L596_g2904.t3	443	-34.99	153	-12.5	9496921	24	914	192 863 156
	>>sc-miR-86-5p	L596_g2904.t1	443	-34.99	153	-12.5	9501146	24	790	68 739 32
	>>sc-miR-125	L596_g10447.t1	442	-31.14	151	-11.65	1156985	22	227	86 136 1
	>>sc-miR-34-5p	L596_g24809.t1	442	-57.42	152	-19.68	7644157	23	235	39 64 12
	>>sc-miR-13	L596_g12359.t1	441	-52.33	156	-17.62	1285952	22	1309	1028 52 540
	>>sc-miR-216-5p	L596_g18791.t1	439	-32.77	147	-11.13	4136992	24	1043	698 238 736
	>>sc-miR-308-5p	L596_g20049.t1	439	-60.7	148	-22.56	6299634	22	445	20 360 227
	>>sc-miR-86-5p	L596_g4643.t1	439	-24.65	154	-8.45	9494998	24	309	144 214 169
	>>sc-miR-97	L596_g14090.t1	438	-47.82	146	-15.94	9945384	23	248	56 82 108
	>>sc-miR-320	L596_g18381.t1	437	-53.44	154	-19.04	6736145	23	1500	93 585 605
	>>sc-miR-291-3pi	L596_g9018.t1	436	-29.75	148	-10.53	5626026	21	669	130 341 551
	>>sc-miR-14	L596_g10784.t1	435	-44.46	152	-16.11	1626732	23	459	323 16 352
	>>sc-miR-217	L596_g8999.t2	435	-44.03	148	-17.63	4187408	21	913	113 330 607
	>>sc-miR-217	L596_g8999.t3	435	-44.03	148	-17.63	4188193	21	897	97 314 591
	>>sc-miR-5	L596_g9185.t1	435	-36.54	151	-12.26	8282848	22	242	28 86 152
	>>sc-miR-137	L596_g2103.t1	434	-36.76	148	-13.78	1514298	23	88	42 66 1
	>>sc-miR-255-5p	L596_g47.t1	433	-22.82	151	-8.64	4839389	21	2409	563 1310 730
	>>sc-miR-353	L596_g2248.t1	432	-20.99	148	-8.92	7987893	22	1067	1045 318 240
	>>sc-miR-101-5pi	L596_g22504.t1	431	-55.34	149	-22.57	175645	22	1082	47 999 876
	>>sc-miR-125	L596_g22870.t3	431	-29.04	151	-15.41	1168845	22	1772	1008 22 360
	>>sc-miR-301-5pi	L596_g22504.t1	431	-55.34	149	-22.57	5989819	22	1082	47 999 876
	>>sc-miR-125	L596_g25379.t1	430	-25.82	145	-9.9	1167216	22	261	55 178 127
	>>sc-miR-125	L596_g2174.t1	430	-25.75	145	-10.22	1169054	22	126	19 81 49
	>>sc-miR-217	L596_g27970.t1	429	-40.34	143	-14.21	4178105	21	1328	506 533 936
	>>sc-miR-302	L596_g25356.t1	429	-59.01	143	-20.79	6050247	22	461	254 278 310
	>>sc-miR-86-5p	L596_g25379.t1	428	-27.62	144	-10.4	9482110	24	261	20 90 101
	>>sc-miR-349-3pi	L596_g19154.t1	426	-29.47	146	-10.48	7763574	22	239	102 1 27
	>>sc-miR-349-3piii	L596_g19154.t1	426	-29.47	146	-10.48	7826092	23	239	101 1 26
	>>sc-miR-353	L596_g13343.t1	425	-21.4	145	-7.27	7976015	22	575	427 13 476
	>>sc-miR-101-5pi	L596_g19995.t1	400	-90.31	200	-45.69	172289	22	580	247 432
	>>sc-miR-301-5pi	L596_g19995.t1	400	-90.31	200	-45.69	5986463	22	580	247 432
	>>sc-miR-101-3pi	L596_g19995.t1	373	-77.61	195	-41.88	109771	22	580	214 400
	>>sc-miR-111-3pi	L596_g19995.t1	373	-77.61	195	-41.88	547397	22	580	214 400
	>>sc-miR-343	L596_g19995.t1	373	-77.61	195	-41.88	7518154	22	580	214 400
	>>sc-miR-315	L596_g19995.t1	372	-78.7	195	-46.68	6517866	21	580	215 401
	>>sc-miR-275-3pii	L596_g19995.t1	371	-76.62	197	-43.92	5142470	23	580	211 397
	>>sc-miR-350-3p	L596_g19995.t1	367	-80.22	187	-41.07	7862003	22	580	213 399
	>>sc-miR-101-3pii	L596_g19995.t1	361	-73.68	185	-38.27	141030	22	580	212 397
	>>sc-miR-111-3pii	L596_g19995.t1	361	-73.68	185	-38.27	578656	22	580	212 397
	>>sc-miR-275-3pi	L596_g19995.t1	361	-74.56	192	-42.89	5111211	22	580	211 397
	>>sc-miR-333	L596_g19995.t1	361	-74.56	192	-42.89	7205564	22	580	211 397
	>>sc-miR-151	L596_g19995.t1	358	-67.13	179	-34.07	2047829	22	580	211 397
	>>sc-miR-26-3p	L596_g19995.t1	349	-75.62	183	-41.24	4986175	22	580	208 396
	>>sc-miR-30	L596_g3762.t1	348	-57.46	200	-40.75	5906369	22	178	17 154
	>>sc-miR-346	L596_g19995.t1	347	-71.69	180	-37.89	7674449	23	580	208 396
	>>sc-miR-108	L596_g19995.t1	345	-59.25	174	-30.84	422361	22	580	244 431
	>>sc-miR-328-5pii	L596_g19591.t1	343	-53.79	173	-30.16	7018763	24	657	498 119
	>>sc-miR-347	L596_g19591.t1	343	-53.79	173	-30.16	7706461	24	657	498 119
	>>sc-miR-254-3p	L596_g19995.t1	342	-53.39	171	-27.2	4798621	22	580	211 397
	>>sc-miR-300	L596_g19995.t1	342	-80.68	181	-43.77	5923945	23	580	209 394
	>>sc-miR-263	L596_g2138.t1	341	-50.17	171	-26.64	4956878	22	248	218 88
	>>sc-miR-147	L596_g19995.t1	340	-63.45	173	-31.77	1860275	22	580	212 397
	>>sc-miR-328-5pi	L596_g9237.t2	339	-49.84	182	-31.88	7000708	25	493	37 379
	>>sc-miR-328-5pi	L596_g9237.t3	339	-49.84	182	-31.88	7001499	25	493	37 379
	>>sc-miR-328-5pi	L596_g9237.t1	339	-49.84	182	-31.88	7001561	25	493	37 379
	>>sc-miR-81-3p	L596_g26367.t1	338	-38.68	179	-22.81	9435191	22	534	392 309
	>>sc-miR-305	L596_g25795.t1	337	-27.26	180	-15.78	6143311	22	237	126 76
	>>sc-miR-141-3p	L596_g19995.t1	335	-62.72	172	-32.48	1703980	22	580	211 396
	>>sc-miR-316	L596_g19995.t1	333	-65.21	175	-35.61	6549125	22	580	208 396
	>>sc-miR-320	L596_g20421.t1	333	-60.09	168	-32.97	6739891	23	99	14 42
	>>sc-miR-81-3p	L596_g13560.t2	333	-39.23	170	-19.95	9412413	22	955	495 245
	>>sc-miR-81-3p	L596_g13560.t1	333	-39.23	170	-19.95	9413456	22	955	495 245
	>>sc-miR-345	L596_g22304.t1	330	-64.76	170	-36.78	7611265	23	312	20 221
	>>sc-miR-228-5p	L596_g15253.t1	328	-40.18	169	-22.14	4510961	23	207	14 62
	>>sc-miR-291-3pi	L596_g10789.t1	328	-25.84	164	-12.92	5596232	21	688	386 646
	>>sc-miR-353	L596_g18668.t1	327	-32.22	172	-18.12	7986391	22	176	132 1
	>>sc-miR-81-3p	L596_g11662.t1	327	-36.9	167	-18.48	9410510	22	154	67 33
	>>sc-miR-201	L596_g8363.t1	326	-43.42	163	-21.71	3525752	23	337	89 302
	>>sc-miR-93-3pii	L596_g2138.t1	326	-35.32	163	-17.66	9802023	22	248	64 196
	>>sc-miR-151	L596_g19302.t1	325	-61.49	174	-34.16	2051074	22	165	52 63
	>>sc-miR-140	L596_g27604.t1	324	-38.8	162	-19.4	1681173	22	584	52 140
	>>sc-miR-275-3pii	L596_g19302.t1	324	-66.75	173	-36.46	5145715	23	165	51 62
	>>sc-miR-57-5p	L596_g13899.t1	324	-57.76	166	-29.23	8348840	25	776	480 596
	>>sc-miR-772	L596_g22623.t1	324	-40.84	171	-23.57	9076330	21	608	357 440
	>>sc-miR-148	L596_g18749.t1	323	-34.29	164	-17.57	1885533	23	1146	309 351
	>>sc-miR-130	L596_g2313.t1	322	-35.12	163	-19.25	1325506	23	782	737 239
	>>sc-miR-138	L596_g6903.t2	322	-30.21	163	-15.55	1561427	22	220	44 146
	>>sc-miR-228-5p	L596_g21275.t1	322	-27.44	168	-14.87	4514889	23	342	31 131
	>>sc-miR-234-3p	L596_g7761.t1	322	-35.22	161	-17.61	4585456	21	123	10 83
	>>sc-miR-348	L596_g3827.t1	322	-40.57	162	-20.79	7747025	23	992	609 756
	>>sc-miR-772	L596_g24143.t1	322	-39.09	164	-19.87	9081092	21	297	9 186
	>>sc-miR-87-3pi	L596_g3766.t1	322	-45.06	161	-22.53	9531184	22	395	4 120
	>>sc-miR-89	L596_g2313.t1	322	-31.48	161	-15.74	9640400	23	782	33 531
	>>sc-miR-10	L596_g14700.t2	321	-47.61	168	-27.6	37816	22	746	459 300
	>>sc-miR-10	L596_g14700.t1	321	-47.61	168	-27.6	38799	22	647	360 201
	>>sc-miR-254-3p	L596_g19302.t1	321	-54.53	166	-27.29	4801866	22	165	52 63
	>>sc-miR-50-5p	L596_g5953.t1	321	-36.49	171	-22.2	8307499	24	950	603 716
	>>sc-miR-50-5p	L596_g5953.t2	321	-36.49	171	-22.2	8312711	24	950	603 716
	>>sc-miR-170-5p	L596_g13634.t3	320	-31.53	167	-18.16	2628636	22	1146	19 946
	>>sc-miR-170-5p	L596_g13634.t1	320	-31.53	167	-18.16	2629861	22	1146	19 946
	>>sc-miR-170-5p	L596_g13634.t2	320	-31.53	167	-18.16	2630403	22	1146	19 946
	>>sc-miR-216-5p	L596_g16646.t2	320	-27.63	174	-17.42	4131680	24	128	67 81
	>>sc-miR-286	L596_g13634.t3	320	-31.53	167	-18.16	5379428	22	1146	19 946
	>>sc-miR-286	L596_g13634.t1	320	-31.53	167	-18.16	5380653	22	1146	19 946
	>>sc-miR-286	L596_g13634.t2	320	-31.53	167	-18.16	5381195	22	1146	19 946
	>>sc-miR-328-5pi	L596_g16929.t1	320	-32.92	160	-16.46	6977150	25	720	28 149
	>>sc-miR-55-5p	L596_g15277.t1	320	-39.85	163	-23.69	8324261	23	182	91 30
	>>sc-miR-68	L596_g2138.t1	320	-33.26	160	-16.63	8426627	22	248	65 197
	>>sc-miR-93-3pi	L596_g2138.t1	320	-33.26	160	-16.63	9770764	21	248	66 198
	>>sc-miR-97	L596_g20516.t1	320	-37.26	160	-18.63	9955305	23	679	223 568
	>>sc-miR-123	L596_g146.t1	319	-39	167	-22.63	1102721	23	347	254 96
	>>sc-miR-123	L596_g1460.t2	319	-39	167	-22.63	1103618	23	347	254 96
	>>sc-miR-71-5p	L596_g22623.t1	319	-39.32	166	-22.92	8482409	20	608	358 441
	>>sc-let-7-5p	L596_g8771.t1	318	-42.51	169	-27.46	28617	22	1209	175 215
	>>sc-let-7-5p	L596_g8771.t2	318	-42.51	169	-27.46	29214	22	1209	175 215
	>>sc-miR-216-5p	L596_g14564.t1	318	-29.28	159	-14.64	4134353	24	517	43 155
	>>sc-miR-320	L596_g24746.t1	318	-44.44	159	-22.22	6731760	23	680	292 528
	>>sc-miR-352	L596_g25539.t1	318	-36.46	159	-18.23	7951656	23	315	110 151
	>>sc-miR-36-3p	L596_g27604.t1	318	-51.4	165	-27.87	8058009	23	584	326 298
	>>sc-miR-1194	L596_g14240.t1	317	-43.36	168	-22.48	943232	22	387	229 83
	>>sc-miR-125	L596_g16653.t1	317	-32.47	159	-16.32	1162009	22	103	82 33
	>>sc-miR-160	L596_g19702.t1	317	-27.83	166	-16.89	2265584	24	534	86 488
	>>sc-miR-170-5p	L596_g19425.t1	317	-33.23	166	-20.22	2635705	22	199	143 68
	>>sc-miR-286	L596_g19425.t1	317	-33.23	166	-20.22	5386497	22	199	143 68
	>>sc-miR-297	L596_g11281.t1	317	-35.9	163	-19.75	5784778	22	293	39 226
	>>sc-miR-5	L596_g7317.t2	317	-25.7	165	-14.89	8279309	22	1010	721 876
	>>sc-miR-71-5p	L596_g24143.t1	317	-37.51	164	-19.22	8487171	20	297	10 188
	>>sc-miR-767	L596_g27501.t1	317	-37.67	160	-19.24	8969762	23	542	70 270
	>>sc-miR-97	L596_g6779.t1	317	-27.28	165	-16.41	9962037	23	317	239 173
	>>sc-miR-170-5p	L596_g15087.t1	316	-28.92	161	-15.79	2634392	22	98	40 4
	>>sc-miR-170-5p	L596_g22899.t2	316	-27.09	166	-16.94	2637094	22	366	51 81
	>>sc-miR-25	L596_g25348.t2	316	-26.54	159	-14.81	4736488	23	231	97 77
	>>sc-miR-25	L596_g25348.t1	316	-26.54	159	-14.81	4738255	23	231	97 77
	>>sc-miR-255-5p	L596_g7865.t1	316	-19.48	165	-13.75	4833757	21	307	91 79
	>>sc-miR-286	L596_g15087.t1	316	-28.92	161	-15.79	5385184	22	98	40 4
	>>sc-miR-286	L596_g22899.t2	316	-27.09	166	-16.94	5387886	22	366	51 81
	>>sc-miR-341	L596_g17564.t1	316	-21.91	164	-14.58	7447760	23	37	3 16
	>>sc-miR-34-5p	L596_g2138.t1	316	-47.65	158	-23.84	7645152	23	248	1 133
	>>sc-miR-68	L596_g13362.t1	316	-40.32	162	-22.22	8412420	22	44	19 1
	>>sc-miR-1194	L596_g12705.t1	315	-40.52	167	-24.09	942819	22	455	115 383
	>>sc-miR-125	L596_g14264.t1	315	-29.65	159	-15.25	1165558	22	873	25 406
	>>sc-miR-170-3p	L596_g13634.t3	315	-33.69	162	-19.24	2597377	22	1146	18 945
	>>sc-miR-170-3p	L596_g13634.t1	315	-33.69	162	-19.24	2598602	22	1146	18 945
	>>sc-miR-170-3p	L596_g13634.t2	315	-33.69	162	-19.24	2599144	22	1146	18 945
	>>sc-miR-31	L596_g24694.t1	315	-40.86	158	-23.3	6332921	25	221	12 34
	>>sc-miR-313	L596_g25346.t1	315	-40.82	163	-21.04	6424051	22	538	357 18
	>>sc-miR-313	L596_g25346.t2	315	-40.82	163	-21.04	6427159	22	538	357 18
	>>sc-miR-71-5p	L596_g26215.t1	315	-30.36	164	-20.22	8493680	20	363	38 175
	>>sc-miR-772	L596_g26215.t1	315	-30.36	164	-20.22	9087601	21	363	37 174
	>>sc-miR-119	L596_g1267.t1	314	-26.85	161	-13.68	878407	21	198	16 1
	>>sc-miR-170-5p	L596_g17345.t1	314	-24.1	159	-12.48	2631521	22	147	56 5
	>>sc-miR-216-5p	L596_g7447.t1	314	-29.58	161	-15.15	4150139	24	310	26 228
	>>sc-miR-275-3pi	L596_g19302.t1	314	-64.69	168	-35.43	5114456	22	165	51 62
	>>sc-miR-280-5pii	L596_g8857.t1	314	-42.64	164	-25.97	5313512	23	492	407 19
	>>sc-miR-286	L596_g17345.t1	314	-24.1	159	-12.48	5382313	22	147	56 5
	>>sc-miR-297	L596_g18749.t1	314	-50.06	161	-26.61	5792908	22	1146	205 4
	>>sc-miR-302	L596_g24533.t1	314	-44.65	158	-22.33	6046168	22	340	141 312
	>>sc-miR-302	L596_g24534.t2	314	-44.65	158	-22.33	6047078	22	340	141 312
	>>sc-miR-333	L596_g19302.t1	314	-64.69	168	-35.43	7208809	22	165	51 62
	>>sc-miR-46-3p	L596_g27501.t1	314	-33.78	157	-16.89	8219546	22	542	52 252
	>>sc-miR-5	L596_g10989.t2	314	-35.12	160	-21.91	8253513	22	616	394 525
	>>sc-miR-5	L596_g10989.t1	314	-35.12	160	-21.91	8253598	22	916	694 825
	>>sc-miR-57-5p	L596_g26181.t1	314	-48.64	161	-26.11	8374798	25	269	138 1
	>>sc-miR-86-5p	L596_g13006.t1	314	-28.69	161	-15.84	9475103	24	620	32 224
	>>sc-miR-86-5p	L596_g13006.t2	314	-28.69	161	-15.84	9475876	24	620	32 224
	>>sc-miR-1194	L596_g8903.t1	313	-40.92	164	-22.1	968403	22	162	9 37
	>>sc-miR-125	L596_g17843.t1	313	-31.46	157	-16.84	1163764	22	116	56 87
	>>sc-miR-20	L596_g27891.t1	313	-42.74	159	-22.11	3461287	22	688	437 71
	>>sc-miR-20	L596_g27891.t2	313	-42.74	159	-22.11	3467561	22	688	437 71
	>>sc-miR-279	L596_g462.t1	313	-35.04	168	-22.65	5211641	22	242	36 187
	>>sc-miR-279	L596_g462.t2	313	-35.04	168	-22.65	5212909	22	356	150 301
	>>sc-miR-32	L596_g19644.t1	313	-27.72	163	-15.42	6707342	21	290	28 51
	>>sc-miR-320	L596_g23527.t1	313	-40.16	166	-21.72	6733243	23	159	83 54
	>>sc-miR-42-3pi	L596_g14700.t2	313	-52.65	160	-28.88	8102638	22	746	396 90
	>>sc-miR-50-5p	L596_g18562.t1	313	-36.66	159	-20.82	8298124	24	380	105 22
	>>sc-miR-57-5p	L596_g22474.t1	313	-44.38	157	-23.83	8360827	25	358	53 87
	>>sc-miR-767	L596_g10329.t1	313	-27.99	157	-15.35	8940461	23	573	531 487
	>>sc-miR-772	L596_g2707.t1	313	-40.33	158	-22.34	9089033	21	210	50 18
	>>sc-miR-79-3p	L596_g18427.t2	313	-27.25	160	-14.89	9359337	22	1033	182 752
	>>sc-miR-79-3p	L596_g18427.t1	313	-27.25	160	-14.89	9363116	22	1119	268 838
	>>sc-miR-9	L596_g10462.t1	313	-36.67	162	-20.43	9659549	20	160	21 73
	>>sc-miR-102	L596_g26591.t1	312	-31.27	161	-16.8	239055	22	300	67 77
	>>sc-miR-144	L596_g15096.t1	312	-33.52	166	-18.37	1791495	22	155	78 1
	>>sc-miR-296	L596_g15590.t1	312	-22.76	157	-13.09	5761435	23	874	264 597
	>>sc-miR-320	L596_g9551.t1	312	-47.07	172	-28.88	6750991	23	121	53 13
	>>sc-miR-320	L596_g9552.t1	312	-41.97	172	-28.88	6751333	23	101	33 1
	>>sc-miR-326	L596_g28253.t1	312	-36.14	161	-19.25	6930183	23	255	222 44
	>>sc-miR-331	L596_g2313.t1	312	-33.33	158	-18.43	7139680	24	782	513 15
	>>sc-miR-340	L596_g7591.t1	312	-24.72	158	-12.86	7437816	22	328	289 300
	>>sc-miR-349-3piii	L596_g2140.t1	312	-22.09	159	-11.99	7833624	23	142	103 78
	>>sc-miR-79-3p	L596_g27638.t1	312	-25.77	157	-14.13	9367489	22	314	101 129
	>>sc-miR-79-3p	L596_g27638.t2	312	-25.77	157	-14.13	9369040	22	314	101 129
	>>sc-miR-92	L596_g14815.t1	312	-36.86	160	-19.39	9729073	22	506	142 154
	>>sc-miR-93-3pi	L596_g13362.t1	312	-38.84	158	-20.34	9756557	21	44	20 1
	>>sc-miR-93-3pii	L596_g13362.t1	312	-40.21	158	-21.71	9787816	22	44	19 1
	>>sc-miR-1191	L596_g24421.t1	311	-29.88	161	-17.71	925551	24	986	146 25
	>>sc-miR-216-5p	L596_g49.t1	311	-26.82	165	-16.59	4150844	24	3146	252 2078
	>>sc-miR-25	L596_g18464.t1	311	-32.75	160	-17.48	4736958	23	200	140 160
	>>sc-miR-305	L596_g12483.t1	311	-17.61	165	-9.62	6130596	22	484	427 24
	>>sc-miR-325	L596_g8249.t1	311	-38.03	159	-20.56	6900734	21	321	100 133
	>>sc-miR-35-3p	L596_g14700.t2	311	-46.92	159	-23.99	8008861	22	746	89 396
	>>sc-miR-71-5p	L596_g11625.t1	311	-38.47	158	-23.67	8473558	20	441	182 248
	>>sc-miR-772	L596_g11625.t1	311	-39.44	158	-24.06	9067479	21	441	181 247
	>>sc-miR-81-3p	L596_g12956.t2	311	-39.43	161	-21.69	9411784	22	186	6 24
	>>sc-miR-81-3p	L596_g12956.t1	311	-39.43	161	-21.69	9413401	22	186	6 24
	>>sc-miR-87-3pi	L596_g8942.t1	311	-33.8	157	-19	9532995	22	715	526 71
	>>sc-miR-97	L596_g12959.t1	311	-37.98	163	-19.76	9944414	23	162	78 56
	>>sc-miR-108	L596_g14904.t1	310	-47.74	164	-29.48	416098	22	516	204 484
	>>sc-miR-1191	L596_g25910.t2	310	-28.66	161	-17.76	923946	24	598	116 129
	>>sc-miR-172	L596_g12700.t2	310	-38.78	167	-25.53	2692180	22	485	331 222
	>>sc-miR-172	L596_g12700.t1	310	-38.78	167	-25.53	2692826	22	645	491 382
	>>sc-miR-202-3p	L596_g12276.t1	310	-37.81	162	-22.81	3535202	22	737	645 241
	>>sc-miR-247-3p	L596_g2138.t1	310	-24.78	155	-12.39	4706806	22	248	63 195
	>>sc-miR-296	L596_g12702.t1	310	-25.89	161	-16.18	5755460	23	410	75 357
	>>sc-miR-301-3p	L596_g23639.t1	310	-57.84	155	-28.92	5950393	22	149	77 111
	>>sc-miR-302	L596_g21811.t1	310	-40.28	165	-23.47	6045872	22	405	54 1
	>>sc-miR-305	L596_g10472.t1	310	-19.52	159	-11.16	6127163	22	136	72 35
	>>sc-miR-308-5p	L596_g19799.t1	310	-46.98	165	-25.03	6297092	22	111	9 37
	>>sc-miR-5	L596_g19398.t1	310	-33.51	158	-16.85	8269609	22	289	232 161
	>>sc-miR-71-5p	L596_g21955.t1	310	-30.75	160	-17.54	8485062	20	283	6 127
	>>sc-miR-772	L596_g21955.t1	310	-30.75	160	-17.54	9078983	21	283	5 126
	>>sc-miR-772	L596_g5813.t1	310	-34.89	156	-20.57	9090190	21	394	183 312
	>>sc-miR-97	L596_g3643.t1	310	-30.7	160	-16.78	9969325	23	200	83 58
	>>sc-miR-1194	L596_g27099.t2	309	-37.63	155	-19.02	957768	22	931	532 407
	>>sc-miR-1194	L596_g27099.t1	309	-37.63	155	-19.02	963468	22	629	500 375
	>>sc-miR-125	L596_g13955.t1	309	-23.05	161	-13.71	1159788	22	170	47 66
	>>sc-miR-1-3p	L596_g23545.t1	309	-27	164	-14.45	1611951	21	107	42 84
	>>sc-miR-1-3p	L596_g4159.t1	309	-25.16	157	-12.85	1623368	21	140	4 23
	>>sc-miR-170-5p	L596_g20271.t1	309	-22.66	157	-13.11	2638927	22	418	189 387
	>>sc-miR-170-5p	L596_g20787.t1	309	-37.17	155	-20.44	2639477	22	695	379 469
	>>sc-miR-178	L596_g20059.t1	309	-42.04	157	-24.59	2829634	23	289	28 116
	>>sc-miR-178	L596_g20059.t2	309	-42.04	157	-24.59	2831247	23	289	28 116
	>>sc-miR-26-3p	L596_g9951.t1	309	-50.55	155	-26.41	5001338	22	1076	287 990
	>>sc-miR-275-3pi	L596_g9951.t1	309	-47.88	156	-25.53	5126374	22	1076	287 990
	>>sc-miR-286	L596_g20271.t1	309	-22.66	157	-13.11	5389719	22	418	189 387
	>>sc-miR-286	L596_g20787.t1	309	-37.17	155	-20.44	5390269	22	695	379 469
	>>sc-miR-296	L596_g12923.t1	309	-21.26	169	-12.85	5755197	23	479	211 188
	>>sc-miR-297	L596_g24028.t1	309	-49.85	156	-26.96	5800700	22	692	159 569
	>>sc-miR-301-3p	L596_g4178.t1	309	-32.99	157	-17.84	5959412	22	452	194 364
	>>sc-miR-305	L596_g9274.t1	309	-20.63	157	-11.6	6157497	22	748	353 36
	>>sc-miR-333	L596_g9951.t1	309	-47.88	156	-25.53	7220727	22	1076	287 990
	>>sc-miR-348	L596_g5158.t1	309	-30.93	158	-15.83	7741985	23	134	55 1
	>>sc-miR-353	L596_g10543.t1	309	-21.97	156	-11.77	7972165	22	234	118 36
	>>sc-miR-37-3p	L596_g14700.t2	309	-49.11	155	-26.81	8071379	22	746	89 395
	>>sc-miR-5	L596_g26544.t2	309	-28.29	158	-15.67	8273068	22	276	37 105
	>>sc-miR-5	L596_g26544.t1	309	-28.29	158	-15.67	8277568	22	276	37 105
	>>sc-miR-69	L596_g17624.t1	309	-35.4	160	-18.77	8447753	23	411	292 76
	>>sc-miR-9	L596_g21438.t2	309	-33.38	159	-18.72	9673687	20	370	215 245
	>>sc-miR-9	L596_g21438.t1	309	-33.38	159	-18.72	9675397	20	370	215 245
	>>sc-miR-9	L596_g7317.t2	309	-29.18	160	-18.91	9685964	20	1010	877 723
	>>sc-miR-114	L596_g22298.t2	308	-37.09	163	-20.17	668008	23	1019	106 993
	>>sc-miR-114	L596_g22298.t1	308	-37.09	163	-20.17	672361	23	1051	138 1025
	>>sc-miR-119	L596_g6949.t1	308	-21.72	160	-13.2	895639	21	48	1 29
	>>sc-miR-13	L596_g25165.t1	308	-37.48	162	-21.91	1299489	22	166	24 96
	>>sc-miR-158	L596_g13553.t1	308	-35.27	159	-18.26	2159964	22	342	64 283
	>>sc-miR-159	L596_g25170.t1	308	-33.66	163	-21.87	2203854	23	198	13 30
	>>sc-miR-170-3p	L596_g15087.t1	308	-31.7	156	-17.12	2603133	22	98	39 6
	>>sc-miR-171	L596_g24533.t1	308	-40.56	154	-20.28	2670196	21	340	125 297
	>>sc-miR-171	L596_g24534.t2	308	-40.56	154	-20.28	2671106	21	340	125 297
	>>sc-miR-172	L596_g25844.t1	308	-25.9	161	-14.38	2702932	22	826	117 10
	>>sc-miR-2-3p	L596_g20248.t2	308	-29.1	157	-15.19	4636372	23	1206	164 186
	>>sc-miR-2-3p	L596_g20248.t1	308	-29.1	157	-15.19	4642112	23	1206	164 186
	>>sc-miR-255-5p	L596_g19966.t2	308	-18.12	163	-9.9	4826738	21	206	148 186
	>>sc-miR-255-5p	L596_g19966.t3	308	-18.12	163	-9.9	4832130	21	206	148 186
	>>sc-miR-255-5p	L596_g19966.t1	308	-18.12	163	-9.9	4832152	21	206	148 186
	>>sc-miR-263	L596_g5127.t1	308	-23.75	168	-17.51	4961743	22	382	1 158
	>>sc-miR-279	L596_g28234.t1	308	-28.36	154	-14.18	5209096	22	305	57 237
	>>sc-miR-280-5pi	L596_g8857.t1	308	-41.71	159	-25.97	5282253	22	492	408 21
	>>sc-miR-296	L596_g27133.t3	308	-27.76	155	-16.34	5772590	23	173	55 75
	>>sc-miR-296	L596_g27133.t2	308	-27.76	155	-16.34	5775841	23	206	55 75
	>>sc-miR-296	L596_g27133.t1	308	-27.76	155	-16.34	5779019	23	206	55 75
	>>sc-miR-305	L596_g8660.t1	308	-15.77	157	-8.84	6149873	22	288	220 239
	>>sc-miR-305	L596_g8660.t2	308	-15.77	157	-8.84	6154061	22	288	220 239
	>>sc-miR-329	L596_g18749.t1	308	-36.85	165	-21.27	7043268	23	1146	86 1050
	>>sc-miR-349-3pii	L596_g27368.t1	308	-23.43	163	-14.66	7809221	22	131	54 63
	>>sc-miR-42-3pi	L596_g14700.t1	308	-46.24	160	-28.88	8103621	22	647	297 1
	>>sc-miR-71-5p	L596_g16531.t1	308	-28.97	154	-14.87	8478775	20	361	122 251
	>>sc-miR-772	L596_g16531.t1	308	-28.97	154	-14.87	9072696	21	361	121 250
	>>sc-miR-81-3p	L596_g10989.t2	308	-32.66	158	-19.03	9410096	22	616	393 528
	>>sc-miR-81-3p	L596_g10989.t1	308	-32.66	158	-19.03	9410181	22	916	693 828
	>>sc-miR-86-5p	L596_g9572.t1	308	-23.48	168	-17.91	9502245	24	340	27 96
	>>sc-miR-9	L596_g11662.t1	308	-30.22	157	-15.94	9660582	20	154	68 35
	>>sc-miR-9	L596_g12956.t2	308	-39.21	156	-22.75	9661856	20	186	26 8
	>>sc-miR-9	L596_g12956.t1	308	-39.21	156	-22.75	9663473	20	186	26 8
	>>sc-miR-9	L596_g19398.t1	308	-35.79	156	-19.61	9676264	20	289	163 235
	>>sc-miR-94	L596_g4814.t1	308	-40.62	154	-20.31	9839886	21	1713	943 1005
	>>sc-miR-97	L596_g25740.t1	308	-24.22	157	-13.2	9956590	23	635	594 268
	>>sc-miR-10	L596_g21042.t1	307	-38.09	157	-20.2	42806	22	145	35 5
	>>sc-miR-10	L596_g21042.t2	307	-38.09	157	-20.2	48200	22	145	35 5
	>>sc-miR-115	L596_g21316.t1	307	-34.03	155	-18.79	700207	21	368	237 133
	>>sc-miR-215	L596_g14858.t1	307	-43.15	162	-24.85	4072058	22	243	116 6
	>>sc-miR-220	L596_g20927.t1	307	-39.54	156	-21.14	4298841	22	623	255 378
	>>sc-miR-274	L596_g1164.t1	307	-34.34	159	-20.71	5066164	22	1872	464 1793
	>>sc-miR-279	L596_g1238.t1	307	-28.22	154	-14.56	5191787	22	139	19 1
	>>sc-miR-297	L596_g24535.t1	307	-36.17	156	-19.58	5799494	22	646	239 404
	>>sc-miR-297	L596_g4548.t1	307	-31.6	159	-17.44	5803369	22	216	119 33
	>>sc-miR-305	L596_g23544.t1	307	-20.16	160	-11.76	6143736	22	244	121 103
	>>sc-miR-332	L596_g19612.t1	307	-36.63	160	-21.68	7169515	24	99	56 16
	>>sc-miR-71-5p	L596_g7447.t1	307	-31.14	155	-17.27	8495140	20	310	1 10
	>>sc-miR-72-5p	L596_g2456.t1	307	-34.45	158	-18.82	8513120	22	441	199 48
	>>sc-miR-759	L596_g16570.t2	307	-26.76	160	-14.39	8695476	23	663	331 509
	>>sc-miR-759	L596_g16570.t1	307	-26.76	160	-14.39	8698018	23	663	331 509
	>>sc-miR-772	L596_g7447.t1	307	-31.14	155	-17.27	9089061	21	310	1 9
	>>sc-miR-81-3p	L596_g14391.t1	307	-34.48	160	-18.86	9416330	22	386	161 194
	>>sc-miR-86-5p	L596_g14884.t2	307	-24.45	160	-12.45	9477239	24	317	259 66
	>>sc-miR-86-5p	L596_g15596.t1	307	-28.45	154	-14.28	9478851	24	242	158 59
	>>sc-miR-86-5p	L596_g14884.t1	307	-24.45	160	-12.45	9479790	24	317	259 66
	>>sc-miR-86-5p	L596_g15596.t2	307	-28.45	154	-14.28	9480633	24	242	158 59
	>>sc-miR-86-5p	L596_g26024.t1	307	-27.82	165	-19.18	9495728	24	214	18 35
	>>sc-miR-86-5p	L596_g26024.t2	307	-27.82	165	-19.18	9496823	24	214	18 35
	>>sc-miR-87-3pi	L596_g6936.t1	307	-30.83	160	-15.77	9531591	22	182	53 67
	>>sc-miR-9	L596_g14391.t1	307	-33.13	159	-16.68	9666402	20	386	163 193
	>>sc-miR-97	L596_g5211.t1	307	-27.68	157	-14.48	9961101	23	214	116 69
	>>sc-miR-10	L596_g1391.t1	306	-32.13	160	-17.57	34306	22	211	86 60
	>>sc-miR-100	L596_g10590.t1	306	-35.22	153	-17.61	63430	22	308	20 84
	>>sc-miR-102	L596_g21047.t1	306	-27.01	166	-16.64	235119	22	222	1 1
	>>sc-miR-106	L596_g23639.t1	306	-53.59	154	-27.3	355032	23	149	59 91
	>>sc-miR-11	L596_g16798.t1	306	-33.59	153	-17.91	477614	22	460	127 441
	>>sc-miR-119	L596_g19684.t1	306	-26.74	155	-15.03	888705	21	169	27 103
	>>sc-miR-125	L596_g17862.t1	306	-22.24	166	-14.42	1164857	22	161	99 1
	>>sc-miR-125	L596_g27829.t1	306	-23.8	154	-12.3	1185434	22	94	21 64
	>>sc-miR-14	L596_g1475.t2	306	-33.53	155	-18.27	1631436	23	479	229 154
	>>sc-miR-14	L596_g1475.t1	306	-33.53	155	-18.27	1632689	23	479	229 154
	>>sc-miR-14	L596_g3195.t1	306	-41.26	153	-20.63	1653068	23	297	28 151
	>>sc-miR-141-3p	L596_g20421.t1	306	-45.07	157	-25.3	1707192	22	99	39 67
	>>sc-miR-142	L596_g22411.t2	306	-29.92	161	-20.53	1763409	22	75	5 1
	>>sc-miR-142	L596_g22411.t1	306	-29.92	161	-20.53	1769723	22	116	5 1
	>>sc-miR-147	L596_g20421.t1	306	-37.95	153	-19.6	1863487	22	99	39 67
	>>sc-miR-149-5p	L596_g11844.t1	306	-30.36	153	-15.18	1939552	23	675	361 496
	>>sc-miR-149-5p	L596_g21297.t1	306	-36.36	157	-19.82	1951338	23	240	102 31
	>>sc-miR-160	L596_g27029.t1	306	-23.96	153	-11.98	2276078	24	681	168 293
	>>sc-miR-202-3p	L596_g20969.t1	306	-41.69	159	-21.5	3549367	22	89	22 37
	>>sc-miR-214	L596_g17624.t1	306	-31.2	155	-17.34	4040234	21	411	300 81
	>>sc-miR-220	L596_g26084.t1	306	-42.08	166	-28.32	4309323	22	453	395 341
	>>sc-miR-225	L596_g27501.t1	306	-30.25	155	-15.23	4437207	22	542	309 109
	>>sc-miR-228-5p	L596_g15586.t1	306	-31.79	156	-17.47	4509700	23	613	248 178
	>>sc-miR-228-5p	L596_g4088.t1	306	-40.17	154	-21.61	4522514	23	154	98 83
	>>sc-miR-263	L596_g23246.t1	306	-28.32	153	-14.16	4950306	22	177	3 140
	>>sc-miR-305	L596_g18446.t1	306	-24.25	155	-14.84	6141000	22	169	109 47
	>>sc-miR-306	L596_g486.t2	306	-26.03	154	-13.06	6183511	23	43	11 1
	>>sc-miR-306	L596_g486.t1	306	-26.03	154	-13.06	6187543	23	43	11 1
	>>sc-miR-316	L596_g20421.t1	306	-45.01	157	-25.43	6552337	22	99	39 67
	>>sc-miR-340	L596_g14251.t1	306	-26.05	162	-18.13	7417321	22	277	26 176
	>>sc-miR-42-3pii	L596_g27604.t1	306	-46.27	155	-23.28	8151786	22	584	327 299
	>>sc-miR-5	L596_g10462.t1	306	-27.75	156	-14.93	8252894	22	160	19 69
	>>sc-miR-67-3p	L596_g10309.t1	306	-32.29	159	-19.69	8377877	23	566	67 514
	>>sc-miR-67-3p	L596_g9255.t1	306	-33.99	156	-19.13	8407414	23	178	152 36
	>>sc-miR-79-3p	L596_g23634.t2	306	-24.6	153	-12.3	9361005	22	454	60 131
	>>sc-miR-79-3p	L596_g23634.t1	306	-24.6	153	-12.3	9365363	22	454	60 131
	>>sc-miR-81-3p	L596_g17624.t1	306	-35.22	153	-17.84	9416782	22	411	80 299
	>>sc-miR-84-5pi	L596_g12706.t1	306	-37.42	164	-21.68	9444232	23	97	67 10
	>>sc-miR-9	L596_g17624.t1	306	-31.47	153	-16.48	9666854	20	411	82 301
	>>sc-miR-106	L596_g531.t1	305	-38.28	155	-19.67	364837	23	330	76 90
	>>sc-miR-11	L596_g9000.t1	305	-32.07	159	-18.21	498986	22	433	42 122
	>>sc-miR-114	L596_g1164.t1	305	-39.01	157	-21.56	658645	23	1872	463 1792
	>>sc-miR-118	L596_g5783.t1	305	-27.76	160	-15.13	801366	23	282	255 229
	>>sc-miR-119	L596_g24540.t1	305	-24.6	163	-14.41	890357	21	125	88 33
	>>sc-miR-1194	L596_g20248.t2	305	-26.98	154	-17.31	947810	22	1206	187 164
	>>sc-miR-1194	L596_g20248.t1	305	-26.98	154	-17.31	953550	22	1206	187 164
	>>sc-miR-13	L596_g15532.t1	305	-31.78	159	-16.59	1286843	22	982	179 131
	>>sc-miR-135	L596_g22826.t2	305	-28.36	156	-15.19	1450512	21	264	70 210
	>>sc-miR-135	L596_g22826.t1	305	-28.36	156	-15.19	1455559	21	264	70 210
	>>sc-miR-141-3p	L596_g9951.t1	305	-47.24	154	-24.14	1719143	22	1076	990 287
	>>sc-miR-181	L596_g1164.t1	305	-37.24	157	-20.71	2940552	22	1872	464 1793
	>>sc-miR-202-3p	L596_g10541.t1	305	-32.47	161	-20.43	3533265	22	428	310 4
	>>sc-miR-308-5p	L596_g9671.t1	305	-49.99	164	-28.82	6314157	22	262	197 119
	>>sc-miR-316	L596_g9951.t1	305	-47.24	154	-24.14	6564288	22	1076	990 287
	>>sc-miR-33	L596_g1739.t1	305	-33.28	161	-18.16	7074404	21	193	64 31
	>>sc-miR-332	L596_g12356.t2	305	-33.04	159	-19.29	7161255	24	524	97 430
	>>sc-miR-332	L596_g12356.t1	305	-33.04	159	-19.29	7161954	24	524	97 430
	>>sc-miR-345	L596_g9355.t1	305	-55.32	153	-29.34	7625964	23	261	132 103
	>>sc-miR-345	L596_g9355.t2	305	-55.32	153	-29.34	7626599	23	261	132 103
	>>sc-miR-71-5p	L596_g2707.t1	305	-36.97	153	-20.56	8495112	20	210	51 20
	>>sc-miR-71-5p	L596_g5813.t1	305	-34.89	156	-20.57	8496269	20	394	184 314
	>>sc-miR-767	L596_g6744.t1	305	-25.5	153	-14.25	8960729	23	512	1 279
	>>sc-miR-769	L596_g6744.t1	305	-48.37	157	-25.25	9023247	21	512	156 203
	>>sc-miR-772	L596_g17265.t2	305	-27.88	159	-16.59	9074177	21	755	194 132
	>>sc-miR-772	L596_g17265.t1	305	-27.88	159	-16.59	9074984	21	755	194 132
	>>sc-miR-9	L596_g26367.t1	305	-26.74	153	-15.23	9685263	20	534	312 395
	>>sc-miR-119	L596_g21190.t2	304	-23.24	162	-14.43	888999	21	244	183 140
	>>sc-miR-119	L596_g21190.t3	304	-23.24	162	-14.43	892246	21	244	183 140
	>>sc-miR-119	L596_g21190.t1	304	-23.24	162	-14.43	893624	21	244	183 140
	>>sc-miR-16	L596_g14240.t1	304	-37.44	153	-19.25	2224851	22	387	138 269
	>>sc-miR-20	L596_g11089.t1	304	-44.2	152	-23.7	3440570	22	170	65 97
	>>sc-miR-20	L596_g26248.t1	304	-45.27	155	-24.72	3458481	22	247	141 160
	>>sc-miR-209-3p	L596_g20429.t1	304	-34.4	152	-17.2	3862475	22	334	37 107
	>>sc-miR-291-3pi	L596_g2144.t1	304	-37.04	152	-18.52	5609417	21	501	110 371
	>>sc-miR-291-3pi	L596_g18525.t1	304	-18.42	152	-9.21	5609795	21	564	52 190
	>>sc-miR-291-3pii	L596_g23579.t2	304	-24.19	162	-13.01	5645928	21	657	582 603
	>>sc-miR-291-3pii	L596_g3827.t1	304	-28.72	162	-17.34	5652672	21	992	653 141
	>>sc-miR-296	L596_g18436.t1	304	-27.32	152	-15.54	5763266	23	146	15 42
	>>sc-miR-296	L596_g18436.t2	304	-27.32	152	-15.54	5767965	23	146	15 42
	>>sc-miR-305	L596_g16074.t2	304	-17.05	158	-10.49	6135996	22	262	122 148
	>>sc-miR-305	L596_g16074.t1	304	-17.05	158	-10.49	6136685	22	268	128 154
	>>sc-miR-308-5p	L596_g11126.t2	304	-51.71	161	-28.52	6284732	22	497	293 181
	>>sc-miR-308-5p	L596_g17885.t1	304	-43.96	159	-23.51	6291629	22	302	174 6
	>>sc-miR-320	L596_g17897.t1	304	-43.26	154	-21.76	6726123	23	104	15 33
	>>sc-miR-353	L596_g9304.t2	304	-26.97	158	-13.7	8001105	22	129	46 10
	>>sc-miR-353	L596_g9304.t1	304	-26.97	158	-13.7	8001794	22	129	46 10
	>>sc-miR-353	L596_g9304.t4	304	-26.97	158	-13.7	8001945	22	129	46 10
	>>sc-miR-36-3p	L596_g20666.t2	304	-51.42	156	-25.83	8044580	23	379	149 242
	>>sc-miR-36-3p	L596_g20666.t1	304	-51.42	156	-25.83	8052450	23	379	149 242
	>>sc-miR-37-3p	L596_g27604.t1	304	-43.74	157	-23.68	8089268	22	584	300 327
	>>sc-miR-72-5p	L596_g23764.t1	304	-37.93	157	-22.85	8512447	22	345	158 65
	>>sc-miR-763	L596_g10882.t1	304	-32.45	153	-16.51	8815913	21	304	116 18
	>>sc-miR-764	L596_g16144.t1	304	-18.57	153	-9.51	8852829	23	291	216 187
	>>sc-miR-764	L596_g16145.t1	304	-18.57	153	-9.51	8855959	23	329	281 252
	>>sc-miR-81-3p	L596_g19398.t1	304	-30.64	155	-17.27	9426192	22	289	158 233
	>>sc-miR-86-5p	L596_g12376.t2	304	-23.57	158	-11.94	9474209	24	355	198 280
	>>sc-miR-86-5p	L596_g12376.t3	304	-23.57	158	-11.94	9475055	24	355	198 280
	>>sc-miR-86-5p	L596_g12376.t1	304	-23.57	158	-11.94	9476333	24	355	198 280
	>>sc-miR-86-5p	L596_g25881.t1	304	-21.32	162	-11.97	9488803	24	1169	163 423
	>>sc-miR-86-5p	L596_g565.t1	304	-27.83	157	-15.15	9494814	24	253	190 202
	>>sc-miR-87-3pi	L596_g10644.t1	304	-37.88	152	-18.94	9503506	22	1779	97 1453
	>>sc-miR-9	L596_g26544.t2	304	-29.21	153	-14.91	9679723	20	276	106 41
	>>sc-miR-9	L596_g26544.t1	304	-29.21	153	-14.91	9684223	20	276	106 41
	>>sc-miR-95-3p	L596_g13158.t1	304	-27.14	164	-14.93	9851589	22	586	287 396
	>>sc-let-7-5p	L596_g16929.t1	303	-45.43	159	-25.43	6393	22	720	298 447
	>>sc-miR-11	L596_g12359.t1	303	-32.29	152	-16.35	473218	22	1309	1161 65
	>>sc-miR-110	L596_g17265.t2	303	-33.49	155	-17.61	509211	22	755	155 238
	>>sc-miR-110	L596_g17265.t1	303	-33.49	155	-17.61	510018	22	755	155 238
	>>sc-miR-119	L596_g8581.t2	303	-20.54	152	-11.24	898528	21	129	82 52
	>>sc-miR-119	L596_g8581.t1	303	-20.54	152	-11.24	899238	21	129	82 52
	>>sc-miR-124-3p	L596_g5274.t1	303	-36.31	152	-19.75	1149532	20	421	132 177
	>>sc-miR-125	L596_g14502.t2	303	-22.88	158	-15.05	1161760	22	81	37 52
	>>sc-miR-14	L596_g19573.t1	303	-30.62	154	-17.04	1639251	23	236	110 90
	>>sc-miR-140	L596_g2513.t1	303	-24.13	153	-14.35	1667059	22	313	17 37
	>>sc-miR-170-5p	L596_g15607.t1	303	-31.21	162	-16.91	2632076	22	319	140 64
	>>sc-miR-170-5p	L596_g15607.t2	303	-31.21	162	-16.91	2633849	22	319	140 64
	>>sc-miR-181	L596_g22298.t2	303	-35.85	158	-19.85	2949915	22	1019	107 994
	>>sc-miR-181	L596_g22298.t1	303	-35.85	158	-19.85	2954268	22	1051	139 1026
	>>sc-miR-20	L596_g13006.t1	303	-48.7	153	-27.57	3442116	22	620	446 69
	>>sc-miR-20	L596_g13006.t2	303	-48.7	153	-27.57	3442889	22	620	446 69
	>>sc-miR-217	L596_g14324.t1	303	-29.28	157	-14.75	4166923	21	489	382 3
	>>sc-miR-225	L596_g21167.t1	303	-32.53	154	-20.11	4418546	22	665	543 106
	>>sc-miR-247-3p	L596_g13362.t1	303	-34.14	154	-18.05	4692599	22	44	21 1
	>>sc-miR-255-5p	L596_g5830.t1	303	-14	158	-7.69	4834020	21	365	170 96
	>>sc-miR-278	L596_g20801.t1	303	-26.67	158	-14.16	5171657	22	85	43 15
	>>sc-miR-278	L596_g27892.t2	303	-25.83	152	-13.24	5181395	22	643	94 42
	>>sc-miR-278	L596_g27892.t4	303	-25.83	152	-13.24	5185243	22	643	94 42
	>>sc-miR-278	L596_g27892.t1	303	-25.83	152	-13.24	5187445	22	643	94 42
	>>sc-miR-286	L596_g15607.t1	303	-31.21	162	-16.91	5382868	22	319	140 64
	>>sc-miR-286	L596_g15607.t2	303	-31.21	162	-16.91	5384641	22	319	140 64
	>>sc-miR-301-3p	L596_g4888.t1	303	-40.78	154	-20.48	5966768	22	333	94 223
	>>sc-miR-306	L596_g14595.t1	303	-26.25	157	-15.5	6163569	23	184	89 1
	>>sc-miR-320	L596_g15675.t1	303	-39.02	157	-23.07	6728553	23	462	221 201
	>>sc-miR-340	L596_g17565.t1	303	-24.24	152	-14.78	7413750	22	462	185 109
	>>sc-miR-340	L596_g17565.t2	303	-24.24	152	-14.78	7414308	22	462	185 109
	>>sc-miR-345	L596_g27429.t1	303	-65.05	156	-33.01	7625438	23	504	344 228
	>>sc-miR-49-3p	L596_g15258.t2	303	-33.13	155	-18.44	8229233	22	268	210 183
	>>sc-miR-49-3p	L596_g15258.t1	303	-33.13	155	-18.44	8229724	22	106	48 21
	>>sc-miR-67-3p	L596_g18276.t1	303	-36.07	153	-18.12	8389041	23	147	67 15
	>>sc-miR-71-5p	L596_g25323.t1	303	-29.75	153	-15.68	8488424	20	1058	438 297
	>>sc-miR-759	L596_g1048.t2	303	-23.96	153	-13.7	8690359	23	255	173 87
	>>sc-miR-759	L596_g1048.t1	303	-23.96	153	-13.7	8690550	23	255	173 87
	>>sc-miR-759	L596_g10809.t1	303	-29.86	158	-19.5	8690693	23	538	109 355
	>>sc-miR-769	L596_g15210.t1	303	-43.56	152	-23.23	9008375	21	557	377 402
	>>sc-miR-769	L596_g15210.t2	303	-43.56	152	-23.23	9011796	21	557	377 402
	>>sc-miR-772	L596_g25323.t1	303	-30.62	153	-16.55	9082345	21	1058	437 296
	>>sc-miR-79-3p	L596_g14406.t1	303	-29.94	157	-15.73	9356141	22	79	30 40
	>>sc-miR-87-3pi	L596_g12128.t1	303	-34.94	159	-17.53	9504311	22	434	195 159
	>>sc-miR-97	L596_g24837.t1	303	-31.93	152	-17.06	9951234	23	326	284 88
	>>sc-miR-113	L596_g26.t1	302	-36.08	157	-18.82	647904	23	818	369 486
	>>sc-miR-113	L596_g26.t2	302	-36.08	157	-18.82	652359	23	573	124 241
	>>sc-miR-114	L596_g23852.t1	302	-32.52	151	-16.26	670299	23	830	163 319
	>>sc-miR-118	L596_g13569.t1	302	-32.78	159	-20.66	784255	23	715	300 315
	>>sc-miR-1194	L596_g5332.t1	302	-33.64	153	-19.97	959038	22	376	29 271
	>>sc-miR-124-3p	L596_g20787.t1	302	-35.17	157	-19	1139045	20	695	464 624
	>>sc-miR-125	L596_g1455.t1	302	-23.73	155	-13.36	1166080	22	190	77 139
	>>sc-miR-14	L596_g26920.t1	302	-36.58	156	-19.9	1645867	23	237	99 119
	>>sc-miR-149-5p	L596_g4081.t1	302	-27.77	152	-13.99	1958702	23	347	129 147
	>>sc-miR-157	L596_g23562.t2	302	-20	151	-10	2140352	22	216	37 175
	>>sc-miR-157	L596_g23562.t3	302	-20	151	-10	2140709	22	216	37 175
	>>sc-miR-176	L596_g10803.t1	302	-36.55	156	-19.54	2751915	22	1048	922 931
	>>sc-miR-183	L596_g14240.t1	302	-30.11	155	-17.76	3006326	22	387	271 140
	>>sc-miR-217	L596_g12938.t1	302	-32.8	153	-18.07	4160357	21	281	112 79
	>>sc-miR-217	L596_g12938.t2	302	-32.8	153	-18.07	4161229	21	301	132 99
	>>sc-miR-234-3p	L596_g22756.t1	302	-20.6	156	-11.47	4573787	21	147	112 74
	>>sc-miR-234-3p	L596_g22756.t2	302	-20.6	156	-11.47	4575195	21	147	112 74
	>>sc-miR-291-3pi	L596_g6586.t2	302	-28.96	159	-17.95	5620123	21	426	42 193
	>>sc-miR-291-3pi	L596_g3766.t1	302	-27.36	151	-13.68	5623809	21	395	78 194
	>>sc-miR-291-3pi	L596_g6586.t1	302	-28.96	159	-17.95	5624410	21	426	42 193
	>>sc-miR-296	L596_g19549.t2	302	-24.92	157	-13.42	5765590	23	431	112 219
	>>sc-miR-296	L596_g19549.t3	302	-24.92	157	-13.42	5767370	23	431	112 219
	>>sc-miR-296	L596_g19549.t1	302	-24.92	157	-13.42	5771204	23	431	112 219
	>>sc-miR-301-3p	L596_g28126.t1	302	-36.64	152	-18.35	5967553	22	211	2 17
	>>sc-miR-305	L596_g1574.t2	302	-19.38	152	-11.37	6132808	22	181	23 90
	>>sc-miR-305	L596_g1574.t1	302	-19.38	152	-11.37	6134476	22	181	23 90
	>>sc-miR-306	L596_g3827.t1	302	-24.19	155	-12.53	6184075	23	992	881 574
	>>sc-miR-313	L596_g15440.t3	302	-40.28	154	-20.14	6413578	22	334	34 262
	>>sc-miR-349-3pi	L596_g2140.t1	302	-22.09	154	-11.99	7771106	22	142	104 79
	>>sc-miR-350-5p	L596_g16600.t1	302	-38.08	158	-25.86	7883989	22	1779	396 605
	>>sc-miR-351	L596_g12096.t1	302	-26.41	159	-16.36	7911078	23	124	14 23
	>>sc-miR-36-3p	L596_g14700.t2	302	-43.01	155	-21.54	8040120	23	746	88 394
	>>sc-miR-5	L596_g17624.t1	302	-31.27	153	-16.18	8260199	22	411	300 81
	>>sc-miR-55-5p	L596_g677.t2	302	-31.61	152	-18.33	8335118	23	404	298 182
	>>sc-miR-55-5p	L596_g677.t1	302	-31.61	152	-18.33	8339093	23	404	298 182
	>>sc-miR-67-3p	L596_g16531.t1	302	-32.08	151	-16.04	8384998	23	361	168 297
	>>sc-miR-71-5p	L596_g20031.t1	302	-40.3	153	-21.11	8481803	20	737	231 324
	>>sc-miR-71-5p	L596_g20031.t2	302	-40.3	153	-21.11	8486098	20	554	48 141
	>>sc-miR-71-5p	L596_g20572.t1	302	-33.87	153	-17.36	8489332	20	135	31 73
	>>sc-miR-761	L596_g12049.t1	302	-38.07	155	-20.92	8755082	24	585	345 331
	>>sc-miR-768	L596_g12096.t1	302	-28.3	159	-17.64	8973884	24	124	13 22
	>>sc-miR-772	L596_g20031.t1	302	-42.22	153	-21.11	9075724	21	737	230 323
	>>sc-miR-772	L596_g20031.t2	302	-42.22	153	-21.11	9080019	21	554	47 140
	>>sc-miR-772	L596_g20572.t1	302	-37.79	153	-19.93	9083253	21	135	30 72
	>>sc-miR-79-3p	L596_g6424.t1	302	-18.86	151	-9.43	9371666	22	714	343 464
	>>sc-miR-87-3pi	L596_g25520.t1	302	-33.63	160	-18.11	9514612	22	758	208 242
	>>sc-miR-87-3pi	L596_g25520.t3	302	-33.63	160	-18.11	9516084	22	758	208 242
	>>sc-miR-87-3pi	L596_g25520.t2	302	-33.63	160	-18.11	9521626	22	758	208 242
	>>sc-miR-89	L596_g14241.t1	302	-23	153	-11.6	9634996	23	479	186 129
	>>sc-miR-89	L596_g17624.t1	302	-29.87	151	-14.98	9635595	23	411	98 317
	>>sc-miR-89	L596_g14241.t2	302	-23	153	-11.6	9636261	23	479	186 129
	>>sc-miR-89	L596_g2631.t2	302	-22.48	152	-11.74	9652538	23	692	150 273
	>>sc-miR-89	L596_g2631.t1	302	-22.48	152	-11.74	9655578	23	692	150 273
	>>sc-miR-89	L596_g2631.t3	302	-22.48	152	-11.74	9656651	23	692	150 273
	>>sc-miR-9	L596_g10473.t1	302	-26.98	153	-13.58	9659659	20	114	1 13
	>>sc-miR-93-3pi	L596_g22386.t1	302	-27.26	156	-14.64	9763976	21	532	170 159
	>>sc-miR-93-3pi	L596_g22386.t2	302	-27.26	156	-14.64	9768107	21	532	170 159
	>>sc-miR-93-3pi	L596_g22386.t3	302	-27.26	156	-14.64	9770180	21	532	170 159
	>>sc-miR-93-3pii	L596_g22386.t1	302	-27.26	156	-14.64	9795235	22	532	169 158
	>>sc-miR-93-3pii	L596_g22386.t2	302	-27.26	156	-14.64	9799366	22	532	169 158
	>>sc-miR-93-3pii	L596_g22386.t3	302	-27.26	156	-14.64	9801439	22	532	169 158
	>>sc-miR-97	L596_g19042.t2	302	-33.91	158	-19.58	9953104	23	229	98 177
	>>sc-miR-97	L596_g19042.t3	302	-33.91	158	-19.58	9955313	23	229	98 177
	>>sc-miR-97	L596_g24415.t1	302	-26.16	154	-13.34	9956876	23	325	52 70
	>>sc-miR-97	L596_g19042.t1	302	-33.91	158	-19.58	9958853	23	229	98 177
	>>sc-miR-97	L596_g5716.t1	302	-30.87	154	-20.05	9962479	23	302	189 79
	>>sc-miR-97	L596_g5716.t3	302	-30.87	154	-20.05	9966738	23	302	189 79
	>>sc-miR-110	L596_g7217.t1	301	-31.24	151	-15.73	520831	22	413	289 119
	>>sc-miR-1183	L596_g21424.t1	301	-39.09	155	-22.94	823982	21	271	47 14
	>>sc-miR-1194	L596_g24577.t1	301	-30.07	161	-17.46	954561	22	221	115 132
	>>sc-miR-1205	L596_g474.t1	301	-29.85	153	-16.54	1054532	23	396	254 19
	>>sc-miR-124-3p	L596_g27960.t1	301	-38.2	156	-22.54	1145254	20	622	205 439
	>>sc-miR-124-3p	L596_g27960.t2	301	-38.2	156	-22.54	1149236	20	622	205 439
	>>sc-miR-125	L596_g15610.t1	301	-22.38	156	-11.59	1164484	22	375	41 94
	>>sc-miR-134	L596_g5295.t1	301	-31.32	156	-17.21	1428600	22	181	108 1
	>>sc-miR-160	L596_g27501.t1	301	-18.35	152	-10.27	2280336	24	542	9 210
	>>sc-miR-204-5p	L596_g24809.t1	301	-37.58	158	-24.8	3674264	20	235	69 41
	>>sc-miR-216-5p	L596_g2138.t1	301	-23.61	152	-11.93	4144144	24	248	217 86
	>>sc-miR-216-5p	L596_g2637.t2	301	-26.76	153	-14.27	4148148	24	128	4 91
	>>sc-miR-216-5p	L596_g2637.t1	301	-26.76	153	-14.27	4152644	24	128	4 91
	>>sc-miR-25	L596_g2580.t1	301	-28.18	151	-14.12	4737570	23	330	65 48
	>>sc-miR-296	L596_g19574.t1	301	-25.24	161	-18.07	5764648	23	559	43 356
	>>sc-miR-296	L596_g19574.t2	301	-25.24	161	-18.07	5765736	23	559	43 356
	>>sc-miR-305	L596_g11556.t1	301	-14.18	159	-8.33	6128280	22	215	45 79
	>>sc-miR-319	L596_g2313.t1	301	-21.62	154	-11.4	6670795	22	782	517 19
	>>sc-miR-338	L596_g10145.t1	301	-30.28	160	-22.89	7345954	22	326	193 183
	>>sc-miR-350-5p	L596_g3814.t1	301	-32.16	151	-17.2	7900023	22	374	77 95
	>>sc-miR-353	L596_g4500.t1	301	-23.1	160	-11.91	7994434	22	289	123 234
	>>sc-miR-5	L596_g10644.t1	301	-25.44	161	-16.25	8253146	22	1779	1589 1632
	>>sc-miR-5	L596_g3164.t1	301	-26.78	151	-15.81	8273779	22	274	1 69
	>>sc-miR-55-5p	L596_g19591.t1	301	-38.33	156	-22.4	8331641	23	657	420 54
	>>sc-miR-68	L596_g22386.t1	301	-26.21	151	-14.03	8419839	22	532	157 169
	>>sc-miR-68	L596_g22386.t2	301	-26.21	151	-14.03	8423970	22	532	157 169
	>>sc-miR-68	L596_g22386.t3	301	-26.21	151	-14.03	8426043	22	532	157 169
	>>sc-miR-72-5p	L596_g12359.t1	301	-33.9	153	-17.88	8506781	22	1309	202 1090
	>>sc-miR-767	L596_g12694.t1	301	-23.66	155	-12.18	8944519	23	347	130 76
	>>sc-miR-776	L596_g19912.t1	301	-25.62	154	-13.81	9205781	22	682	648 290
	>>sc-miR-79-3p	L596_g2586.t1	301	-22.7	153	-11.55	9358248	22	379	143 82
	>>sc-miR-81-3p	L596_g10462.t1	301	-33.7	154	-18.83	9409477	22	160	19 69
	>>sc-miR-98	L596_g28202.t1	301	-25.07	152	-12.81	9995311	24	106	30 15
	>>sc-miR-124-3p	L596_g19573.t1	300	-31.48	155	-17.19	1139107	20	236	92 116
	>>sc-miR-140	L596_g10351.t1	300	-26.1	153	-15.59	1657249	22	599	13 331
	>>sc-miR-142	L596_g27424.t1	300	-33.93	153	-18.02	1772067	22	1024	514 709
	>>sc-miR-147	L596_g9951.t1	300	-40.7	150	-20.98	1875438	22	1076	288 990
	>>sc-miR-163	L596_g16531.t1	300	-26.02	150	-13.01	2352011	23	361	185 314
	>>sc-miR-170-5p	L596_g9577.t1	300	-16.69	150	-9.04	2656313	22	451	129 211
	>>sc-miR-171	L596_g22568.t1	300	-33.45	155	-19.21	2671101	21	539	333 228
	>>sc-miR-204-5p	L596_g2138.t1	300	-33.52	150	-16.76	3675259	20	248	4 136
	>>sc-miR-21	L596_g22870.t3	300	-27.36	152	-14.67	3919637	23	1772	1081 1133
	>>sc-miR-21	L596_g22870.t1	300	-27.36	152	-14.67	3925293	23	1034	343 395
	>>sc-miR-215	L596_g18749.t1	300	-39.61	153	-21.51	4073663	22	1146	819 367
	>>sc-miR-25	L596_g22896.t1	300	-22.56	153	-11.74	4739694	23	411	222 215
	>>sc-miR-263	L596_g7447.t1	300	-28.42	155	-15.95	4962873	22	310	230 173
	>>sc-miR-286	L596_g9577.t1	300	-16.69	150	-9.04	5407105	22	451	129 211
	>>sc-miR-301-3p	L596_g12915.t1	300	-27	150	-13.53	5943651	22	451	27 234
	>>sc-miR-301-3p	L596_g5953.t1	300	-33.68	155	-21.01	5963074	22	950	584 560
	>>sc-miR-301-3p	L596_g5953.t2	300	-33.68	155	-21.01	5968286	22	950	584 560
	>>sc-miR-302	L596_g1390.t1	300	-38.73	156	-23.72	6037305	22	829	58 541
	>>sc-miR-318-3p	L596_g3405.t1	300	-23.78	155	-14.8	6621669	23	505	43 416
	>>sc-miR-320	L596_g19059.t1	300	-40.59	154	-20.71	6732456	23	885	90 244
	>>sc-miR-332	L596_g21712.t1	300	-29.99	152	-17.07	7171890	24	364	157 191
	>>sc-miR-340	L596_g121.t1	300	-21.36	153	-11.23	7410366	22	118	72 25
	>>sc-miR-349-3pii	L596_g969.t1	300	-22.38	150	-11.19	7813734	22	430	3 328
	>>sc-miR-350-5p	L596_g24746.t1	300	-32.3	150	-16.24	7888343	22	680	274 510
	>>sc-miR-44-3p	L596_g10465.t1	300	-26.47	160	-14.61	8159108	21	557	383 364
	>>sc-miR-44-3p	L596_g13362.t1	300	-33.27	159	-19.04	8162348	21	44	23 1
	>>sc-miR-49-3p	L596_g16531.t1	300	-32.38	150	-16.19	8228703	22	361	152 281
	>>sc-miR-50-5p	L596_g23511.t2	300	-31.32	150	-15.66	8295794	24	451	116 255
	>>sc-miR-50-5p	L596_g23511.t3	300	-31.32	150	-15.66	8296183	24	451	116 255
	>>sc-miR-50-5p	L596_g23511.t1	300	-31.32	150	-15.66	8300291	24	451	116 255
	>>sc-miR-759	L596_g706.t1	300	-29.72	151	-16.04	8716655	23	389	170 201
	>>sc-miR-767	L596_g25699.t1	300	-25.54	159	-13.98	8954459	23	681	106 182
	>>sc-miR-86-5p	L596_g12501.t3	300	-25.38	158	-16.15	9474435	24	499	315 274
	>>sc-miR-86-5p	L596_g12501.t2	300	-25.38	158	-16.15	9474850	24	499	315 274
	>>sc-miR-86-5p	L596_g12385.t1	300	-25.78	155	-15.7	9475419	24	296	47 71
	>>sc-miR-86-5p	L596_g12501.t1	300	-25.38	158	-16.15	9475455	24	499	315 274
	>>sc-miR-86-5p	L596_g19912.t1	300	-16.2	157	-8.11	9487112	24	682	267 343
	>>sc-miR-86-5p	L596_g21198.t1	300	-28.58	150	-16.52	9490807	24	45	1 16
	>>sc-miR-87-3pi	L596_g8660.t1	300	-31.96	150	-17.92	9525845	22	288	80 171
	>>sc-miR-87-3pi	L596_g8660.t2	300	-31.96	150	-17.92	9530033	22	288	80 171
	>>sc-miR-9	L596_g9088.t1	300	-28.48	158	-14.42	9689368	20	133	87 45
	>>sc-miR-97	L596_g13634.t3	300	-27.35	155	-13.95	9943242	23	1146	846 570
	>>sc-miR-97	L596_g13634.t1	300	-27.35	155	-13.95	9944467	23	1146	846 570
	>>sc-miR-97	L596_g13634.t2	300	-27.35	155	-13.95	9945009	23	1146	846 570
	>>sc-miR-97	L596_g7017.t1	300	-25.59	154	-13.66	9965832	23	69	1 20
	>>sc-miR-101-5pi	L596_g14904.t1	299	-41.09	152	-21.43	166026	22	516	296 371
	>>sc-miR-103	L596_g4985.t1	299	-27.13	152	-16.06	271882	22	283	193 152
	>>sc-miR-12	L596_g21856.t1	299	-33.26	159	-17.76	979550	22	352	240 253
	>>sc-miR-12	L596_g21856.t2	299	-33.26	159	-17.76	985721	22	352	240 253
	>>sc-miR-125	L596_g4747.t1	299	-21.88	151	-12.54	1183547	22	491	224 280
	>>sc-miR-13	L596_g10287.t1	299	-31.06	156	-18.47	1281851	22	396	197 165
	>>sc-miR-13	L596_g10287.t2	299	-31.06	156	-18.47	1281876	22	396	197 165
	>>sc-miR-134	L596_g9971.t1	299	-30.84	154	-16.73	1436829	22	883	195 478
	>>sc-miR-140	L596_g13649.t2	299	-23.29	151	-13.88	1661620	22	403	178 316
	>>sc-miR-162	L596_g14541.t2	299	-31.49	151	-16.93	2319913	23	57	4 32
	>>sc-miR-162	L596_g14541.t1	299	-31.49	151	-16.93	2322786	23	57	4 32
	>>sc-miR-170-3p	L596_g20627.t1	299	-18.37	150	-9.47	2611368	22	33	9 1
	>>sc-miR-18	L596_g25881.t1	299	-32.35	153	-16.86	2893154	24	1169	235 363
	>>sc-miR-215	L596_g23852.t1	299	-35.98	155	-21.17	4077530	22	830	180 806
	>>sc-miR-216-5p	L596_g14566.t1	299	-24.87	151	-12.63	4135224	24	184	127 32
	>>sc-miR-2-3p	L596_g12705.t1	299	-26.01	153	-13.69	4631381	23	455	383 113
	>>sc-miR-291-3pii	L596_g15314.t1	299	-28.28	152	-15.22	5634113	21	321	93 192
	>>sc-miR-297	L596_g1269.t1	299	-36.11	154	-19.84	5787046	22	160	74 115
	>>sc-miR-300	L596_g9951.t1	299	-48.32	150	-25.21	5939108	23	1076	285 988
	>>sc-miR-301-3p	L596_g11953.t1	299	-32.24	150	-20.1	5941823	22	48	1 10
	>>sc-miR-301-5pi	L596_g14904.t1	299	-41.09	152	-21.43	5980200	22	516	296 371
	>>sc-miR-306	L596_g5892.t1	299	-34.99	150	-19.35	6178791	23	335	1 126
	>>sc-miR-349-3pii	L596_g2586.t1	299	-23.49	150	-13.82	7795298	22	379	226 203
	>>sc-miR-5	L596_g12956.t2	299	-30.35	151	-16.55	8255201	22	186	6 27
	>>sc-miR-5	L596_g12956.t1	299	-30.35	151	-16.55	8256818	22	186	6 27
	>>sc-miR-5	L596_g15420.t1	299	-22.88	154	-13.77	8258773	22	92	53 14
	>>sc-miR-5	L596_g21438.t2	299	-27.48	154	-15.57	8267032	22	370	211 245
	>>sc-miR-5	L596_g21438.t1	299	-27.48	154	-15.57	8268742	22	370	211 245
	>>sc-miR-67-3p	L596_g26901.t1	299	-33.04	152	-17.3	8403117	23	390	332 339
	>>sc-miR-754	L596_g6153.t1	299	-26.27	151	-13.86	8557462	20	372	294 316
	>>sc-miR-759	L596_g27970.t1	299	-30.41	150	-15.44	8710660	23	1328	191 544
	>>sc-miR-772	L596_g21109.t1	299	-34.41	151	-18.65	9077435	21	293	151 219
	>>sc-miR-81-3p	L596_g7317.t2	299	-26.43	154	-14.35	9435892	22	1010	876 721
	>>sc-miR-84-5pi	L596_g8771.t1	299	-37.72	153	-19.47	9468835	23	1209	215 172
	>>sc-miR-84-5pi	L596_g8771.t2	299	-37.72	153	-19.47	9469432	23	1209	215 172
	>>sc-miR-86-5p	L596_g14840.t1	299	-21.95	156	-14.11	9476768	24	300	159 181
	>>sc-miR-9	L596_g14351.t2	299	-30.32	156	-17.38	9665227	20	297	234 196
	>>sc-miR-9	L596_g14351.t1	299	-30.32	156	-17.38	9665783	20	297	234 196
	>>sc-miR-97	L596_g4994.t2	299	-30.81	150	-16.67	9962739	23	267	90 159
	>>sc-miR-97	L596_g4536.t3	299	-29.86	151	-15.33	9965716	23	259	116 160
	>>sc-miR-97	L596_g4994.t1	299	-30.81	150	-16.67	9968301	23	267	90 159
	>>sc-miR-97	L596_g4536.t1	299	-29.86	151	-15.33	9968978	23	259	116 160
	>>sc-miR-97	L596_g26852.t1	299	-28.01	152	-14.78	9969773	23	414	206 72
	>>sc-miR-97	L596_g4536.t2	299	-29.86	151	-15.33	9969849	23	259	116 160
	>>sc-miR-10	L596_g26471.t1	298	-27.66	152	-15.17	53025	22	149	100 71
	>>sc-miR-10	L596_g26471.t2	298	-27.66	152	-15.17	55488	22	149	100 71
	>>sc-miR-104	L596_g14615.t1	298	-35.28	151	-17.87	288127	22	204	1 82
	>>sc-miR-104	L596_g18749.t1	298	-31.33	151	-16.37	291324	22	1146	225 344
	>>sc-miR-114	L596_g26713.t1	298	-32.9	155	-19.52	682416	23	144	70 100
	>>sc-miR-118	L596_g1048.t2	298	-23.95	153	-13.8	781832	23	255	89 66
	>>sc-miR-118	L596_g1048.t1	298	-23.95	153	-13.8	782023	23	255	89 66
	>>sc-miR-1185	L596_g16804.t1	298	-36.25	155	-19.1	852031	23	152	1 57
	>>sc-miR-119	L596_g474.t1	298	-26.44	150	-13.25	898237	21	396	60 103
	>>sc-miR-1205	L596_g9000.t1	298	-27.8	154	-17	1061648	23	433	118 44
	>>sc-miR-124-3p	L596_g15297.t1	298	-30.36	150	-15.21	1130651	20	198	147 113
	>>sc-miR-124-3p	L596_g3195.t1	298	-42.62	149	-21.31	1152924	20	297	28 151
	>>sc-miR-125	L596_g11376.t1	298	-19.64	149	-10.48	1157934	22	76	1 47
	>>sc-miR-125	L596_g23122.t1	298	-22.42	150	-13.08	1167419	22	87	11 44
	>>sc-miR-125	L596_g523.t1	298	-23.76	152	-12.37	1177932	22	55	5 27
	>>sc-miR-138	L596_g10882.t1	298	-21.32	150	-10.68	1532566	22	304	18 121
	>>sc-miR-139	L596_g12449.t3	298	-34.87	153	-18.52	1566168	23	475	344 114
	>>sc-miR-14	L596_g13085.t1	298	-29.3	153	-15.18	1628579	23	96	13 1
	>>sc-miR-150	L596_g10987.t1	298	-37.05	152	-21.2	2001317	22	379	127 94
	>>sc-miR-155	L596_g18381.t1	298	-34.8	150	-19.49	2078554	18	1500	936 910
	>>sc-miR-160	L596_g24646.t3	298	-18.06	151	-10.41	2262879	24	1076	861 1012
	>>sc-miR-160	L596_g24646.t2	298	-18.06	151	-10.41	2263643	24	1076	861 1012
	>>sc-miR-160	L596_g24646.t1	298	-18.06	151	-10.41	2268614	24	1076	861 1012
	>>sc-miR-163	L596_g8857.t1	298	-37.91	152	-20.07	2375166	23	492	18 410
	>>sc-miR-17	L596_g10590.t1	298	-21.9	149	-10.95	2564150	21	308	9 73
	>>sc-miR-170-5p	L596_g25666.t1	298	-22.43	154	-14.76	2636246	22	1144	63 1117
	>>sc-miR-171	L596_g6543.t1	298	-32.93	149	-17.46	2685030	21	354	124 161
	>>sc-miR-181	L596_g26713.t1	298	-31.85	155	-19.39	2964323	22	144	71 101
	>>sc-miR-214	L596_g13560.t2	298	-26.14	158	-17.85	4035865	21	955	527 246
	>>sc-miR-214	L596_g13560.t1	298	-26.14	158	-17.85	4036908	21	955	527 246
	>>sc-miR-216-5p	L596_g1392.t1	298	-22.04	149	-12.88	4130703	24	112	65 83
	>>sc-miR-234-3p	L596_g8092.t1	298	-22.12	157	-13.38	4584957	21	84	46 1
	>>sc-miR-255-5p	L596_g11352.t1	298	-13.4	158	-8.2	4815937	21	1698	1043 706
	>>sc-miR-263	L596_g9224.t1	298	-24.31	153	-14.04	4969248	22	333	26 201
	>>sc-miR-26-3p	L596_g20421.t1	298	-40.5	149	-21.27	4989387	22	99	39 67
	>>sc-miR-274	L596_g22298.t2	298	-30.75	153	-17.38	5075527	22	1019	107 994
	>>sc-miR-274	L596_g22298.t1	298	-30.75	153	-17.38	5079880	22	1051	139 1026
	>>sc-miR-275-3pi	L596_g20421.t1	298	-40.47	149	-20.86	5114423	22	99	39 67
	>>sc-miR-286	L596_g25666.t1	298	-22.43	154	-14.76	5387038	22	1144	63 1117
	>>sc-miR-291-3pi	L596_g14482.t1	298	-21.25	153	-12.9	5600580	21	496	328 266
	>>sc-miR-305	L596_g11289.t1	298	-18.4	151	-11.37	6128846	22	179	3 100
	>>sc-miR-320	L596_g16208.t1	298	-43.13	155	-23.8	6728407	23	271	2 156
	>>sc-miR-333	L596_g20421.t1	298	-40.47	149	-20.86	7208776	22	99	39 67
	>>sc-miR-341	L596_g1648.t1	298	-18.45	158	-11.26	7446956	23	37	15 1
	>>sc-miR-353	L596_g1985.t1	298	-25.25	158	-18.59	7986399	22	417	271 1
	>>sc-miR-37-3p	L596_g14700.t1	298	-45.79	154	-26.81	8072362	22	647	296 1
	>>sc-miR-44-3p	L596_g2138.t1	298	-29.44	149	-14.72	8176555	21	248	64 196
	>>sc-miR-50-5p	L596_g2272.t1	298	-29.14	154	-16.9	8299835	24	771	218 23
	>>sc-miR-71-5p	L596_g17265.t2	298	-26.78	154	-16.59	8480256	20	755	195 136
	>>sc-miR-71-5p	L596_g17265.t1	298	-26.78	154	-16.59	8481063	20	755	195 136
	>>sc-miR-79-3p	L596_g12049.t1	298	-18.67	150	-10.15	9349003	22	585	264 318
	>>sc-miR-79-3p	L596_g16600.t1	298	-19.84	149	-9.92	9353162	22	1779	1136 1284
	>>sc-miR-79-3p	L596_g25746.t2	298	-23.01	155	-14.33	9361343	22	686	287 433
	>>sc-miR-81-3p	L596_g9088.t1	298	-25.07	151	-12.89	9439296	22	133	84 41
	>>sc-miR-87-3pi	L596_g14955.t1	298	-38.71	151	-20.87	9510456	22	406	1 20
	>>sc-miR-89	L596_g25608.t1	298	-27.83	150	-14.02	9646512	23	359	36 78
	>>sc-miR-89	L596_g9237.t2	298	-33.74	150	-19.38	9657723	23	493	444 121
	>>sc-miR-89	L596_g9237.t3	298	-33.74	150	-19.38	9658514	23	493	444 121
	>>sc-miR-89	L596_g9237.t1	298	-33.74	150	-19.38	9658576	23	493	444 121
	>>sc-miR-97	L596_g10079.t1	298	-36.02	149	-18.01	9940436	23	331	36 185
	>>sc-miR-107	L596_g3509.t1	297	-30.93	149	-15.68	403970	22	309	146 164
	>>sc-miR-114	L596_g15207.t1	297	-32.43	155	-17.8	664693	23	183	64 13
	>>sc-miR-118	L596_g22330.t1	297	-22.05	155	-11.27	794888	23	207	119 99
	>>sc-miR-124-3p	L596_g12163.t1	297	-40.58	152	-24.69	1127221	20	325	193 249
	>>sc-miR-125	L596_g20645.t1	297	-28.32	152	-14.32	1174794	22	83	59 38
	>>sc-miR-125	L596_g522.t1	297	-19.58	156	-13.78	1178473	22	344	233 109
	>>sc-miR-138	L596_g27483.t2	297	-32.28	155	-18.56	1552184	22	664	66 503
	>>sc-miR-138	L596_g27483.t1	297	-32.28	155	-18.56	1555465	22	664	66 503
	>>sc-miR-14	L596_g7823.t1	297	-29.72	152	-15.58	1646297	23	236	106 31
	>>sc-miR-146	L596_g1381.t1	297	-28.36	151	-16.2	1815963	22	434	183 154
	>>sc-miR-146	L596_g1381.t2	297	-28.36	151	-16.2	1815967	22	434	183 154
	>>sc-miR-149-5p	L596_g26245.t1	297	-30.49	153	-15.68	1967355	23	221	105 136
	>>sc-miR-170-5p	L596_g22988.t1	297	-20.56	155	-11.66	2642042	22	467	333 102
	>>sc-miR-193	L596_g9018.t1	297	-34.64	152	-17.99	3281601	18	669	436 79
	>>sc-miR-200	L596_g22498.t1	297	-18.2	156	-10.86	3484240	22	199	124 51
	>>sc-miR-201	L596_g23852.t1	297	-30	155	-18.26	3514868	23	830	421 776
	>>sc-miR-234-3p	L596_g27929.t1	297	-17.63	151	-10.6	4590485	21	232	6 33
	>>sc-miR-25	L596_g7668.t2	297	-28.95	149	-15.46	4748427	23	482	166 244
	>>sc-miR-255-5p	L596_g13634.t3	297	-19.99	157	-10.01	4816766	21	1146	779 982
	>>sc-miR-255-5p	L596_g13634.t1	297	-19.99	157	-10.01	4817991	21	1146	779 982
	>>sc-miR-255-5p	L596_g13634.t2	297	-19.99	157	-10.01	4818533	21	1146	779 982
	>>sc-miR-255-5p	L596_g20248.t2	297	-15.91	152	-9.43	4823926	21	1206	878 429
	>>sc-miR-255-5p	L596_g20248.t1	297	-15.91	152	-9.43	4829666	21	1206	878 429
	>>sc-miR-286	L596_g22988.t1	297	-20.56	155	-11.66	5392834	22	467	333 102
	>>sc-miR-297	L596_g5922.t1	297	-34.29	155	-20.57	5806992	22	519	86 408
	>>sc-miR-305	L596_g12870.t1	297	-12.63	155	-7.24	6131739	22	295	28 46
	>>sc-miR-326	L596_g8103.t1	297	-33	155	-17.51	6931260	23	91	35 1
	>>sc-miR-35-3p	L596_g14700.t1	297	-40.76	152	-22.93	8009844	22	647	297 1
	>>sc-miR-36-3p	L596_g14700.t1	297	-43.01	150	-21.54	8041103	23	647	1 295
	>>sc-miR-5	L596_g14351.t2	297	-24.2	153	-13.5	8258572	22	297	230 196
	>>sc-miR-5	L596_g14351.t1	297	-24.2	153	-13.5	8259128	22	297	230 196
	>>sc-miR-50-5p	L596_g4649.t1	297	-23.82	152	-14.04	8312158	24	279	225 207
	>>sc-miR-72-5p	L596_g10890.t1	297	-26.97	155	-14.76	8503314	22	231	16 38
	>>sc-miR-72-5p	L596_g10890.t2	297	-26.97	155	-14.76	8503389	22	231	16 38
	>>sc-miR-72-5p	L596_g1585.t1	297	-28.32	150	-16.52	8509106	22	398	355 284
	>>sc-miR-9	L596_g15420.t1	297	-23.89	150	-12.68	9665428	20	92	54 17
	>>sc-miR-97	L596_g21775.t3	297	-31.08	149	-17.96	9959219	23	783	148 92
	>>sc-miR-98	L596_g12711.t1	297	-30.07	157	-15.29	9974382	24	1656	971 7
	>>sc-miR-98	L596_g12711.t2	297	-30.07	157	-15.29	9974407	24	1656	971 7
	>>sc-miR-106	L596_g24262.t1	296	-34.57	150	-17.78	359182	23	387	85 199
	>>sc-miR-113	L596_g18749.t1	296	-35.62	150	-18.97	635173	23	1146	435 67
	>>sc-miR-119	L596_g19370.t1	296	-20.64	153	-10.73	886434	21	106	81 26
	>>sc-miR-1194	L596_g15555.t1	296	-25.35	151	-13.62	946758	22	102	43 22
	>>sc-miR-1194	L596_g15555.t2	296	-25.35	151	-13.62	947079	22	102	43 22
	>>sc-miR-1194	L596_g24137.t1	296	-30.43	152	-16.03	953739	22	413	37 255
	>>sc-miR-1194	L596_g24138.t2	296	-30.43	152	-16.03	953826	22	413	37 255
	>>sc-miR-13	L596_g20538.t1	296	-34.76	148	-17.38	1296231	22	337	168 239
	>>sc-miR-13	L596_g8254.t1	296	-35.54	154	-20.32	1305148	22	263	177 202
	>>sc-miR-13	L596_g27604.t1	296	-36.9	150	-18.54	1306065	22	584	108 20
	>>sc-miR-13	L596_g8254.t2	296	-35.54	154	-20.32	1309774	22	263	177 202
	>>sc-miR-14	L596_g5274.t1	296	-29.84	155	-15.11	1649676	23	421	174 129
	>>sc-miR-15	L596_g7225.t1	296	-28.16	151	-16.34	1998036	23	193	11 74
	>>sc-miR-162	L596_g14024.t2	296	-33.74	154	-18.93	2317729	23	274	40 205
	>>sc-miR-181	L596_g23852.t1	296	-32.72	148	-16.36	2952206	22	830	164 320
	>>sc-miR-19	L596_g2138.t1	296	-51.96	148	-25.98	3143856	23	248	1 132
	>>sc-miR-20	L596_g4732.t2	296	-41.36	150	-21.59	3459352	22	632	72 19
	>>sc-miR-20	L596_g4732.t3	296	-41.36	150	-21.59	3463519	22	632	72 19
	>>sc-miR-20	L596_g4732.t1	296	-41.36	150	-21.59	3465045	22	632	72 19
	>>sc-miR-200	L596_g15166.t1	296	-25.77	154	-13.48	3477280	22	478	381 362
	>>sc-miR-200	L596_g25515.t1	296	-25.5	150	-13.4	3480817	22	319	25 1
	>>sc-miR-202-3p	L596_g392.t1	296	-27.79	151	-16.99	3561314	22	327	142 1
	>>sc-miR-206	L596_g24193.t1	296	-21.72	153	-11.39	3731227	22	734	241 377
	>>sc-miR-206	L596_g24193.t2	296	-21.72	153	-11.39	3738064	22	548	55 191
	>>sc-miR-212	L596_g16531.t1	296	-29.72	148	-14.86	3977479	23	361	184 313
	>>sc-miR-212	L596_g8857.t1	296	-29.45	148	-14.84	4000634	23	492	22 408
	>>sc-miR-216-5p	L596_g4985.t1	296	-24.76	156	-15.34	4147998	24	283	119 212
	>>sc-miR-216-5p	L596_g969.t1	296	-18.68	148	-9.34	4156431	24	430	61 386
	>>sc-miR-255-5p	L596_g14097.t1	296	-18.48	155	-11.54	4818361	21	310	247 100
	>>sc-miR-255-5p	L596_g22987.t1	296	-25.02	151	-13.73	4828922	21	487	213 357
	>>sc-miR-274	L596_g23852.t1	296	-32.1	148	-16.05	5077818	22	830	164 320
	>>sc-miR-274	L596_g26713.t1	296	-26.03	153	-16.69	5089935	22	144	74 101
	>>sc-miR-296	L596_g1104.t1	296	-20.65	151	-12.7	5752430	23	272	70 124
	>>sc-miR-296	L596_g25740.t1	296	-28.47	154	-16.69	5767884	23	635	159 251
	>>sc-miR-301-3p	L596_g25881.t1	296	-23.21	149	-11.92	5956536	22	1169	171 840
	>>sc-miR-306	L596_g6211.t2	296	-27.32	151	-15.52	6182192	23	864	85 234
	>>sc-miR-306	L596_g6211.t1	296	-27.32	151	-15.52	6187623	23	864	85 234
	>>sc-miR-308-5p	L596_g5499.t1	296	-40.52	150	-22.89	6310377	22	342	252 13
	>>sc-miR-341	L596_g12870.t1	296	-16.21	149	-9.58	7444617	23	295	3 123
	>>sc-miR-353	L596_g11508.t1	296	-18.68	150	-10.91	7972333	22	153	46 27
	>>sc-miR-353	L596_g14666.t2	296	-19.34	156	-12.72	7977974	22	418	137 42
	>>sc-miR-353	L596_g14666.t3	296	-19.34	156	-12.72	7978524	22	909	628 533
	>>sc-miR-35-3p	L596_g27604.t1	296	-40.06	153	-20.15	8026750	22	584	328 299
	>>sc-miR-50-5p	L596_g22043.t1	296	-23.99	149	-13.24	8296353	24	86	23 1
	>>sc-miR-72-5p	L596_g3205.t1	296	-34.72	153	-19.37	8524944	22	467	28 389
	>>sc-miR-757	L596_g24954.t1	296	-31.34	150	-15.76	8641785	23	415	108 375
	>>sc-miR-772	L596_g17346.t1	296	-30.78	151	-16.54	9073919	21	250	41 222
	>>sc-miR-79-3p	L596_g13634.t3	296	-21.27	151	-11.47	9349321	22	1146	345 1053
	>>sc-miR-79-3p	L596_g13634.t1	296	-21.27	151	-11.47	9350546	22	1146	345 1053
	>>sc-miR-79-3p	L596_g13634.t2	296	-21.27	151	-11.47	9351088	22	1146	345 1053
	>>sc-miR-81-3p	L596_g10644.t1	296	-34.01	149	-18.96	9409729	22	1779	1631 1581
	>>sc-miR-97	L596_g20787.t1	296	-25.86	155	-16.52	9954083	23	695	424 215
	>>sc-miR-10	L596_g12095.t1	295	-39.21	149	-23.68	33171	22	159	97 48
	>>sc-miR-10	L596_g15296.t1	295	-25.06	152	-13.26	37826	22	377	286 75
	>>sc-miR-101-3pi	L596_g18502.t3	295	-47.43	152	-28.83	105142	22	751	390 368
	>>sc-miR-111-3pi	L596_g18502.t3	295	-47.43	152	-28.83	542768	22	751	390 368
	>>sc-miR-116	L596_g228.t1	295	-42.28	148	-22.75	737334	23	302	281 72
	>>sc-miR-118	L596_g16262.t1	295	-22.09	152	-12.25	786650	23	162	96 80
	>>sc-miR-1185	L596_g18427.t2	295	-31.17	148	-15.63	856889	23	1033	634 80
	>>sc-miR-1185	L596_g18427.t1	295	-31.17	148	-15.63	860668	23	1119	720 166
	>>sc-miR-119	L596_g4753.t2	295	-24.24	150	-15.64	896265	21	106	22 65
	>>sc-miR-119	L596_g4753.t1	295	-24.24	150	-15.64	899927	21	106	22 65
	>>sc-miR-1191	L596_g3744.t1	295	-21.68	154	-10.99	935917	24	77	36 1
	>>sc-miR-125	L596_g14492.t1	295	-16.61	154	-9.01	1163647	22	73	20 43
	>>sc-miR-125	L596_g3460.t1	295	-22.06	150	-11.87	1178465	22	109	58 1
	>>sc-miR-140	L596_g3405.t1	295	-17.35	153	-8.68	1682747	22	505	416 42
	>>sc-miR-149-5p	L596_g12595.t2	295	-26.72	154	-15.87	1941530	23	249	80 22
	>>sc-miR-149-5p	L596_g12595.t1	295	-26.72	154	-15.87	1942896	23	249	80 22
	>>sc-miR-159	L596_g17056.t1	295	-23.65	155	-13.57	2197079	23	198	102 157
	>>sc-miR-170-3p	L596_g18461.t2	295	-18.32	149	-10.97	2607917	22	221	11 1
	>>sc-miR-170-3p	L596_g18461.t1	295	-18.32	149	-10.97	2608255	22	221	11 1
	>>sc-miR-170-5p	L596_g12515.t1	295	-23.91	155	-13.42	2629948	22	845	79 1
	>>sc-miR-170-5p	L596_g169.t1	295	-18.08	154	-11.07	2631535	22	168	141 12
	>>sc-miR-216-5p	L596_g22620.t1	295	-26.93	148	-13.74	4141776	24	142	68 22
	>>sc-miR-2-3p	L596_g22748.t1	295	-23.71	148	-14.26	4637388	23	127	13 30
	>>sc-miR-2-3p	L596_g22263.t1	295	-26.49	152	-13.37	4639083	23	619	510 424
	>>sc-miR-2-3p	L596_g22748.t2	295	-23.71	148	-14.26	4644713	23	127	13 30
	>>sc-miR-25	L596_g17192.t1	295	-30.76	155	-16.98	4727946	23	367	270 107
	>>sc-miR-255-5p	L596_g13061.t1	295	-16.52	149	-9.83	4818817	21	181	77 24
	>>sc-miR-286	L596_g12515.t1	295	-23.91	155	-13.42	5380740	22	845	79 1
	>>sc-miR-286	L596_g169.t1	295	-18.08	154	-11.07	5382327	22	168	141 12
	>>sc-miR-295-3p	L596_g4797.t1	295	-40.56	153	-21.09	5716253	21	365	209 285
	>>sc-miR-296	L596_g19048.t1	295	-24.03	155	-16.28	5766948	23	690	383 441
	>>sc-miR-305	L596_g6394.t1	295	-11.65	148	-7.64	6152477	22	437	191 306
	>>sc-miR-343	L596_g18502.t3	295	-47.43	152	-28.83	7513525	22	751	390 368
	>>sc-miR-353	L596_g14274.t1	295	-24.47	150	-12.78	7978159	22	478	451 436
	>>sc-miR-353	L596_g14274.t2	295	-24.47	150	-12.78	7980927	22	478	451 436
	>>sc-miR-35-3p	L596_g20666.t2	295	-41.95	153	-22.2	8013321	22	379	149 248
	>>sc-miR-35-3p	L596_g20666.t1	295	-41.95	153	-22.2	8021191	22	379	149 248
	>>sc-miR-42-3pii	L596_g14700.t2	295	-37.49	148	-18.85	8133897	22	746	90 396
	>>sc-miR-50-5p	L596_g17540.t1	295	-28.66	153	-15.9	8288734	24	172	13 30
	>>sc-miR-55-5p	L596_g19105.t2	295	-24.82	148	-13.36	8329488	23	315	152 1
	>>sc-miR-55-5p	L596_g19105.t1	295	-24.82	148	-13.36	8332637	23	315	152 1
	>>sc-miR-55-5p	L596_g24016.t1	295	-32.35	150	-19.44	8334182	23	359	57 69
	>>sc-miR-67-3p	L596_g21744.t1	295	-37.59	148	-21.35	8391543	23	207	96 138
	>>sc-miR-71-5p	L596_g17346.t1	295	-29.39	150	-15.15	8479998	20	250	44 223
	>>sc-miR-764	L596_g23521.t1	295	-17.79	150	-9.66	8859491	23	852	695 506
	>>sc-miR-81-3p	L596_g14351.t2	295	-27.94	151	-15.6	9415155	22	297	194 232
	>>sc-miR-81-3p	L596_g14351.t1	295	-27.94	151	-15.6	9415711	22	297	194 232
	>>sc-miR-9	L596_g10989.t2	295	-28.56	155	-18.72	9660168	20	616	397 530
	>>sc-miR-9	L596_g10989.t1	295	-28.56	155	-18.72	9660253	20	916	697 830
	>>sc-miR-97	L596_g4188.t2	295	-24.11	149	-12.71	9961080	23	433	126 90
	>>sc-miR-97	L596_g4188.t1	295	-24.11	149	-12.71	9965585	23	433	126 90
	>>sc-let-7-5p	L596_g12706.t1	294	-33.99	154	-19.39	4014	22	97	10 69
	>>sc-miR-101-5pi	L596_g18206.t2	294	-43.78	152	-24.52	170096	22	1231	855 925
	>>sc-miR-101-5pi	L596_g18206.t1	294	-43.78	152	-24.52	170335	22	1231	855 925
	>>sc-miR-11	L596_g474.t1	294	-32.88	148	-17.23	491870	22	396	258 20
	>>sc-miR-118	L596_g5888.t1	294	-27.24	151	-14.13	806916	23	101	59 12
	>>sc-miR-1205	L596_g16798.t1	294	-28.94	147	-14.49	1040276	23	460	126 440
	>>sc-miR-122	L596_g22812.t1	294	-19.42	147	-9.71	1073202	22	264	132 197
	>>sc-miR-124-3p	L596_g26920.t1	294	-35.37	153	-19.86	1145723	20	237	120 99
	>>sc-miR-125	L596_g26945.t1	294	-23.91	148	-13.08	1178422	22	415	144 249
	>>sc-miR-13	L596_g17275.t1	294	-25.31	152	-13.53	1287636	22	404	207 225
	>>sc-miR-13	L596_g19556.t1	294	-26.97	152	-15.34	1295593	22	346	287 259
	>>sc-miR-13	L596_g19556.t2	294	-26.97	152	-15.34	1300135	22	346	287 259
	>>sc-miR-135	L596_g15937.t1	294	-26.04	147	-13.02	1443962	21	302	196 231
	>>sc-miR-135	L596_g15937.t2	294	-26.04	147	-13.02	1444643	21	302	196 231
	>>sc-miR-135	L596_g2138.t1	294	-28.2	147	-15.18	1455870	21	248	1 126
	>>sc-miR-138	L596_g19125.t1	294	-26.81	149	-15.99	1542713	22	393	1 112
	>>sc-miR-14	L596_g27960.t1	294	-32.41	150	-19.27	1645398	23	622	433 201
	>>sc-miR-14	L596_g27960.t2	294	-32.41	150	-19.27	1649380	23	622	433 201
	>>sc-miR-149-3p	L596_g10068.t1	294	-29.07	148	-15.46	1906865	22	154	6 128
	>>sc-miR-168	L596_g10068.t1	294	-29.07	148	-15.46	2500786	22	154	6 128
	>>sc-miR-170-3p	L596_g17030.t1	294	-26.33	149	-13.74	2600193	22	39	15 1
	>>sc-miR-21	L596_g27563.t1	294	-27.3	153	-14.35	3928152	23	404	108 84
	>>sc-miR-216-5p	L596_g18478.t1	294	-17.1	147	-8.55	4142442	24	299	86 257
	>>sc-miR-234-3p	L596_g21763.t1	294	-15.35	148	-9.35	4576381	21	80	7 26
	>>sc-miR-234-3p	L596_g21763.t2	294	-15.35	148	-9.35	4581984	21	75	7 26
	>>sc-miR-247-3p	L596_g22386.t1	294	-29.71	150	-15.06	4700018	22	532	154 168
	>>sc-miR-247-3p	L596_g22386.t2	294	-29.71	150	-15.06	4704149	22	532	154 168
	>>sc-miR-247-3p	L596_g22386.t3	294	-29.71	150	-15.06	4706222	22	532	154 168
	>>sc-miR-263	L596_g18791.t1	294	-20.04	147	-10.02	4949726	22	1043	239 737
	>>sc-miR-283	L596_g16849.t1	294	-16.36	147	-8.18	5321071	22	394	238 365
	>>sc-miR-301-5pi	L596_g18206.t2	294	-43.78	152	-24.52	5984270	22	1231	855 925
	>>sc-miR-301-5pi	L596_g18206.t1	294	-43.78	152	-24.52	5984509	22	1231	855 925
	>>sc-miR-308-5p	L596_g23521.t1	294	-49.5	150	-27.05	6296253	22	852	166 587
	>>sc-miR-319	L596_g22734.t1	294	-27.76	147	-13.88	6675584	22	157	7 135
	>>sc-miR-32	L596_g6769.t1	294	-25.98	148	-14.22	6716204	21	100	15 1
	>>sc-miR-320	L596_g12460.t1	294	-38.07	149	-22.6	6723559	23	654	168 65
	>>sc-miR-352	L596_g27840.t1	294	-20.92	147	-10.46	7968600	23	305	26 191
	>>sc-miR-49-3p	L596_g13322.t1	294	-29.59	154	-15.64	8225827	22	181	89 9
	>>sc-miR-5	L596_g13560.t2	294	-22.69	154	-14.2	8255830	22	955	244 496
	>>sc-miR-5	L596_g13560.t1	294	-22.69	154	-14.2	8256873	22	955	244 496
	>>sc-miR-72-5p	L596_g5938.t1	294	-27.37	152	-16.3	8523535	22	274	45 224
	>>sc-miR-72-5p	L596_g5938.t2	294	-27.37	152	-16.3	8525208	22	274	45 224
	>>sc-miR-776	L596_g27135.t1	294	-34.5	154	-18.23	9217803	22	1190	85 749
	>>sc-miR-86-5p	L596_g13737.t1	294	-22.04	149	-12.37	9475821	24	630	42 405
	>>sc-miR-86-5p	L596_g24904.t1	294	-21.52	150	-11.72	9486882	24	183	1 113
	>>sc-miR-86-5p	L596_g27970.t1	294	-28.49	152	-15.52	9492135	24	1328	544 895
	>>sc-miR-87-3pi	L596_g24262.t1	294	-24.48	149	-13.04	9518069	22	387	68 1
	>>sc-miR-88	L596_g16600.t1	294	-34.2	147	-17.1	9603234	23	1779	1048 1198
	>>sc-miR-89	L596_g4073.t2	294	-23.96	147	-12.43	9652209	23	757	210 554
	>>sc-miR-104	L596_g12698.t1	293	-33.46	150	-17.22	285004	22	852	582 745
	>>sc-miR-113	L596_g11069.t1	293	-31.33	147	-16.75	626631	23	291	224 194
	>>sc-miR-114	L596_g17583.t1	293	-26.18	148	-13.15	662780	23	115	58 33
	>>sc-miR-114	L596_g18215.t1	293	-35.75	153	-22.57	668762	23	127	97 1
	>>sc-miR-114	L596_g18215.t2	293	-35.75	153	-22.57	673035	23	127	97 1
	>>sc-miR-1185	L596_g18583.t1	293	-29.88	147	-17.61	863693	23	977	776 698
	>>sc-miR-119	L596_g16156.t2	293	-22.41	148	-13.5	883457	21	232	91 206
	>>sc-miR-1194	L596_g18427.t2	293	-29.61	147	-17.71	950666	22	1033	831 132
	>>sc-miR-1194	L596_g18427.t1	293	-29.61	147	-17.71	954445	22	1119	917 218
	>>sc-miR-125	L596_g24376.t1	293	-18.52	148	-10.24	1167956	22	413	384 353
	>>sc-miR-134	L596_g26598.t1	293	-25.7	151	-14.14	1432366	22	266	119 103
	>>sc-miR-14	L596_g2008.t1	293	-27.64	152	-17.69	1639886	23	200	130 109
	>>sc-miR-14	L596_g20080.t2	293	-27.64	152	-17.69	1642739	23	200	130 109
	>>sc-miR-141-5p	L596_g27688.t1	293	-32.41	153	-21.58	1747113	22	279	162 1
	>>sc-miR-161	L596_g6451.t1	293	-45.03	153	-25.65	2305319	23	150	64 86
	>>sc-miR-167	L596_g15197.t1	293	-41.15	150	-21.39	2477766	22	403	15 312
	>>sc-miR-181	L596_g17583.t1	293	-24.28	148	-12.23	2944687	22	115	59 34
	>>sc-miR-181	L596_g18215.t1	293	-34.7	153	-22.44	2950669	22	127	98 1
	>>sc-miR-181	L596_g18215.t2	293	-34.7	153	-22.44	2954942	22	127	98 1
	>>sc-miR-191	L596_g27688.t1	293	-32.41	153	-21.58	3216286	22	279	162 1
	>>sc-miR-20	L596_g1475.t2	293	-36.42	147	-18.37	3444458	22	479	1 257
	>>sc-miR-20	L596_g1475.t1	293	-36.42	147	-18.37	3445711	22	479	1 257
	>>sc-miR-202-5p	L596_g27688.t1	293	-36.84	153	-23.66	3591394	22	279	162 1
	>>sc-miR-207	L596_g15228.t2	293	-26.88	153	-15.2	3757551	21	390	195 112
	>>sc-miR-207	L596_g15228.t1	293	-26.88	153	-15.2	3758097	21	390	195 112
	>>sc-miR-209-3p	L596_g12427.t1	293	-33.43	151	-17.55	3848556	22	412	110 158
	>>sc-miR-255-5p	L596_g1912.t1	293	-20.34	149	-10.77	4828305	21	118	13 23
	>>sc-miR-255-5p	L596_g7349.t1	293	-13.1	148	-7.33	4833726	21	276	97 78
	>>sc-miR-255-5p	L596_g7349.t3	293	-13.1	148	-7.33	4835865	21	276	97 78
	>>sc-miR-255-5p	L596_g7349.t2	293	-13.1	148	-7.33	4840693	21	276	97 78
	>>sc-miR-26-5p	L596_g27688.t1	293	-37.52	153	-24	5029308	22	279	162 1
	>>sc-miR-274	L596_g17583.t1	293	-21.19	148	-12.01	5070299	22	115	59 34
	>>sc-miR-291-3pi	L596_g23416.t1	293	-20.33	150	-12.46	5612710	21	378	215 164
	>>sc-miR-297	L596_g9190.t2	293	-37.22	151	-22.65	5812707	22	149	2 31
	>>sc-miR-297	L596_g9190.t1	293	-37.22	151	-22.65	5813543	22	149	2 31
	>>sc-miR-305	L596_g14257.t1	293	-12.47	150	-6.64	6135777	22	165	143 115
	>>sc-miR-315	L596_g18502.t3	293	-40.23	150	-20.8	6513237	21	751	391 369
	>>sc-miR-318-3p	L596_g19234.t1	293	-25.17	153	-14.85	6611203	23	48	12 1
	>>sc-miR-320	L596_g19561.t2	293	-33.75	147	-18.8	6730727	23	159	93 44
	>>sc-miR-320	L596_g22988.t1	293	-35.04	147	-20.36	6736971	23	467	223 138
	>>sc-miR-320	L596_g19561.t1	293	-33.75	147	-18.8	6738423	23	159	93 44
	>>sc-miR-338	L596_g28265.t1	293	-26.41	153	-15.97	7375115	22	133	64 46
	>>sc-miR-42-3pii	L596_g20666.t2	293	-39.39	150	-22.32	8138357	22	379	249 148
	>>sc-miR-42-3pii	L596_g20666.t1	293	-39.39	150	-22.32	8146227	22	379	249 148
	>>sc-miR-5	L596_g11662.t1	293	-26.09	148	-13.39	8253927	22	154	64 34
	>>sc-miR-5	L596_g14391.t1	293	-26.55	153	-17.77	8259747	22	386	192 162
	>>sc-miR-69	L596_g23101.t1	293	-29.93	152	-17.38	8450363	23	275	122 200
	>>sc-miR-71-5p	L596_g21109.t1	293	-33.93	150	-18.42	8483514	20	293	150 217
	>>sc-miR-764	L596_g19995.t1	293	-22.83	150	-13.98	8862291	23	580	8 59
	>>sc-miR-86-5p	L596_g13359.t1	293	-26.68	151	-18.5	9474804	24	73	24 1
	>>sc-miR-96	L596_g22298.t2	293	-26.08	151	-13.05	9920672	22	1019	817 605
	>>sc-miR-96	L596_g22298.t1	293	-26.08	151	-13.05	9925025	22	1051	849 637
	>>sc-miR-97	L596_g10330.t1	293	-33.45	147	-17.94	9940979	23	592	109 375
	>>sc-miR-97	L596_g3736.t1	293	-26.45	149	-13.95	9964525	23	488	275 417
	>>sc-miR-99	L596_g27688.t1	293	-37.52	153	-24	10030748	22	279	162 1
	>>sc-miR-104	L596_g392.t1	292	-28.53	150	-14.27	310378	22	327	36 185
	>>sc-miR-114	L596_g5225.t1	292	-34.63	152	-17.37	678401	23	254	177 32
	>>sc-miR-117	L596_g16849.t1	292	-17.98	146	-8.99	757257	22	394	237 364
	>>sc-miR-119	L596_g13955.t1	292	-22.13	147	-11.66	878457	21	170	61 42
	>>sc-miR-1194	L596_g5718.t1	292	-29.69	148	-17.18	961901	22	448	259 156
	>>sc-miR-124-3p	L596_g13085.t1	292	-33.98	146	-18.47	1128435	20	96	1 17
	>>sc-miR-125	L596_g10174.t1	292	-19.12	148	-11.31	1156830	22	368	158 58
	>>sc-miR-14	L596_g20787.t1	292	-25.22	149	-13.18	1639189	23	695	464 621
	>>sc-miR-172	L596_g2870.t2	292	-28.79	147	-16.29	2708329	22	193	66 57
	>>sc-miR-172	L596_g287.t1	292	-28.79	147	-16.29	2711303	22	193	66 57
	>>sc-miR-172	L596_g2870.t3	292	-28.79	147	-16.29	2715120	22	193	66 57
	>>sc-miR-181	L596_g15207.t1	292	-31.51	150	-17.8	2946600	22	183	65 14
	>>sc-miR-19	L596_g27501.t1	292	-35.91	146	-18.45	3155588	23	542	98 298
	>>sc-miR-193	L596_g591.t1	292	-27.43	146	-14.14	3276540	18	123	59 76
	>>sc-miR-203	L596_g8771.t1	292	-26.61	152	-15.06	3623402	21	1209	176 214
	>>sc-miR-203	L596_g8771.t2	292	-26.61	152	-15.06	3623999	21	1209	176 214
	>>sc-miR-215	L596_g10620.t1	292	-29.4	146	-14.7	4064707	22	341	127 271
	>>sc-miR-215	L596_g3816.t2	292	-26.6	152	-14.69	4087929	22	288	15 193
	>>sc-miR-215	L596_g3816.t1	292	-26.6	152	-14.69	4090324	22	288	15 193
	>>sc-miR-215	L596_g3816.t3	292	-26.6	152	-14.69	4092047	22	278	15 193
	>>sc-miR-220	L596_g2771.t1	292	-32.77	152	-17.7	4306645	22	84	36 20
	>>sc-miR-220	L596_g438.t1	292	-25.44	147	-13.37	4308415	22	390	1 80
	>>sc-miR-220	L596_g2771.t2	292	-32.77	152	-17.7	4310429	22	84	36 20
	>>sc-miR-247-3p	L596_g10465.t1	292	-26.1	149	-13.18	4689359	22	557	380 366
	>>sc-miR-255-5p	L596_g21674.t1	292	-21.49	152	-10.99	4827659	21	261	220 190
	>>sc-miR-263	L596_g27960.t1	292	-15.88	147	-8.62	4958852	22	622	165 458
	>>sc-miR-263	L596_g27960.t2	292	-15.88	147	-8.62	4962834	22	622	165 458
	>>sc-miR-29	L596_g27029.t1	292	-31.92	146	-15.96	5589532	23	681	159 284
	>>sc-miR-291-3pi	L596_g25678.t1	292	-27.06	147	-15.04	5610361	21	74	25 1
	>>sc-miR-297	L596_g27147.t1	292	-27.95	146	-16.52	5811819	22	417	164 211
	>>sc-miR-305	L596_g5178.t1	292	-11.02	152	-7.68	6150718	22	150	122 1
	>>sc-miR-305	L596_g8037.t1	292	-13.42	147	-7.3	6156310	22	777	432 27
	>>sc-miR-307-5pii	L596_g4194.t1	292	-33.2	148	-17.01	6247396	23	153	117 7
	>>sc-miR-332	L596_g16798.t1	292	-21.62	146	-10.81	7167040	24	460	104 418
	>>sc-miR-350-5p	L596_g9711.t1	292	-31.81	147	-17.98	7908418	22	281	11 125
	>>sc-miR-353	L596_g10266.t1	292	-25.92	150	-16.13	7971298	22	334	76 234
	>>sc-miR-353	L596_g10266.t3	292	-25.92	150	-16.13	7971337	22	334	76 234
	>>sc-miR-353	L596_g10266.t2	292	-25.92	150	-16.13	7971393	22	635	377 535
	>>sc-miR-42-3pi	L596_g20666.t2	292	-34.38	146	-17.56	8107098	22	379	149 248
	>>sc-miR-42-3pi	L596_g20666.t1	292	-34.38	146	-17.56	8114968	22	379	149 248
	>>sc-miR-5	L596_g26367.t1	292	-19.13	152	-9.88	8278608	22	534	393 308
	>>sc-miR-764	L596_g13678.t1	292	-18.86	146	-9.43	8849710	23	587	351 509
	>>sc-miR-786-5pi	L596_g23599.t1	292	-24.48	148	-13.68	9302010	24	466	390 160
	>>sc-miR-786-5pii	L596_g23599.t1	292	-24.48	148	-13.68	9333269	23	466	391 161
	>>sc-miR-84-5pi	L596_g16929.t1	292	-36.82	152	-19.06	9446611	23	720	443 298
	>>sc-miR-86-5p	L596_g6036.t1	292	-24.94	147	-14.24	9493459	24	660	527 185
	>>sc-miR-9	L596_g3164.t1	292	-27.89	148	-14.3	9680434	20	274	1 67
	>>sc-miR-93-3pii	L596_g10465.t1	292	-29.3	146	-14.98	9784576	22	557	366 379
	>>sc-miR-97	L596_g14603.t1	292	-25.07	151	-14.19	9948374	23	175	53 26
	>>sc-miR-97	L596_g5815.t2	292	-33.44	151	-22.45	9966128	23	791	701 71
	>>sc-miR-10	L596_g20967.t1	291	-27.01	151	-16.07	44593	22	111	48 69
	>>sc-miR-101-5pi	L596_g18205.t1	291	-38.33	151	-27.59	170510	22	423	74 251
	>>sc-miR-104	L596_g24610.t1	291	-32.52	147	-16.34	296755	22	431	24 272
	>>sc-miR-118	L596_g10267.t1	291	-22.14	147	-11.38	781649	23	682	351 494
	>>sc-miR-119	L596_g15610.t1	291	-22.86	146	-11.66	883153	21	375	89 36
	>>sc-miR-119	L596_g25331.t1	291	-18.88	151	-10.28	885424	21	61	24 1
	>>sc-miR-119	L596_g2248.t1	291	-19.05	148	-10.45	892100	21	1067	999 88
	>>sc-miR-1194	L596_g22263.t1	291	-33.62	148	-17.1	950521	22	619	424 509
	>>sc-miR-124-3p	L596_g1475.t2	291	-35.05	146	-19.21	1131292	20	479	233 157
	>>sc-miR-124-3p	L596_g1475.t1	291	-35.05	146	-19.21	1132545	20	479	233 157
	>>sc-miR-13	L596_g22342.t1	291	-27.44	151	-14.68	1293324	22	243	92 44
	>>sc-miR-138	L596_g13066.t2	291	-27.35	148	-15.44	1534608	22	413	336 295
	>>sc-miR-138	L596_g13066.t1	291	-27.35	148	-15.44	1535155	22	413	336 295
	>>sc-miR-170-5p	L596_g20858.t1	291	-20.07	151	-10.97	2636577	22	135	1 42
	>>sc-miR-172	L596_g5206.t1	291	-24.85	151	-14.16	2713658	22	158	118 56
	>>sc-miR-204-5p	L596_g16671.t2	291	-30.42	146	-17.7	3663511	20	1051	34 116
	>>sc-miR-204-5p	L596_g16671.t1	291	-30.42	146	-17.7	3664403	20	1051	34 116
	>>sc-miR-206	L596_g17300.t1	291	-18.4	147	-10.57	3725044	22	775	360 161
	>>sc-miR-206	L596_g4536.t3	291	-22.75	146	-11.53	3745175	22	259	44 113
	>>sc-miR-206	L596_g4536.t1	291	-22.75	146	-11.53	3748437	22	259	44 113
	>>sc-miR-206	L596_g4536.t2	291	-22.75	146	-11.53	3749308	22	259	44 113
	>>sc-miR-2-3p	L596_g24137.t1	291	-24.56	147	-14.64	4642301	23	413	252 37
	>>sc-miR-2-3p	L596_g24138.t2	291	-24.56	147	-14.64	4642388	23	413	252 37
	>>sc-miR-2-3p	L596_g24577.t1	291	-27.21	148	-14.76	4643123	23	221	134 116
	>>sc-miR-2-3p	L596_g5332.t1	291	-28.14	148	-16.17	4647600	23	376	274 24
	>>sc-miR-25	L596_g20897.t1	291	-21.79	151	-11.26	4737318	23	85	1 25
	>>sc-miR-255-5p	L596_g25181.t1	291	-16.96	150	-8.88	4829401	21	384	117 1
	>>sc-miR-263	L596_g16136.t1	291	-23.43	148	-12.87	4947943	22	999	535 1
	>>sc-miR-263	L596_g19301.t1	291	-16.61	151	-9.63	4949451	22	258	123 188
	>>sc-miR-263	L596_g19301.t3	291	-16.61	151	-9.63	4952636	22	258	123 188
	>>sc-miR-263	L596_g19301.t2	291	-16.61	151	-9.63	4956009	22	258	123 188
	>>sc-miR-274	L596_g15207.t1	291	-29.69	149	-18.46	5072212	22	183	61 14
	>>sc-miR-28	L596_g10266.t2	291	-23.49	147	-12.65	5220601	23	635	131 240
	>>sc-miR-284	L596_g18525.t1	291	-21	147	-11.48	5359723	20	564	156 14
	>>sc-miR-286	L596_g20858.t1	291	-20.07	151	-10.97	5387369	22	135	1 42
	>>sc-miR-288-5pi	L596_g25881.t1	291	-20.83	151	-12.44	5456392	23	1169	752 181
	>>sc-miR-296	L596_g16913.t2	291	-24.17	146	-15.58	5756841	23	492	452 55
	>>sc-miR-296	L596_g2920.t1	291	-24.28	148	-12.9	5777956	23	708	16 604
	>>sc-miR-297	L596_g4159.t1	291	-32.49	148	-17.33	5812074	22	140	18 4
	>>sc-miR-3	L596_g26038.t1	291	-19.37	151	-9.9	5865615	21	140	117 99
	>>sc-miR-301-5pi	L596_g18205.t1	291	-38.33	151	-27.59	5984684	22	423	74 251
	>>sc-miR-318-3p	L596_g9951.t1	291	-25.46	151	-13.58	6626806	23	1076	109 67
	>>sc-miR-320	L596_g22034.t1	291	-32.35	149	-18.01	6732728	23	365	58 194
	>>sc-miR-320	L596_g2272.t1	291	-39.3	146	-22.44	6736885	23	771	568 141
	>>sc-miR-352	L596_g19840.t1	291	-17.19	150	-8.7	7950483	23	351	75 136
	>>sc-miR-352	L596_g19840.t2	291	-17.19	150	-8.7	7956053	23	351	75 136
	>>sc-miR-42-3pii	L596_g14700.t1	291	-35.72	147	-18.85	8134880	22	647	297 1
	>>sc-miR-55-5p	L596_g5531.t1	291	-27.59	151	-16.58	8335275	23	82	42 1
	>>sc-miR-67-3p	L596_g49.t1	291	-28.12	148	-15.04	8402068	23	3146	2253 2739
	>>sc-miR-72-5p	L596_g5858.t1	291	-25.37	146	-13.81	8524746	22	222	16 149
	>>sc-miR-81-3p	L596_g15420.t1	291	-24.13	148	-12.18	9415356	22	92	16 52
	>>sc-miR-81-3p	L596_g26544.t2	291	-27.35	148	-13.74	9429651	22	276	39 105
	>>sc-miR-81-3p	L596_g26544.t1	291	-27.35	148	-13.74	9434151	22	276	39 105
	>>sc-miR-86-5p	L596_g18461.t2	291	-22.02	148	-13.36	9484897	24	221	124 7
	>>sc-miR-86-5p	L596_g18461.t1	291	-22.02	148	-13.36	9485235	24	221	124 7
	>>sc-miR-86-5p	L596_g9274.t1	291	-22.34	151	-16.19	9502210	24	748	590 1
	>>sc-miR-87-3pi	L596_g12515.t1	291	-25.62	148	-13.4	9506928	22	845	164 406
	>>sc-miR-93-3pi	L596_g10465.t1	291	-27.96	146	-14.32	9753317	21	557	367 383
	>>sc-miR-10	L596_g13083.t1	290	-34.91	150	-19.44	34963	22	606	172 212
	>>sc-miR-101-3pi	L596_g25844.t1	290	-36.37	146	-19.78	108435	22	826	159 314
	>>sc-miR-101-3pi	L596_g6333.t1	290	-29.45	145	-16.4	118427	22	150	20 57
	>>sc-miR-106	L596_g24518.t1	290	-35.6	148	-17.8	361142	23	255	9 93
	>>sc-miR-111-3pi	L596_g25844.t1	290	-36.37	146	-19.78	546061	22	826	159 314
	>>sc-miR-111-3pi	L596_g6333.t1	290	-29.45	145	-16.4	556053	22	150	20 57
	>>sc-miR-114	L596_g15705.t1	290	-32.65	150	-19.5	662760	23	249	43 6
	>>sc-miR-116	L596_g16026.t1	290	-33.48	150	-17.96	726120	23	234	103 129
	>>sc-miR-124-3p	L596_g2008.t1	290	-33.19	145	-16.64	1139742	20	200	114 132
	>>sc-miR-124-3p	L596_g20080.t2	290	-33.19	145	-16.64	1142595	20	200	114 132
	>>sc-miR-125	L596_g21552.t1	290	-21.46	145	-11.32	1168615	22	229	156 187
	>>sc-miR-125	L596_g2054.t1	290	-14.54	150	-8.35	1174203	22	312	100 1
	>>sc-miR-138	L596_g2357.t1	290	-23.39	145	-14.14	1547794	22	220	63 81
	>>sc-miR-14	L596_g15297.t1	290	-28.24	148	-14.72	1630795	23	198	145 111
	>>sc-miR-14	L596_g3100.t1	290	-25.1	145	-14.14	1651830	23	78	1 50
	>>sc-miR-150	L596_g25928.t2	290	-42.71	148	-26.86	2013591	22	210	169 138
	>>sc-miR-150	L596_g25928.t1	290	-42.71	148	-26.86	2019027	22	210	169 138
	>>sc-miR-163	L596_g24954.t1	290	-26.69	147	-14.19	2358726	23	415	347 81
	>>sc-miR-170-3p	L596_g14880.t2	290	-25.73	146	-13.54	2602138	22	445	382 148
	>>sc-miR-170-3p	L596_g14880.t1	290	-25.73	146	-13.54	2602808	22	445	382 148
	>>sc-miR-170-5p	L596_g23244.t1	290	-23.58	146	-13.06	2644918	22	159	73 16
	>>sc-miR-171	L596_g6189.t1	290	-34.23	150	-18.61	2680025	21	391	222 246
	>>sc-miR-176	L596_g3733.t3	290	-35.85	148	-21.07	2770575	22	319	258 117
	>>sc-miR-176	L596_g3733.t1	290	-35.85	148	-21.07	2774545	22	324	263 122
	>>sc-miR-176	L596_g3733.t2	290	-35.85	148	-21.07	2776783	22	389	328 187
	>>sc-miR-18	L596_g16014.t1	290	-31.79	150	-16.66	2881437	24	144	46 77
	>>sc-miR-208-5pii	L596_g18461.t2	290	-50.31	150	-26.92	3827018	23	221	65 118
	>>sc-miR-208-5pii	L596_g18461.t1	290	-50.31	150	-26.92	3827356	23	221	65 118
	>>sc-miR-214	L596_g25056.t1	290	-26.27	145	-13.19	4044575	21	161	97 113
	>>sc-miR-214	L596_g7632.t1	290	-21.77	150	-11.93	4052537	21	346	105 224
	>>sc-miR-215	L596_g8080.t1	290	-27.26	150	-16.36	4089590	22	680	361 442
	>>sc-miR-216-5p	L596_g24745.t1	290	-18.91	146	-11.17	4143894	24	325	38 139
	>>sc-miR-23-3p	L596_g21671.t1	290	-30.84	145	-16.25	4551009	21	626	65 384
	>>sc-miR-2-3p	L596_g5718.t1	290	-25.72	146	-15.13	4650463	23	448	255 156
	>>sc-miR-255-5p	L596_g7060.t1	290	-14.93	150	-7.95	4838095	21	119	79 15
	>>sc-miR-263	L596_g20787.t1	290	-17.12	150	-9.49	4952643	22	695	376 44
	>>sc-miR-263	L596_g19953.t1	290	-23.64	146	-12.56	4954004	22	391	74 151
	>>sc-miR-278	L596_g3430.t1	290	-26.89	150	-17.23	5185346	22	107	74 60
	>>sc-miR-280-5pi	L596_g24954.t1	290	-32.07	145	-17.83	5265813	22	415	81 347
	>>sc-miR-280-5pii	L596_g24954.t1	290	-35.7	145	-18.21	5297072	23	415	80 346
	>>sc-miR-286	L596_g23244.t1	290	-23.58	146	-13.06	5395710	22	159	73 16
	>>sc-miR-288-5pii	L596_g25881.t1	290	-20.83	150	-12.44	5487651	22	1169	753 182
	>>sc-miR-29	L596_g11844.t1	290	-31.05	145	-16.29	5565596	23	675	409 544
	>>sc-miR-291-3pi	L596_g13695.t1	290	-24.47	150	-17.75	5599702	21	204	88 177
	>>sc-miR-291-3pii	L596_g14822.t1	290	-25.8	150	-14.23	5635012	21	397	186 307
	>>sc-miR-296	L596_g26842.t1	290	-19.5	150	-10.65	5780136	23	351	172 149
	>>sc-miR-307-5pi	L596_g4194.t1	290	-30.38	146	-15.39	6216137	22	153	118 8
	>>sc-miR-308-5p	L596_g10644.t1	290	-48.74	145	-24.37	6283829	22	1779	83 1439
	>>sc-miR-315	L596_g25844.t1	290	-37.99	146	-21.98	6516530	21	826	160 311
	>>sc-miR-315	L596_g6333.t1	290	-24.69	145	-12.45	6526522	21	150	21 58
	>>sc-miR-318-3p	L596_g16600.t1	290	-22.8	145	-11.4	6602370	23	1779	1129 1277
	>>sc-miR-326	L596_g10004.t1	290	-34.87	150	-17.88	6908247	23	468	40 116
	>>sc-miR-328-5pii	L596_g20025.t1	290	-27.54	148	-14.05	7018613	24	574	409 285
	>>sc-miR-332	L596_g25843.t1	290	-27.03	150	-13.74	7169746	24	81	27 1
	>>sc-miR-343	L596_g25844.t1	290	-36.37	146	-19.78	7516818	22	826	159 314
	>>sc-miR-343	L596_g6333.t1	290	-29.45	145	-16.4	7526810	22	150	20 57
	>>sc-miR-347	L596_g20025.t1	290	-27.54	148	-14.05	7706311	24	574	409 285
	>>sc-miR-350-3p	L596_g6333.t1	290	-28.81	145	-16.08	7870659	22	150	20 57
	>>sc-miR-50-5p	L596_g4042.t2	290	-20.68	150	-10.52	8304723	24	70	40 18
	>>sc-miR-50-5p	L596_g4042.t1	290	-20.68	150	-10.52	8309337	24	70	40 18
	>>sc-miR-762	L596_g10517.t1	290	-29.1	145	-14.83	8784221	22	96	53 63
	>>sc-miR-765	L596_g3195.t1	290	-29.12	145	-14.56	8905156	21	297	85 208
	>>sc-miR-772	L596_g1462.t1	290	-25.53	148	-13.39	9074051	21	451	234 293
	>>sc-miR-772	L596_g1462.t2	290	-25.53	148	-13.39	9074232	21	451	234 293
	>>sc-miR-81-3p	L596_g21438.t2	290	-24.89	146	-12.49	9423615	22	370	242 213
	>>sc-miR-81-3p	L596_g21438.t1	290	-24.89	146	-12.49	9425325	22	370	242 213
	>>sc-miR-86-5p	L596_g17300.t1	290	-19.06	145	-11.28	9476700	24	775	1 84
	>>sc-miR-86-5p	L596_g19730.t1	290	-18.57	148	-10.21	9482040	24	378	205 221
	>>sc-miR-9	L596_g13560.t2	290	-27.82	145	-14.84	9662485	20	955	246 497
	>>sc-miR-9	L596_g13560.t1	290	-27.82	145	-14.84	9663528	20	955	246 497
	>>sc-miR-101-3pi	L596_g20067.t1	289	-30.06	147	-15.84	113308	22	648	447 335
	>>sc-miR-111-3pi	L596_g20067.t1	289	-30.06	147	-15.84	550934	22	648	447 335
	>>sc-miR-118	L596_g8198.t1	289	-23.28	148	-11.97	809162	23	263	121 153
	>>sc-miR-119	L596_g11813.t1	289	-18.03	146	-10.58	876647	21	271	214 230
	>>sc-miR-119	L596_g13417.t1	289	-26.53	145	-15.18	879392	21	677	8 51
	>>sc-miR-1191	L596_g24646.t3	289	-21.98	148	-11.68	918742	24	1076	987 996
	>>sc-miR-1191	L596_g24646.t2	289	-21.98	148	-11.68	919506	24	1076	987 996
	>>sc-miR-1191	L596_g24646.t1	289	-21.98	148	-11.68	924477	24	1076	987 996
	>>sc-miR-13	L596_g10267.t1	289	-26.18	149	-14.36	1281793	22	682	447 208
	>>sc-miR-14	L596_g12163.t1	289	-27.15	145	-14.52	1627365	23	325	247 197
	>>sc-miR-157	L596_g17865.t1	289	-27.07	145	-13.84	2131135	22	93	66 40
	>>sc-miR-170-3p	L596_g15094.t1	289	-23.98	146	-12.77	2602228	22	179	85 69
	>>sc-miR-172	L596_g21063.t1	289	-26.44	147	-14.94	2705616	22	338	230 120
	>>sc-miR-199	L596_g7225.t1	289	-27.49	145	-14.89	3435950	22	193	13 75
	>>sc-miR-208-5pi	L596_g18461.t2	289	-50.04	149	-26.8	3795759	22	221	67 119
	>>sc-miR-208-5pi	L596_g18461.t1	289	-50.04	149	-26.8	3796097	22	221	67 119
	>>sc-miR-212	L596_g24954.t1	289	-26.61	148	-14.02	3984194	23	415	81 347
	>>sc-miR-214	L596_g9503.t1	289	-23.25	147	-12.62	4063117	21	579	232 246
	>>sc-miR-215	L596_g28132.t1	289	-42.37	146	-24.78	4085061	22	410	297 312
	>>sc-miR-215	L596_g26852.t1	289	-32.04	147	-20.04	4093081	22	414	304 326
	>>sc-miR-2-3p	L596_g27099.t2	289	-26.99	149	-16.14	4646330	23	931	409 533
	>>sc-miR-2-3p	L596_g27099.t1	289	-26.99	149	-16.14	4652030	23	629	377 501
	>>sc-miR-2-3p	L596_g8903.t1	289	-28.8	145	-15.36	4656965	23	162	36 10
	>>sc-miR-255-5p	L596_g1164.t1	289	-11.73	149	-6.89	4816092	21	1872	1295 1283
	>>sc-miR-255-5p	L596_g24235.t2	289	-17.13	149	-9.14	4832070	21	61	10 1
	>>sc-miR-255-5p	L596_g8999.t2	289	-22.37	147	-13.72	4843847	21	913	84 636
	>>sc-miR-255-5p	L596_g8999.t3	289	-22.37	147	-13.72	4844632	21	897	68 620
	>>sc-miR-274	L596_g15705.t1	289	-27.01	149	-18.04	5070279	22	249	44 7
	>>sc-miR-279	L596_g6524.t1	289	-19.6	147	-11.04	5217245	22	156	9 82
	>>sc-miR-314-3p	L596_g17944.t3	289	-36.94	148	-18.97	6445469	22	758	544 584
	>>sc-miR-318-3p	L596_g10149.t1	289	-19.89	147	-10.91	6595774	23	341	184 6
	>>sc-miR-341	L596_g26896.t1	289	-17.68	148	-8.89	7464336	23	237	59 97
	>>sc-miR-343	L596_g20067.t1	289	-30.06	147	-15.84	7521691	22	648	447 335
	>>sc-miR-350-3p	L596_g18502.t3	289	-46.04	146	-23.83	7857374	22	751	391 368
	>>sc-miR-50-5p	L596_g26792.t1	289	-27.29	148	-15.83	8305675	24	566	8 397
	>>sc-miR-86-5p	L596_g11055.t1	289	-15.38	147	-8.16	9473909	24	317	19 73
	>>sc-miR-87-3pi	L596_g23521.t1	289	-31.72	147	-16.54	9515930	22	852	30 225
	>>sc-miR-89	L596_g17139.t1	289	-22.92	148	-12.66	9637188	23	455	328 236
	>>sc-miR-97	L596_g12337.t2	289	-21.68	146	-12.31	9943183	23	590	380 309
	>>sc-miR-97	L596_g12337.t1	289	-21.68	146	-12.31	9944665	23	590	380 309
	>>sc-miR-97	L596_g15008.t2	289	-22.87	148	-11.52	9945459	23	522	371 352
	>>sc-miR-97	L596_g15008.t3	289	-22.87	148	-11.52	9945875	23	522	371 352
	>>sc-miR-97	L596_g15008.t1	289	-22.87	148	-11.52	9948643	23	522	371 352
	>>sc-miR-10	L596_g1083.t1	288	-27.66	148	-15.92	31953	22	270	185 167
	>>sc-miR-113	L596_g20056.t1	288	-30.62	148	-16.13	636874	23	138	47 71
	>>sc-miR-114	L596_g13928.t1	288	-29.44	148	-14.81	661104	23	99	52 16
	>>sc-miR-119	L596_g20168.t1	288	-18.68	144	-10.08	889999	21	418	27 51
	>>sc-miR-119	L596_g5830.t1	288	-19.92	147	-11.32	895386	21	365	293 8
	>>sc-miR-124-3p	L596_g7823.t1	288	-31.52	145	-16.77	1146153	20	236	33 108
	>>sc-miR-125	L596_g21449.t1	288	-15.72	148	-8.53	1173067	22	279	189 199
	>>sc-miR-148	L596_g18099.t1	288	-25.93	148	-14.6	1889830	23	163	122 142
	>>sc-miR-160	L596_g3262.t1	288	-17.5	148	-11.99	2276611	24	105	43 5
	>>sc-miR-172	L596_g26664.t1	288	-25.49	148	-13.05	2716571	22	397	337 31
	>>sc-miR-181	L596_g15705.t1	288	-28.4	148	-16.17	2944667	22	249	45 7
	>>sc-miR-200	L596_g24997.t1	288	-19.31	144	-11	3486231	22	376	12 210
	>>sc-miR-215	L596_g6347.t1	288	-31.38	148	-19.47	4083774	22	55	8 1
	>>sc-miR-215	L596_g6347.t2	288	-31.38	148	-19.47	4089524	22	55	8 1
	>>sc-miR-215	L596_g3529.t1	288	-31.98	148	-16.58	4092607	22	500	399 184
	>>sc-miR-215	L596_g6348.t1	288	-30.57	148	-19.47	4092931	22	48	1 1
	>>sc-miR-2-3p	L596_g14240.t1	288	-29.73	144	-16.25	4631794	23	387	84 228
	>>sc-miR-2-3p	L596_g18427.t2	288	-22.48	145	-11.6	4639228	23	1033	131 828
	>>sc-miR-2-3p	L596_g18427.t1	288	-22.48	145	-11.6	4643007	23	1119	217 914
	>>sc-miR-255-5p	L596_g2272.t1	288	-16.7	145	-9.11	4830086	21	771	715 598
	>>sc-miR-255-5p	L596_g457.t1	288	-18.23	148	-9.59	4836588	21	360	25 1
	>>sc-miR-274	L596_g18215.t1	288	-30.47	148	-20.77	5076281	22	127	98 1
	>>sc-miR-274	L596_g18215.t2	288	-30.47	148	-20.77	5080554	22	127	98 1
	>>sc-miR-279	L596_g23765.t1	288	-30.56	145	-15.73	5203952	22	297	56 37
	>>sc-miR-280-5pi	L596_g16531.t1	288	-33.3	144	-16.65	5259098	22	361	188 317
	>>sc-miR-280-5pii	L596_g16531.t1	288	-35.3	144	-17.65	5290357	23	361	187 316
	>>sc-miR-283	L596_g25848.t1	288	-24.05	144	-16.62	5325848	22	604	1 97
	>>sc-miR-296	L596_g16913.t1	288	-17.92	146	-9.33	5761390	23	427	387 1
	>>sc-miR-305	L596_g13573.t1	288	-15.99	145	-10.84	6131146	22	78	53 1
	>>sc-miR-313	L596_g17624.t1	288	-32.82	144	-16.41	6415918	22	411	50 269
	>>sc-miR-326	L596_g148.t1	288	-33.7	148	-17.7	6914057	23	343	232 191
	>>sc-miR-353	L596_g12639.t3	288	-22.58	147	-11.42	7975300	22	805	684 502
	>>sc-miR-353	L596_g12639.t1	288	-22.58	147	-11.42	7975734	22	805	684 502
	>>sc-miR-353	L596_g12639.t2	288	-22.58	147	-11.42	7975832	22	805	684 502
	>>sc-miR-5	L596_g9088.t1	288	-20.73	145	-11.49	8282713	22	133	86 40
	>>sc-miR-71-5p	L596_g1462.t1	288	-22.64	148	-12.05	8480130	20	451	235 295
	>>sc-miR-71-5p	L596_g1462.t2	288	-22.64	148	-12.05	8480311	20	451	235 295
	>>sc-miR-72-5p	L596_g26842.t1	288	-33.16	146	-17.62	8530928	22	351	148 172
	>>sc-miR-79-3p	L596_g23686.t1	288	-15.08	147	-8.92	9359142	22	100	1 83
	>>sc-miR-79-3p	L596_g26367.t1	288	-24.42	145	-13.11	9372673	22	534	59 115
	>>sc-miR-8	L596_g24694.t1	288	-32	147	-16.13	9396303	23	221	35 13
	>>sc-miR-86-5p	L596_g20322.t1	288	-22.32	148	-14.62	9487550	24	166	60 1
	>>sc-miR-86-5p	L596_g20322.t2	288	-22.32	148	-14.62	9488543	24	166	60 1
	>>sc-miR-86-5p	L596_g27040.t1	288	-24.77	145	-13.21	9491784	24	257	1 36
	>>sc-miR-97	L596_g23897.t1	288	-23.21	148	-12.58	9952203	23	172	12 75
	>>sc-miR-97	L596_g23897.t3	288	-23.21	148	-12.58	9953929	23	172	12 75
	>>sc-miR-97	L596_g23897.t2	288	-23.21	148	-12.58	9956943	23	172	12 75
	>>sc-miR-10	L596_g27935.t1	287	-18.92	144	-9.83	57914	22	288	227 267
	>>sc-miR-118	L596_g16600.t1	287	-29.91	147	-18.57	788196	23	1779	1580 45
	>>sc-miR-1185	L596_g8596.t1	287	-23.8	147	-12.95	872776	23	607	499 113
	>>sc-miR-119	L596_g21130.t1	287	-25.33	146	-15.6	889234	21	195	1 139
	>>sc-miR-119	L596_g47.t1	287	-22.03	146	-12.3	900755	21	2409	548 2121
	>>sc-miR-125	L596_g6767.t1	287	-18.67	145	-9.54	1181361	22	109	45 20
	>>sc-miR-13	L596_g14482.t1	287	-27.58	147	-15.91	1286838	22	496	291 85
	>>sc-miR-139	L596_g27296.t1	287	-28.88	144	-17.03	1583228	23	116	58 89
	>>sc-miR-140	L596_g24954.t1	287	-15.45	144	-8.48	1671028	22	415	46 176
	>>sc-miR-164	L596_g24149.t1	287	-29.4	145	-16.15	2386658	22	133	112 89
	>>sc-miR-170-5p	L596_g19486.t2	287	-24.05	145	-13.09	2638974	22	640	400 1
	>>sc-miR-170-5p	L596_g19486.t1	287	-24.05	145	-13.09	2643315	22	640	400 1
	>>sc-miR-170-5p	L596_g19486.t3	287	-24.05	145	-13.09	2644361	22	640	400 1
	>>sc-miR-181	L596_g5225.t1	287	-33.76	147	-17.57	2960308	22	254	178 33
	>>sc-miR-200	L596_g18037.t1	287	-18.14	147	-10.09	3478170	22	217	36 103
	>>sc-miR-200	L596_g7885.t1	287	-17.93	147	-10.09	3496237	22	80	23 39
	>>sc-miR-206	L596_g16991.t2	287	-17.77	146	-10.55	3726348	22	460	152 145
	>>sc-miR-206	L596_g16991.t1	287	-17.77	146	-10.55	3726907	22	306	1 1
	>>sc-miR-206	L596_g16991.t3	287	-17.77	146	-10.55	3728431	22	306	1 1
	>>sc-miR-214	L596_g22693.t1	287	-20.3	145	-11.88	4049584	21	316	225 118
	>>sc-miR-216-3p	L596_g49.t1	287	-34.02	147	-17.94	4119585	21	3146	2952 2838
	>>sc-miR-217	L596_g21569.t1	287	-28.86	146	-16.16	4168510	21	667	534 78
	>>sc-miR-223	L596_g2144.t1	287	-22.61	144	-12.1	4390316	21	501	162 427
	>>sc-miR-227	L596_g49.t1	287	-34.02	147	-17.94	4494693	21	3146	2952 2838
	>>sc-miR-263	L596_g1086.t1	287	-17.62	147	-11.29	4939826	22	67	45 1
	>>sc-miR-279	L596_g2240.t1	287	-18.68	147	-10.23	5208112	22	308	172 114
	>>sc-miR-286	L596_g19486.t2	287	-24.05	145	-13.09	5389766	22	640	400 1
	>>sc-miR-286	L596_g19486.t1	287	-24.05	145	-13.09	5394107	22	640	400 1
	>>sc-miR-286	L596_g19486.t3	287	-24.05	145	-13.09	5395153	22	640	400 1
	>>sc-miR-291-3pi	L596_g11480.t1	287	-17.74	147	-11.24	5598007	21	525	20 366
	>>sc-miR-296	L596_g12136.t1	287	-23.11	147	-15.27	5753515	23	509	337 244
	>>sc-miR-296	L596_g5643.t1	287	-23.38	147	-11.8	5776246	23	693	307 238
	>>sc-miR-305	L596_g6493.t1	287	-10.02	147	-5.75	6149795	22	190	100 115
	>>sc-miR-314-3p	L596_g13678.t1	287	-32.89	146	-16.89	6442767	22	587	121 1
	>>sc-miR-315	L596_g20067.t1	287	-29.08	145	-17.29	6521403	21	648	449 336
	>>sc-miR-318-3p	L596_g10085.t1	287	-19.9	147	-12.51	6595805	23	319	195 1
	>>sc-miR-318-5p	L596_g6578.t1	287	-31.33	147	-16.97	6654744	20	345	102 142
	>>sc-miR-336	L596_g13463.t1	287	-27.13	145	-16.17	7286591	22	203	15 34
	>>sc-miR-340	L596_g26333.t1	287	-15.91	146	-8.85	7437373	22	139	71 1
	>>sc-miR-350-3p	L596_g20067.t1	287	-29.42	145	-15.52	7865540	22	648	448 335
	>>sc-miR-353	L596_g18139.t1	287	-22.15	147	-15.85	7983494	22	318	104 187
	>>sc-miR-353	L596_g28203.t2	287	-15.96	147	-8.47	7997230	22	304	49 7
	>>sc-miR-353	L596_g28203.t1	287	-15.96	147	-8.47	7998288	22	304	49 7
	>>sc-miR-37-3p	L596_g20666.t2	287	-47.53	146	-25.7	8075839	22	379	149 249
	>>sc-miR-37-3p	L596_g20666.t1	287	-47.53	146	-25.7	8083709	22	379	149 249
	>>sc-miR-42-3pi	L596_g27604.t1	287	-37.59	147	-20.3	8120527	22	584	297 327
	>>sc-miR-87-3pi	L596_g9320.t1	287	-25.47	144	-13.58	9533027	22	363	197 97
	>>sc-miR-101-5pi	L596_g27415.t1	286	-35.74	144	-18.8	177145	22	236	174 30
	>>sc-miR-114	L596_g21450.t1	286	-30.59	144	-15.49	667395	23	510	372 298
	>>sc-miR-1191	L596_g24196.t1	286	-30.53	143	-16.83	918494	24	250	31 215
	>>sc-miR-1191	L596_g24196.t2	286	-30.53	143	-16.83	920003	24	250	31 215
	>>sc-miR-1191	L596_g24196.t3	286	-30.53	143	-16.83	925568	24	250	31 215
	>>sc-miR-1205	L596_g12359.t1	286	-31.1	145	-16.22	1035880	23	1309	62 1165
	>>sc-miR-13	L596_g19795.t1	286	-26	144	-13.12	1293262	22	323	79 131
	>>sc-miR-13	L596_g19637.t1	286	-28.21	146	-15.28	1294199	22	395	84 1
	>>sc-miR-140	L596_g6976.t1	286	-20.45	146	-12.54	1681645	22	137	59 64
	>>sc-miR-142	L596_g2750.t1	286	-25.8	143	-12.9	1771209	22	118	14 55
	>>sc-miR-176	L596_g11015.t1	286	-35.04	143	-18.25	2751874	22	280	110 178
	>>sc-miR-176	L596_g26699.t1	286	-35.04	143	-18.25	2770768	22	276	110 178
	>>sc-miR-181	L596_g21450.t1	286	-32.17	144	-17.07	2949302	22	510	373 299
	>>sc-miR-203	L596_g12706.t1	286	-29.64	146	-16.03	3598799	21	97	12 70
	>>sc-miR-21	L596_g17624.t1	286	-29.06	143	-14.53	3915198	23	411	167 386
	>>sc-miR-215	L596_g6633.t1	286	-23.84	145	-11.99	4089568	22	197	133 1
	>>sc-miR-216-5p	L596_g26123.t1	286	-15.02	146	-8.54	4153171	24	64	14 1
	>>sc-miR-217	L596_g26711.t1	286	-34.77	145	-20.51	4177541	21	91	1 1
	>>sc-miR-223	L596_g14564.t1	286	-25.22	143	-12.61	4384425	21	517	112 224
	>>sc-miR-252-5p	L596_g14600.t1	286	-18.05	144	-11.13	4758761	22	155	18 34
	>>sc-miR-263	L596_g15931.t1	286	-15.54	145	-8.06	4946509	22	168	87 105
	>>sc-miR-263	L596_g17624.t1	286	-15.04	143	-7.52	4946745	22	411	110 329
	>>sc-miR-263	L596_g19149.t1	286	-21.72	143	-10.86	4953924	22	520	105 251
	>>sc-miR-263	L596_g27442.t1	286	-16.6	144	-10.25	4964602	22	410	63 1
	>>sc-miR-263	L596_g9018.t1	286	-15.04	143	-7.52	4969587	22	669	138 559
	>>sc-miR-274	L596_g5225.t1	286	-27.4	146	-14.9	5085920	22	254	178 33
	>>sc-miR-291-3pi	L596_g18148.t1	286	-23.17	144	-12.16	5612892	21	403	105 250
	>>sc-miR-301-5pi	L596_g27415.t1	286	-35.74	144	-18.8	5991319	22	236	174 30
	>>sc-miR-305	L596_g12144.t1	286	-14.43	145	-7.83	6128049	22	115	50 62
	>>sc-miR-305	L596_g14955.t1	286	-10.86	145	-6.75	6134484	22	406	148 79
	>>sc-miR-342	L596_g18427.t2	286	-36.24	145	-18.5	7483797	22	1033	236 543
	>>sc-miR-342	L596_g18427.t1	286	-36.24	145	-18.5	7487576	22	1119	322 629
	>>sc-miR-34-5p	L596_g27501.t1	286	-40.34	145	-21.09	7656884	23	542	296 96
	>>sc-miR-348	L596_g22929.t1	286	-36.36	146	-18.44	7732830	23	110	62 83
	>>sc-miR-350-3p	L596_g25844.t1	286	-36.17	146	-19.78	7860667	22	826	159 314
	>>sc-miR-44-3p	L596_g20571.t1	286	-24.07	144	-13.19	8169451	21	212	14 50
	>>sc-miR-772	L596_g13678.t1	286	-22.94	143	-11.47	9068523	21	587	328 486
	>>sc-miR-79-3p	L596_g13023.t2	286	-21.27	146	-11.9	9349529	22	182	103 155
	>>sc-miR-79-3p	L596_g13023.t1	286	-21.27	146	-11.9	9351493	22	80	1 53
	>>sc-miR-81-3p	L596_g10473.t1	286	-21.98	145	-12.19	9409587	22	114	1 7
	>>sc-miR-81-3p	L596_g3164.t1	286	-29.13	144	-16.94	9430362	22	274	71 1
	>>sc-miR-86-5p	L596_g24072.t1	286	-17.25	146	-10.9	9485226	24	251	31 52
	>>sc-miR-9	L596_g10644.t1	286	-26.78	146	-15.13	9659801	20	1779	1590 1634
	>>sc-miR-101-5pi	L596_g21050.t1	285	-32.5	145	-16.79	168026	22	403	233 243
	>>sc-miR-102	L596_g25087.t1	285	-30.59	145	-16.72	230436	22	250	166 154
	>>sc-miR-117	L596_g25848.t1	285	-22.63	143	-13.79	762034	22	604	103 1
	>>sc-miR-118	L596_g15367.t1	285	-20.89	144	-12.68	787081	23	270	1 89
	>>sc-miR-124-3p	L596_g3100.t1	285	-25.06	145	-14.44	1151686	20	78	53 1
	>>sc-miR-125	L596_g13966.t1	285	-15.72	145	-7.99	1161342	22	251	230 193
	>>sc-miR-214	L596_g14035.t1	285	-21.04	145	-10.59	4035263	21	433	332 370
	>>sc-miR-217	L596_g12387.t1	285	-27.06	143	-14.26	4162288	21	975	414 694
	>>sc-miR-263	L596_g49.t1	285	-16.28	145	-9.93	4963578	22	3146	2233 740
	>>sc-miR-291-3pii	L596_g25678.t1	285	-28.47	145	-15.85	5641620	21	74	25 1
	>>sc-miR-296	L596_g19903.t1	285	-20.28	145	-11.92	5763303	23	138	40 49
	>>sc-miR-299	L596_g16844.t1	285	-20.61	145	-10.54	5821941	22	281	13 119
	>>sc-miR-301-3p	L596_g26664.t1	285	-19.75	145	-11.16	5967507	22	397	247 285
	>>sc-miR-301-5pi	L596_g21050.t1	285	-32.5	145	-16.79	5982200	22	403	233 243
	>>sc-miR-326	L596_g18298.t1	285	-33.07	145	-17.59	6925521	23	117	26 1
	>>sc-miR-353	L596_g14986.t1	285	-18.35	145	-11.25	7977832	22	163	43 99
	>>sc-miR-353	L596_g3004.t1	285	-19.76	145	-12.66	7993012	22	114	1 50
	>>sc-miR-5	L596_g10473.t1	285	-20.01	143	-11.42	8253004	22	114	11 1
	>>sc-miR-68	L596_g10465.t1	285	-28.71	145	-14.83	8409180	22	557	382 363
	>>sc-miR-1185	L596_g16795.t2	284	-28.6	144	-17.64	849436	23	269	50 149
	>>sc-miR-1185	L596_g16795.t1	284	-28.6	144	-17.64	849728	23	269	50 149
	>>sc-miR-122	L596_g24535.t1	284	-22.7	142	-11.35	1079385	22	646	165 330
	>>sc-miR-125	L596_g2413.t1	284	-14.2	142	-8.01	1168208	22	219	37 189
	>>sc-miR-131	L596_g24694.t1	284	-29.14	144	-17.04	1362740	22	221	15 36
	>>sc-miR-170-5p	L596_g15423.t1	284	-14.7	143	-7.4	2630854	22	237	8 84
	>>sc-miR-178	L596_g22263.t1	284	-29.57	144	-16.7	2826061	23	619	339 90
	>>sc-miR-200	L596_g24759.t1	284	-21.72	144	-12.15	3479772	22	367	241 1
	>>sc-miR-201	L596_g14467.t1	284	-28.85	143	-15.4	3506754	23	462	405 180
	>>sc-miR-216-5p	L596_g17905.t1	284	-20.05	143	-12.58	4131550	24	257	183 1
	>>sc-miR-216-5p	L596_g19149.t1	284	-19.28	142	-9.64	4141190	24	520	104 250
	>>sc-miR-223	L596_g15843.t1	284	-20.54	144	-11.68	4383778	21	182	76 1
	>>sc-miR-286	L596_g15423.t1	284	-14.7	143	-7.4	5381646	22	237	8 84
	>>sc-miR-291-3pi	L596_g20248.t2	284	-18.34	143	-10	5605401	21	1206	514 721
	>>sc-miR-291-3pi	L596_g20248.t1	284	-18.34	143	-10	5611141	21	1206	514 721
	>>sc-miR-301-3p	L596_g24769.t1	284	-22.33	143	-12.25	5954832	22	371	224 250
	>>sc-miR-305	L596_g16994.t1	284	-14.71	144	-9.7	6133067	22	104	45 14
	>>sc-miR-305	L596_g3226.t1	284	-10.62	144	-5.82	6148936	22	164	120 1
	>>sc-miR-319	L596_g4176.t1	284	-22.24	143	-11.12	6687576	22	228	4 74
	>>sc-miR-340	L596_g2272.t1	284	-20.15	143	-10.85	7424583	22	771	599 637
	>>sc-miR-341	L596_g5260.t1	284	-14.1	144	-7.86	7467451	23	134	27 37
	>>sc-miR-348	L596_g18502.t3	284	-24.52	143	-13.54	7732338	23	751	272 472
	>>sc-miR-353	L596_g5813.t1	284	-16.66	143	-10.41	7996125	22	394	172 324
	>>sc-miR-72-5p	L596_g18164.t2	284	-27.55	144	-15.47	8514713	22	569	91 173
	>>sc-miR-72-5p	L596_g18164.t1	284	-27.55	144	-15.47	8517814	22	569	91 173
	>>sc-miR-114	L596_g13281.t1	283	-27.09	143	-13.73	660841	23	192	33 76
	>>sc-miR-1183	L596_g10670.t1	283	-33.47	142	-19.45	813557	21	722	219 259
	>>sc-miR-181	L596_g13281.t1	283	-26.05	143	-13.24	2942748	22	192	34 77
	>>sc-miR-181	L596_g13928.t1	283	-27.6	143	-13.89	2943011	22	99	53 17
	>>sc-miR-214	L596_g11202.t1	283	-21.83	142	-12.37	4034433	21	153	89 75
	>>sc-miR-2-3p	L596_g17092.t1	283	-26.85	143	-13.61	4633483	23	142	37 50
	>>sc-miR-274	L596_g13281.t1	283	-21.09	143	-11.54	5068360	22	192	34 77
	>>sc-miR-274	L596_g13928.t1	283	-25.13	143	-13.44	5068623	22	99	53 17
	>>sc-miR-274	L596_g21450.t1	283	-26.66	143	-13.33	5074914	22	510	371 302
	>>sc-miR-289-5p	L596_g18461.t2	283	-50.04	143	-26.8	5546263	22	221	67 119
	>>sc-miR-289-5p	L596_g18461.t1	283	-50.04	143	-26.8	5546601	22	221	67 119
	>>sc-miR-294	L596_g18461.t2	283	-50.04	143	-26.8	5671299	22	221	67 119
	>>sc-miR-294	L596_g18461.t1	283	-50.04	143	-26.8	5671637	22	221	67 119
	>>sc-miR-296	L596_g26924.t1	283	-30.13	142	-17.35	5778934	23	598	67 79
	>>sc-miR-341	L596_g20374.t1	283	-15.57	143	-7.82	7449720	23	96	77 1
	>>sc-miR-353	L596_g12622.t1	283	-15.79	143	-8.45	7974992	22	157	11 20
	>>sc-miR-68	L596_g20571.t1	283	-19.09	143	-10.61	8419523	22	212	10 49
	>>sc-miR-93-3pi	L596_g20571.t1	283	-20.36	143	-10.98	9763660	21	212	11 50
	>>sc-miR-93-3pii	L596_g20571.t1	283	-20.47	143	-11.09	9794919	22	212	10 49
	>>sc-miR-97	L596_g3817.t2	283	-19.7	143	-10.36	9963840	23	336	298 1
	>>sc-miR-97	L596_g3817.t1	283	-19.7	143	-10.36	9967025	23	336	298 1
	>>sc-miR-118	L596_g1943.t1	282	-17.61	142	-9.05	794243	23	514	287 325
	>>sc-miR-119	L596_g5205.t1	282	-21.67	142	-11.48	899844	21	490	465 177
	>>sc-miR-125	L596_g24069.t1	282	-16.06	142	-8.23	1175079	22	70	1 23
	>>sc-miR-170-3p	L596_g9163.t3	282	-17.84	141	-8.92	2624822	22	415	242 311
	>>sc-miR-170-5p	L596_g25581.t3	282	-18.88	142	-12.36	2636721	22	600	443 171
	>>sc-miR-170-5p	L596_g25581.t2	282	-18.88	142	-12.36	2643762	22	505	443 171
	>>sc-miR-171	L596_g20516.t1	282	-36.37	141	-18.21	2671958	21	679	156 501
	>>sc-miR-203	L596_g16929.t1	282	-31.15	142	-16.22	3601178	21	720	447 300
	>>sc-miR-206	L596_g21931.t2	282	-20.95	141	-11.18	3735142	22	256	161 231
	>>sc-miR-206	L596_g21931.t1	282	-20.95	141	-11.18	3736959	22	256	161 231
	>>sc-miR-215	L596_g5832.t1	282	-26.12	142	-14.09	4084330	22	951	864 71
	>>sc-miR-216-5p	L596_g23246.t1	282	-18.74	141	-9.37	4137572	24	177	2 139
	>>sc-miR-217	L596_g23307.t1	282	-29.92	142	-14.98	4171777	21	20	1 1
	>>sc-miR-247-3p	L596_g20571.t1	282	-20.32	142	-10.87	4699702	22	212	13 49
	>>sc-miR-263	L596_g11813.t1	282	-14.05	142	-7.76	4940317	22	271	94 80
	>>sc-miR-263	L596_g22313.t1	282	-12.42	142	-7.06	4958125	22	65	1 43
	>>sc-miR-286	L596_g25581.t3	282	-18.88	142	-12.36	5387513	22	600	443 171
	>>sc-miR-286	L596_g25581.t2	282	-18.88	142	-12.36	5394554	22	505	443 171
	>>sc-miR-296	L596_g24193.t1	282	-19.88	142	-11.26	5763062	23	734	319 244
	>>sc-miR-296	L596_g24193.t2	282	-19.88	142	-11.26	5769899	23	548	133 58
	>>sc-miR-305	L596_g4384.t1	282	-15.14	142	-9.04	6147566	22	159	90 116
	>>sc-miR-320	L596_g24533.t1	282	-30.8	141	-15.4	6733866	23	340	93 265
	>>sc-miR-320	L596_g24534.t2	282	-30.8	141	-15.4	6734776	23	340	93 265
	>>sc-miR-353	L596_g12376.t2	282	-15.57	142	-9.29	7973777	22	355	114 225
	>>sc-miR-353	L596_g12376.t3	282	-15.57	142	-9.29	7974623	22	355	114 225
	>>sc-miR-353	L596_g12376.t1	282	-15.57	142	-9.29	7975901	22	355	114 225
	>>sc-miR-72-5p	L596_g10644.t1	282	-27.92	142	-13.96	8503218	22	1779	63 1418
	>>sc-miR-759	L596_g20322.t1	282	-28.8	141	-15.98	8706075	23	166	1 62
	>>sc-miR-759	L596_g20322.t2	282	-28.8	141	-15.98	8707068	23	166	1 62
	>>sc-miR-103	L596_g24961.t1	281	-23.78	141	-14.79	261559	22	224	1 84
	>>sc-miR-116	L596_g12626.t1	281	-32.92	141	-18.87	723271	23	565	60 118
	>>sc-miR-160	L596_g20248.t2	281	-12.72	141	-6.71	2260688	24	1206	418 1178
	>>sc-miR-160	L596_g20248.t1	281	-12.72	141	-6.71	2266428	24	1206	418 1178
	>>sc-miR-206	L596_g23590.t1	281	-16.98	141	-9.35	3734308	22	187	166 1
	>>sc-miR-214	L596_g6760.t1	281	-18.5	141	-10.55	4061818	21	109	28 1
	>>sc-miR-291-3pi	L596_g12711.t1	281	-21.41	141	-14.19	5598122	21	1656	573 83
	>>sc-miR-291-3pi	L596_g12711.t2	281	-21.41	141	-14.19	5598147	21	1656	573 83
	>>sc-miR-296	L596_g5813.t1	281	-16.52	141	-9.35	5776736	23	394	330 262
	>>sc-miR-86-5p	L596_g11904.t3	281	-17.84	141	-8.98	9473331	24	652	20 3
	>>sc-miR-86-5p	L596_g11904.t2	281	-17.84	141	-8.98	9473584	24	652	20 3
	>>sc-miR-86-5p	L596_g11904.t1	281	-17.84	141	-8.98	9473827	24	652	20 3
	>>sc-miR-101-3pi	L596_g18206.t2	280	-27.1	140	-13.88	107578	22	1231	945 964
	>>sc-miR-101-3pi	L596_g18206.t1	280	-27.1	140	-13.88	107817	22	1231	945 964
	>>sc-miR-111-3pi	L596_g18206.t2	280	-27.1	140	-13.88	545204	22	1231	945 964
	>>sc-miR-111-3pi	L596_g18206.t1	280	-27.1	140	-13.88	545443	22	1231	945 964
	>>sc-miR-115	L596_g26162.t1	280	-28.91	140	-16.09	714829	21	182	76 133
	>>sc-miR-1-3p	L596_g19149.t1	280	-22.32	140	-11.16	1609211	21	520	73 219
	>>sc-miR-140	L596_g16600.t1	280	-23.4	140	-11.7	1663448	22	1779	1129 1277
	>>sc-miR-140	L596_g3723.t1	280	-21.94	140	-14.12	1683575	22	149	30 60
	>>sc-miR-170-5p	L596_g16468.t1	280	-18.35	140	-10.21	2635378	22	136	31 67
	>>sc-miR-170-5p	L596_g6534.t1	280	-16.02	140	-8.72	2651414	22	164	30 103
	>>sc-miR-186	L596_g18390.t1	280	-21.91	140	-11.79	3078422	22	387	18 81
	>>sc-miR-206	L596_g10079.t1	280	-18.28	140	-9.14	3719895	22	331	51 200
	>>sc-miR-208-5pi	L596_g16531.t1	280	-35.24	140	-17.62	3789925	22	361	150 279
	>>sc-miR-208-5pii	L596_g16531.t1	280	-35.24	140	-17.62	3821184	23	361	149 278
	>>sc-miR-209-5p	L596_g9596.t1	280	-21.91	140	-11.17	3906072	22	1457	749 764
	>>sc-miR-215	L596_g13963.t1	280	-22.25	140	-11.59	4068686	22	257	83 206
	>>sc-miR-216-5p	L596_g21205.t1	280	-13.24	140	-7.98	4138038	24	127	1 61
	>>sc-miR-222	L596_g24348.t1	280	-25.45	140	-12.75	4361779	22	376	7 309
	>>sc-miR-23-3p	L596_g1436.t1	280	-27.31	140	-14.36	4541629	21	435	124 198
	>>sc-miR-2-3p	L596_g15555.t1	280	-21.4	140	-10.96	4635320	23	102	21 40
	>>sc-miR-2-3p	L596_g15555.t2	280	-21.4	140	-10.96	4635641	23	102	21 40
	>>sc-miR-24	L596_g24694.t1	280	-29.13	140	-14.87	4676194	21	221	16 37
	>>sc-miR-263	L596_g25842.t1	280	-14.14	140	-8.57	4951294	22	577	23 299
	>>sc-miR-263	L596_g19200.t1	280	-19.72	140	-10.39	4955248	22	544	222 451
	>>sc-miR-263	L596_g25842.t2	280	-14.14	140	-8.57	4955331	22	577	23 299
	>>sc-miR-286	L596_g16468.t1	280	-18.35	140	-10.21	5386170	22	136	31 67
	>>sc-miR-286	L596_g6534.t1	280	-16.02	140	-8.72	5402206	22	164	30 103
	>>sc-miR-289-5p	L596_g16531.t1	280	-36.32	140	-18.16	5540429	22	361	150 279
	>>sc-miR-294	L596_g16531.t1	280	-36.32	140	-18.16	5665465	22	361	150 279
	>>sc-miR-295-3p	L596_g27688.t1	280	-35.46	140	-19.17	5717006	21	279	1 164
	>>sc-miR-302	L596_g2763.t1	280	-35.06	140	-17.53	6053625	22	539	347 461
	>>sc-miR-314-3p	L596_g20421.t1	280	-34.72	140	-18.16	6458560	22	99	38 66
	>>sc-miR-315	L596_g18206.t2	280	-22.68	140	-11.45	6515673	21	1231	946 965
	>>sc-miR-315	L596_g18206.t1	280	-22.68	140	-11.45	6515912	21	1231	946 965
	>>sc-miR-318-3p	L596_g11904.t3	280	-19.7	140	-9.85	6597503	23	652	591 617
	>>sc-miR-318-3p	L596_g11904.t2	280	-19.7	140	-9.85	6597756	23	652	591 617
	>>sc-miR-318-3p	L596_g11904.t1	280	-19.7	140	-9.85	6597999	23	652	591 617
	>>sc-miR-33	L596_g16798.t1	280	-22.96	140	-11.48	7073263	21	460	56 370
	>>sc-miR-343	L596_g18206.t2	280	-27.1	140	-13.88	7515961	22	1231	945 964
	>>sc-miR-343	L596_g18206.t1	280	-27.1	140	-13.88	7516200	22	1231	945 964
	>>sc-miR-350-3p	L596_g18206.t2	280	-26.88	140	-13.98	7859810	22	1231	945 964
	>>sc-miR-350-3p	L596_g18206.t1	280	-26.88	140	-13.98	7860049	22	1231	945 964
	>>sc-miR-350-5p	L596_g27029.t1	280	-25.95	140	-13.55	7902698	22	681	195 320
	>>sc-miR-353	L596_g16849.t1	280	-14.15	140	-7.83	7978086	22	394	245 372
	>>sc-miR-71-5p	L596_g13678.t1	280	-21.76	140	-10.88	8474602	20	587	329 487
	>>sc-miR-769	L596_g12972.t1	280	-26.65	140	-13.51	9007528	21	249	6 14
	>>sc-miR-769	L596_g21211.t1	280	-25.89	140	-14.27	9021821	21	411	251 364
	>>sc-miR-86-5p	L596_g7334.t1	280	-17.91	140	-12.54	9493296	24	360	1 66
	>>sc-miR-86-5p	L596_g7334.t2	280	-17.91	140	-12.54	9498868	24	360	1 66
	>>sc-miR-98	L596_g10789.t1	280	-21.24	140	-10.62	9972492	24	688	380 640
	>>sc-miR-1191	L596_g2862.t1	210	-46.28	210	-46.28	928411	24	446	339
	>>sc-miR-162	L596_g24633.t1	205	-44.39	205	-44.39	2324308	23	97	48
	>>sc-miR-320	L596_g19995.t1	205	-52.01	205	-52.01	6736679	23	580	434
	>>sc-miR-11	L596_g26674.t1	200	-41.52	200	-41.52	488726	22	289	148
	>>sc-miR-1194	L596_g19450.t2	200	-41.28	200	-41.28	955021	22	255	135
	>>sc-miR-1194	L596_g19450.t1	200	-41.28	200	-41.28	955345	22	205	135
	>>sc-miR-149-3p	L596_g24111.t1	200	-41.57	200	-41.57	1925707	22	88	46
	>>sc-miR-164	L596_g19450.t2	200	-42.21	200	-42.21	2392935	22	255	175
	>>sc-miR-164	L596_g19450.t1	200	-42.21	200	-42.21	2393259	22	205	175
	>>sc-miR-168	L596_g24111.t1	200	-41.57	200	-41.57	2519628	22	88	46
	>>sc-miR-27	L596_g19995.t1	200	-45.48	200	-45.48	5048693	22	580	173
	>>sc-miR-279	L596_g19462.t1	200	-41.17	200	-41.17	5201307	22	37	13
	>>sc-miR-30	L596_g3762.t2	200	-40.75	200	-40.75	5900355	22	83	17
	>>sc-miR-303-3pi	L596_g15526.t1	197	-40.17	197	-40.17	6069931	23	363	126
	>>sc-miR-350-3p	L596_g26181.t1	196	-44.13	196	-44.13	7874654	22	269	244
	>>sc-miR-303-3pii	L596_g15526.t1	195	-38.35	195	-38.35	6101190	22	363	127
	>>sc-miR-311	L596_g15526.t1	195	-38.35	195	-38.35	6351262	22	363	127
	>>sc-miR-161	L596_g12849.t1	192	-45.26	192	-45.26	2285509	23	234	188
	>>sc-miR-26-3p	L596_g13899.t1	192	-44.65	192	-44.65	4972868	22	776	584
	>>sc-miR-275-3pii	L596_g8609.t1	192	-43.76	192	-43.76	5147347	23	51	18
	>>sc-miR-101-3pi	L596_g21329.t1	191	-44.53	191	-44.53	106429	22	59	31
	>>sc-miR-111-3pi	L596_g21329.t1	191	-44.53	191	-44.53	544055	22	59	31
	>>sc-miR-315	L596_g21329.t1	191	-49.2	191	-49.2	6514524	21	59	32
	>>sc-miR-343	L596_g21329.t1	191	-44.53	191	-44.53	7514812	22	59	31
	>>sc-miR-350-3p	L596_g21329.t1	191	-44.29	191	-44.29	7858661	22	59	31
	>>sc-miR-101-3pi	L596_g959.t1	190	-38.45	190	-38.45	125012	22	481	233
	>>sc-miR-111-3pi	L596_g959.t1	190	-38.45	190	-38.45	562638	22	481	233
	>>sc-miR-315	L596_g959.t1	190	-40.61	190	-40.61	6533107	21	481	234
	>>sc-miR-343	L596_g959.t1	190	-38.45	190	-38.45	7533395	22	481	233
	>>sc-miR-14	L596_g5315.t1	189	-30.07	189	-30.07	1651632	23	391	53
	>>sc-miR-275-3pii	L596_g959.t1	189	-41.36	189	-41.36	5157711	23	481	230
	>>sc-miR-328-5pii	L596_g21358.t1	189	-31.42	189	-31.42	7015153	24	192	148
	>>sc-miR-346	L596_g13899.t1	189	-40.05	189	-40.05	7661142	23	776	584
	>>sc-miR-347	L596_g21358.t1	189	-31.42	189	-31.42	7702851	24	192	148
	>>sc-miR-114	L596_g7339.t1	188	-43.35	188	-43.35	685747	23	367	241
	>>sc-miR-176	L596_g438.t1	188	-40.21	188	-40.21	2776724	22	390	286
	>>sc-miR-275-3pii	L596_g21329.t1	188	-43.84	188	-43.84	5139128	23	59	26
	>>sc-miR-101-3pi	L596_g12849.t1	187	-39.13	187	-39.13	97379	22	234	191
	>>sc-miR-101-3pi	L596_g438.t1	187	-37.31	187	-37.31	119709	22	390	211
	>>sc-miR-101-3pii	L596_g13899.t1	187	-34.12	187	-34.12	127723	22	776	585
	>>sc-miR-111-3pi	L596_g12849.t1	187	-39.13	187	-39.13	535005	22	234	191
	>>sc-miR-111-3pi	L596_g438.t1	187	-37.31	187	-37.31	557335	22	390	211
	>>sc-miR-111-3pii	L596_g13899.t1	187	-34.12	187	-34.12	565349	22	776	585
	>>sc-miR-275-3pi	L596_g8609.t1	187	-44.18	187	-44.18	5116088	22	51	18
	>>sc-miR-315	L596_g12849.t1	187	-44.59	187	-44.59	6505474	21	234	192
	>>sc-miR-315	L596_g438.t1	187	-41.98	187	-41.98	6527804	21	390	212
	>>sc-miR-333	L596_g8609.t1	187	-44.18	187	-44.18	7210441	22	51	18
	>>sc-miR-343	L596_g12849.t1	187	-39.13	187	-39.13	7505762	22	234	191
	>>sc-miR-343	L596_g438.t1	187	-37.31	187	-37.31	7528092	22	390	211
	>>sc-miR-350-3p	L596_g959.t1	187	-37.38	187	-37.38	7877244	22	481	233
	>>sc-miR-274	L596_g7339.t1	186	-35.68	186	-35.68	5093266	22	367	246
	>>sc-miR-49-3p	L596_g11117.t1	186	-31.37	186	-31.37	8222471	22	117	35
	>>sc-miR-101-3pii	L596_g8609.t1	185	-39.49	185	-39.49	145907	22	51	21
	>>sc-miR-111-3pii	L596_g8609.t1	185	-39.49	185	-39.49	583533	22	51	21
	>>sc-miR-181	L596_g7339.t1	185	-37.82	185	-37.82	2967654	22	367	245
	>>sc-miR-300	L596_g8037.t1	185	-41.46	185	-41.46	5937497	23	777	343
	>>sc-miR-67-3p	L596_g1597.t1	185	-33.2	185	-33.2	8385487	23	180	35
	>>sc-miR-761	L596_g13768.t1	185	-30.89	185	-30.89	8755707	24	65	24
	>>sc-miR-100	L596_g1413.t1	184	-30.85	184	-30.85	66071	22	573	71
	>>sc-miR-101-3pi	L596_g6396.t1	184	-34.89	184	-34.89	119458	22	154	2
	>>sc-miR-101-3pi	L596_g26181.t1	184	-36.76	184	-36.76	122422	22	269	244
	>>sc-miR-111-3pi	L596_g6396.t1	184	-34.89	184	-34.89	557084	22	154	2
	>>sc-miR-111-3pi	L596_g26181.t1	184	-36.76	184	-36.76	560048	22	269	244
	>>sc-miR-151	L596_g13899.t1	184	-33.78	184	-33.78	2034522	22	776	585
	>>sc-miR-161	L596_g1836.t1	184	-43.5	184	-43.5	2295351	23	170	102
	>>sc-miR-275-3pi	L596_g959.t1	184	-40.33	184	-40.33	5126452	22	481	230
	>>sc-miR-316	L596_g13899.t1	184	-39.96	184	-39.96	6535818	22	776	584
	>>sc-miR-333	L596_g959.t1	184	-40.33	184	-40.33	7220805	22	481	230
	>>sc-miR-343	L596_g6396.t1	184	-34.89	184	-34.89	7527841	22	154	2
	>>sc-miR-343	L596_g26181.t1	184	-36.76	184	-36.76	7530805	22	269	244
	>>sc-miR-345	L596_g24588.t1	184	-40.79	184	-40.79	7605968	23	453	249
	>>sc-miR-350-3p	L596_g1920.t1	184	-39.11	184	-39.11	7864765	22	166	136
	>>sc-miR-79-3p	L596_g9285.t1	184	-25.8	184	-25.8	9376360	22	336	154
	>>sc-miR-101-3pi	L596_g1836.t1	183	-36.66	183	-36.66	107221	22	170	108
	>>sc-miR-101-3pii	L596_g21329.t1	183	-40.66	183	-40.66	137688	22	59	29
	>>sc-miR-103	L596_g10860.t1	183	-24.06	183	-24.06	251227	22	347	192
	>>sc-miR-111-3pi	L596_g1836.t1	183	-36.66	183	-36.66	544847	22	170	108
	>>sc-miR-111-3pii	L596_g21329.t1	183	-40.66	183	-40.66	575314	22	59	29
	>>sc-miR-151	L596_g1920.t1	183	-33.3	183	-33.3	2050591	22	166	134
	>>sc-miR-151	L596_g959.t1	183	-36.88	183	-36.88	2063070	22	481	230
	>>sc-miR-26-3p	L596_g8609.t1	183	-44.82	183	-44.82	4991052	22	51	17
	>>sc-miR-26-3p	L596_g959.t1	183	-44.82	183	-44.82	5001416	22	481	227
	>>sc-miR-275-3pi	L596_g21329.t1	183	-42.81	183	-42.81	5107869	22	59	26
	>>sc-miR-275-3pii	L596_g13899.t1	183	-35.42	183	-35.42	5129163	23	776	585
	>>sc-miR-300	L596_g8609.t1	183	-43.79	183	-43.79	5928822	23	51	15
	>>sc-miR-300	L596_g959.t1	183	-44.47	183	-44.47	5939186	23	481	225
	>>sc-miR-301-3p	L596_g3980.t2	183	-31.15	183	-31.15	5960617	22	128	40
	>>sc-miR-301-3p	L596_g3980.t1	183	-31.15	183	-31.15	5966771	22	128	40
	>>sc-miR-315	L596_g1836.t1	183	-42.25	183	-42.25	6515316	21	170	109
	>>sc-miR-333	L596_g21329.t1	183	-42.81	183	-42.81	7202222	22	59	26
	>>sc-miR-343	L596_g1836.t1	183	-36.66	183	-36.66	7515604	22	170	108
	>>sc-miR-79-3p	L596_g13789.t2	183	-22.96	183	-22.96	9351239	22	371	163
	>>sc-miR-101-3pi	L596_g1920.t1	182	-36.07	182	-36.07	112533	22	166	137
	>>sc-miR-111-3pi	L596_g1920.t1	182	-36.07	182	-36.07	550159	22	166	137
	>>sc-miR-275-3pii	L596_g438.t1	182	-32.87	182	-32.87	5152408	23	390	208
	>>sc-miR-291-3pii	L596_g21025.t1	182	-26.05	182	-26.05	5640560	21	52	1
	>>sc-miR-315	L596_g26181.t1	182	-33.2	182	-33.2	6530517	21	269	245
	>>sc-miR-328-5pi	L596_g14868.t1	182	-33.68	182	-33.68	6975900	25	109	72
	>>sc-miR-343	L596_g1920.t1	182	-36.07	182	-36.07	7520916	22	166	137
	>>sc-miR-228-5p	L596_g10329.t1	181	-25.54	181	-25.54	4501683	23	573	292
	>>sc-miR-315	L596_g1920.t1	181	-31.67	181	-31.67	6520628	21	166	138
	>>sc-miR-328-5pii	L596_g19948.t1	181	-33.82	181	-33.82	7016510	24	476	143
	>>sc-miR-328-5pii	L596_g19948.t2	181	-33.82	181	-33.82	7020739	24	476	143
	>>sc-miR-347	L596_g19948.t1	181	-33.82	181	-33.82	7704208	24	476	143
	>>sc-miR-347	L596_g19948.t2	181	-33.82	181	-33.82	7708437	24	476	143
	>>sc-miR-91	L596_g9134.t1	181	-30.96	181	-30.96	9721159	24	386	201
	>>sc-miR-101-3pii	L596_g1920.t1	180	-35.75	180	-35.75	143792	22	166	134
	>>sc-miR-101-3pii	L596_g19302.t1	180	-40.77	180	-40.77	144275	22	165	52
	>>sc-miR-101-3pii	L596_g959.t1	180	-37.89	180	-37.89	156271	22	481	231
	>>sc-miR-111-3pii	L596_g1920.t1	180	-35.75	180	-35.75	581418	22	166	134
	>>sc-miR-111-3pii	L596_g19302.t1	180	-40.77	180	-40.77	581901	22	165	52
	>>sc-miR-111-3pii	L596_g959.t1	180	-37.89	180	-37.89	593897	22	481	231
	>>sc-miR-169	L596_g5036.t1	180	-25.5	180	-25.5	2553850	23	470	426
	>>sc-miR-169	L596_g5036.t2	180	-25.5	180	-25.5	2554555	23	470	426
	>>sc-miR-193	L596_g17385.t1	180	-31.83	180	-31.83	3257586	18	202	29
	>>sc-miR-211	L596_g11603.t1	180	-33.7	180	-33.7	3940711	22	449	124
	>>sc-miR-228-5p	L596_g15591.t1	180	-28.68	180	-28.68	4508917	23	398	205
	>>sc-miR-297	L596_g12331.t1	180	-34.74	180	-34.74	5787948	22	99	5
	>>sc-miR-346	L596_g21329.t1	180	-40.2	180	-40.2	7671107	23	59	25
	>>sc-miR-346	L596_g8609.t1	180	-42.7	180	-42.7	7679326	23	51	17
	>>sc-miR-346	L596_g959.t1	180	-44.15	180	-44.15	7689690	23	481	227
	>>sc-miR-101-3pii	L596_g438.t1	179	-32.47	179	-32.47	150968	22	390	209
	>>sc-miR-108	L596_g22382.t1	179	-37.27	179	-37.27	417548	22	388	178
	>>sc-miR-108	L596_g22382.t2	179	-37.27	179	-37.27	421855	22	388	178
	>>sc-miR-108	L596_g6396.t1	179	-33.47	179	-33.47	432048	22	154	34
	>>sc-miR-111-3pii	L596_g438.t1	179	-32.47	179	-32.47	588594	22	390	209
	>>sc-miR-113	L596_g21824.t1	179	-20.25	179	-20.25	637053	23	69	17
	>>sc-miR-120	L596_g8715.t1	179	-37.44	179	-37.44	1020361	23	36	16
	>>sc-miR-149-5p	L596_g11926.t1	179	-28.37	179	-28.37	1940157	23	185	4
	>>sc-miR-151	L596_g8609.t1	179	-40.14	179	-40.14	2052706	22	51	18
	>>sc-miR-157	L596_g14825.t1	179	-24.23	179	-24.23	2135182	22	77	29
	>>sc-miR-170-5p	L596_g3555.t2	179	-27.36	179	-27.36	2646276	22	68	29
	>>sc-miR-170-5p	L596_g3555.t1	179	-27.36	179	-27.36	2650625	22	68	29
	>>sc-miR-184	L596_g8715.t1	179	-35.39	179	-35.39	3052196	23	36	16
	>>sc-miR-21	L596_g12703.t1	179	-23.4	179	-23.4	3911122	23	459	93
	>>sc-miR-2-3p	L596_g4932.t1	179	-28.87	179	-28.87	4650485	23	237	89
	>>sc-miR-2-3p	L596_g4932.t2	179	-28.87	179	-28.87	4654638	23	237	89
	>>sc-miR-254-3p	L596_g7734.t1	179	-29.09	179	-29.09	4803918	22	73	1
	>>sc-miR-26-3p	L596_g21329.t1	179	-40.29	179	-40.29	4982833	22	59	25
	>>sc-miR-286	L596_g3555.t2	179	-27.36	179	-27.36	5397068	22	68	29
	>>sc-miR-286	L596_g3555.t1	179	-27.36	179	-27.36	5401417	22	68	29
	>>sc-miR-287	L596_g24472.t1	179	-24.35	179	-24.35	5424736	21	32	8
	>>sc-miR-291-3pi	L596_g24977.t1	179	-26.62	179	-26.62	5613878	21	111	20
	>>sc-miR-291-3pii	L596_g24977.t1	179	-27.22	179	-27.22	5645137	21	111	19
	>>sc-miR-308-5p	L596_g16814.t1	179	-32.49	179	-32.49	6290077	22	94	13
	>>sc-miR-315	L596_g6396.t1	179	-27.23	179	-27.23	6527553	21	154	3
	>>sc-miR-328-5pi	L596_g149.t1	179	-30.48	179	-30.48	6979359	25	297	248
	>>sc-miR-346	L596_g5408.t1	179	-36.55	179	-36.55	7678300	23	54	23
	>>sc-miR-50-5p	L596_g10505.t1	179	-25.99	179	-25.99	8284165	24	580	522
	>>sc-miR-211	L596_g14711.t1	178	-33.04	178	-33.04	3947802	22	230	41
	>>sc-miR-255-5p	L596_g22026.t1	178	-18.96	178	-18.96	4833247	21	300	29
	>>sc-miR-275-3pi	L596_g13899.t1	178	-35.64	178	-35.64	5097904	22	776	585
	>>sc-miR-275-3pii	L596_g1920.t1	178	-31.9	178	-31.9	5145232	23	166	134
	>>sc-miR-305	L596_g9502.t1	178	-19.33	178	-19.33	6157678	22	375	283
	>>sc-miR-328-5pi	L596_g20494.t1	178	-32.44	178	-32.44	6985333	25	335	195
	>>sc-miR-328-5pi	L596_g20494.t2	178	-32.44	178	-32.44	6988401	25	361	241
	>>sc-miR-333	L596_g13899.t1	178	-35.64	178	-35.64	7192257	22	776	585
	>>sc-miR-338	L596_g16641.t1	178	-31.96	178	-31.96	7354232	22	179	22
	>>sc-miR-772	L596_g25605.t1	178	-29.61	178	-29.61	9081303	21	307	205
	>>sc-miR-81-3p	L596_g18834.t1	178	-21.05	178	-21.05	9422973	22	189	11
	>>sc-miR-108	L596_g4107.t2	177	-30.77	177	-30.77	432341	22	100	71
	>>sc-miR-109	L596_g11115.t3	177	-27.25	177	-27.25	439068	23	111	3
	>>sc-miR-109	L596_g11115.t1	177	-27.25	177	-27.25	439127	23	111	3
	>>sc-miR-109	L596_g11115.t2	177	-27.25	177	-27.25	439689	23	111	3
	>>sc-miR-116	L596_g23587.t1	177	-31.1	177	-31.1	735817	23	1151	626
	>>sc-miR-1191	L596_g332.t1	177	-23.73	177	-23.73	931937	24	133	9
	>>sc-miR-1191	L596_g27608.t1	177	-22.93	177	-22.93	935303	24	33	2
	>>sc-miR-134	L596_g12264.t1	177	-28.93	177	-28.93	1410260	22	83	7
	>>sc-miR-134	L596_g12265.t1	177	-28.93	177	-28.93	1410879	22	123	47
	>>sc-miR-137	L596_g12103.t1	177	-27.31	177	-27.31	1502710	23	122	75
	>>sc-miR-147	L596_g18825.t1	177	-29.27	177	-29.27	1855082	22	199	147
	>>sc-miR-169	L596_g14742.t1	177	-27.59	177	-27.59	2539678	23	562	405
	>>sc-miR-174	L596_g10505.t1	177	-28.47	177	-28.47	2720063	22	580	84
	>>sc-miR-228-5p	L596_g15535.t1	177	-30.55	177	-30.55	4507776	23	70	14
	>>sc-miR-24	L596_g10235.t1	177	-28.6	177	-28.6	4657875	21	139	3
	>>sc-miR-25	L596_g27031.t1	177	-16.84	177	-16.84	4743000	23	100	43
	>>sc-miR-275-3pi	L596_g26557.t1	177	-37.47	177	-37.47	5120769	22	202	99
	>>sc-miR-295-5p	L596_g5607.t1	177	-24.77	177	-24.77	5743082	22	598	216
	>>sc-miR-296	L596_g18946.t1	177	-16.59	177	-16.59	5766099	23	210	49
	>>sc-miR-296	L596_g18946.t3	177	-16.59	177	-16.59	5767125	23	210	49
	>>sc-miR-296	L596_g18946.t2	177	-16.59	177	-16.59	5768965	23	353	192
	>>sc-miR-300	L596_g21329.t1	177	-42.82	177	-42.82	5920603	23	59	26
	>>sc-miR-305	L596_g21838.t1	177	-22.16	177	-22.16	6137951	22	58	9
	>>sc-miR-318-5p	L596_g2213.t1	177	-24.94	177	-24.94	6640497	20	202	25
	>>sc-miR-320	L596_g19808.t1	177	-36.87	177	-36.87	6737856	23	117	28
	>>sc-miR-333	L596_g26557.t1	177	-37.47	177	-37.47	7215122	22	202	99
	>>sc-miR-340	L596_g13474.t1	177	-22.23	177	-22.23	7412636	22	108	20
	>>sc-miR-345	L596_g11781.t1	177	-38.18	177	-38.18	7597284	23	444	3
	>>sc-miR-345	L596_g5583.t1	177	-35.75	177	-35.75	7617555	23	431	86
	>>sc-miR-350-3p	L596_g12849.t1	177	-35.09	177	-35.09	7849611	22	234	191
	>>sc-miR-350-3p	L596_g438.t1	177	-32.48	177	-32.48	7871941	22	390	211
	>>sc-miR-118	L596_g3509.t1	176	-21.34	176	-21.34	810337	23	309	158
	>>sc-miR-1185	L596_g11703.t1	176	-24.03	176	-24.03	845621	23	130	76
	>>sc-miR-139	L596_g1493.t1	176	-30.19	176	-30.19	1568670	23	154	7
	>>sc-miR-139	L596_g25503.t1	176	-24.38	176	-24.38	1573427	23	101	50
	>>sc-miR-141-3p	L596_g13899.t1	176	-32.96	176	-32.96	1690673	22	776	584
	>>sc-miR-141-5p	L596_g5567.t1	176	-30.88	176	-30.88	1740661	22	104	33
	>>sc-miR-147	L596_g13899.t1	176	-31.81	176	-31.81	1846968	22	776	584
	>>sc-miR-191	L596_g5567.t1	176	-30.88	176	-30.88	3209834	22	104	33
	>>sc-miR-254-3p	L596_g13899.t1	176	-31.48	176	-31.48	4785314	22	776	585
	>>sc-miR-275-3pi	L596_g18825.t1	176	-30	176	-30	5106018	22	199	147
	>>sc-miR-275-3pii	L596_g26181.t1	176	-41.61	176	-41.61	5155121	23	269	237
	>>sc-miR-300	L596_g22685.t1	176	-37.2	176	-37.2	5924459	23	115	81
	>>sc-miR-301-3p	L596_g15995.t1	176	-25.59	176	-25.59	5946991	22	47	16
	>>sc-miR-301-3p	L596_g19715.t1	176	-21.69	176	-21.69	5952615	22	368	155
	>>sc-miR-301-3p	L596_g19715.t2	176	-21.69	176	-21.69	5956808	22	368	155
	>>sc-miR-305	L596_g16772.t1	176	-17.03	176	-17.03	6136620	22	61	25
	>>sc-miR-308-5p	L596_g7888.t1	176	-28.61	176	-28.61	6304473	22	149	82
	>>sc-miR-320	L596_g308.t1	176	-27.35	176	-27.35	6744726	23	51	1
	>>sc-miR-328-5pii	L596_g1841.t2	176	-29.66	176	-29.66	7015465	24	296	32
	>>sc-miR-328-5pii	L596_g1841.t1	176	-29.66	176	-29.66	7019368	24	296	32
	>>sc-miR-333	L596_g18825.t1	176	-30	176	-30	7200371	22	199	147
	>>sc-miR-345	L596_g3926.t1	176	-44.08	176	-44.08	7619560	23	159	57
	>>sc-miR-347	L596_g1841.t2	176	-29.66	176	-29.66	7703163	24	296	32
	>>sc-miR-347	L596_g1841.t1	176	-29.66	176	-29.66	7707066	24	296	32
	>>sc-miR-349-3pii	L596_g12596.t1	176	-22.61	176	-22.61	7786329	22	80	14
	>>sc-miR-35-3p	L596_g28289.t1	176	-28.95	176	-28.95	8022089	22	159	68
	>>sc-miR-69	L596_g22496.t1	176	-27.83	176	-27.83	8450576	23	318	49
	>>sc-miR-72-5p	L596_g14361.t3	176	-28.67	176	-28.67	8507721	22	79	27
	>>sc-miR-72-5p	L596_g14361.t2	176	-28.67	176	-28.67	8511307	22	79	27
	>>sc-miR-775	L596_g5922.t1	176	-30.75	176	-30.75	9182964	23	519	349
	>>sc-miR-92	L596_g19606.t1	176	-20.76	176	-20.76	9736082	22	380	351
	>>sc-miR-92	L596_g19606.t2	176	-20.76	176	-20.76	9741059	22	380	351
	>>sc-miR-95-3p	L596_g15526.t1	176	-21.38	176	-21.38	9852270	22	363	47
	>>sc-miR-101-5pi	L596_g22382.t1	175	-30.59	175	-30.59	167476	22	388	180
	>>sc-miR-101-5pi	L596_g22382.t2	175	-30.59	175	-30.59	171783	22	388	180
	>>sc-miR-11	L596_g20965.t1	175	-21.21	175	-21.21	479987	22	111	88
	>>sc-miR-1185	L596_g19913.t1	175	-24.66	175	-24.66	856989	23	162	56
	>>sc-miR-13	L596_g13810.t1	175	-24.34	175	-24.34	1286159	22	271	224
	>>sc-miR-151	L596_g21329.t1	175	-31.49	175	-31.49	2044487	22	59	29
	>>sc-miR-151	L596_g7734.t1	175	-28.92	175	-28.92	2053126	22	73	1
	>>sc-miR-171	L596_g5690.t1	175	-23.82	175	-23.82	2682153	21	337	117
	>>sc-miR-171	L596_g5690.t2	175	-23.82	175	-23.82	2685791	21	337	117
	>>sc-miR-172	L596_g27119.t1	175	-30.22	175	-30.22	2710735	22	115	18
	>>sc-miR-228-5p	L596_g14286.t1	175	-24.76	175	-24.76	4507734	23	302	55
	>>sc-miR-2-3p	L596_g24529.t1	175	-25.35	175	-25.35	4643894	23	107	3
	>>sc-miR-254-3p	L596_g1920.t1	175	-26.43	175	-26.43	4801383	22	166	134
	>>sc-miR-254-3p	L596_g959.t1	175	-30.01	175	-30.01	4813862	22	481	230
	>>sc-miR-255-5p	L596_g18102.t1	175	-18.4	175	-18.4	4825225	21	573	437
	>>sc-miR-275-3pii	L596_g5408.t1	175	-35.84	175	-35.84	5146321	23	54	22
	>>sc-miR-279	L596_g18403.t2	175	-23.08	175	-23.08	5201400	22	430	297
	>>sc-miR-279	L596_g18403.t1	175	-23.08	175	-23.08	5208082	22	430	297
	>>sc-miR-297	L596_g12359.t1	175	-29.33	175	-29.33	5787248	22	1309	230
	>>sc-miR-301-3p	L596_g24121.t1	175	-35.96	175	-35.96	5956518	22	163	137
	>>sc-miR-301-5pi	L596_g22382.t1	175	-30.59	175	-30.59	5981650	22	388	180
	>>sc-miR-301-5pi	L596_g22382.t2	175	-30.59	175	-30.59	5985957	22	388	180
	>>sc-miR-305	L596_g10587.t1	175	-16.72	175	-16.72	6127484	22	56	27
	>>sc-miR-305	L596_g13686.t1	175	-20.4	175	-20.4	6130951	22	113	1
	>>sc-miR-305	L596_g20432.t1	175	-16.41	175	-16.41	6143674	22	45	5
	>>sc-miR-307-5pi	L596_g372.t2	175	-26.71	175	-26.71	6214019	22	225	61
	>>sc-miR-307-5pi	L596_g372.t1	175	-26.71	175	-26.71	6216943	22	225	61
	>>sc-miR-307-5pi	L596_g372.t3	175	-26.71	175	-26.71	6218276	22	225	61
	>>sc-miR-307-5pii	L596_g372.t2	175	-26.71	175	-26.71	6245278	23	225	60
	>>sc-miR-307-5pii	L596_g372.t1	175	-26.71	175	-26.71	6248202	23	225	60
	>>sc-miR-307-5pii	L596_g372.t3	175	-26.71	175	-26.71	6249535	23	225	60
	>>sc-miR-316	L596_g8609.t1	175	-39.19	175	-39.19	6554002	22	51	17
	>>sc-miR-316	L596_g959.t1	175	-39.19	175	-39.19	6564366	22	481	227
	>>sc-miR-329	L596_g23374.t1	175	-28.6	175	-28.6	7043228	23	294	148
	>>sc-miR-345	L596_g19830.t1	175	-35.26	175	-35.26	7607561	23	269	173
	>>sc-miR-345	L596_g5690.t1	175	-36.35	175	-36.35	7621075	23	337	100
	>>sc-miR-345	L596_g5690.t2	175	-36.35	175	-36.35	7624713	23	337	100
	>>sc-miR-349-3pi	L596_g8528.t1	175	-19	175	-19	7777580	22	254	190
	>>sc-miR-349-3piii	L596_g17039.t1	175	-22.48	175	-22.48	7820261	23	189	76
	>>sc-miR-349-3piii	L596_g8528.t1	175	-19	175	-19	7840098	23	254	189
	>>sc-miR-46-3p	L596_g9777.t1	175	-23.83	175	-23.83	8220073	22	135	58
	>>sc-miR-763	L596_g22816.t1	175	-21.4	175	-21.4	8828144	21	53	1
	>>sc-miR-763	L596_g4751.t1	175	-30	175	-30	8836592	21	185	151
	>>sc-miR-776	L596_g14599.t1	175	-22.71	175	-22.71	9195876	22	264	149
	>>sc-miR-79-3p	L596_g5537.t1	175	-15.6	175	-15.6	9373785	22	983	928
	>>sc-miR-81-3p	L596_g25415.t1	175	-22.46	175	-22.46	9420038	22	298	25
	>>sc-miR-93-3pi	L596_g22634.t1	175	-21.88	175	-21.88	9766962	21	144	49
	>>sc-miR-93-3pii	L596_g22634.t1	175	-22.51	175	-22.51	9798221	22	144	48
	>>sc-miR-97	L596_g20093.t1	175	-19.98	175	-19.98	9952894	23	87	2
	>>sc-miR-101-3pii	L596_g26181.t1	174	-33.41	174	-33.41	153681	22	269	242
	>>sc-miR-101-5pi	L596_g8715.t1	174	-33.72	174	-33.72	176368	22	36	14
	>>sc-miR-101-5pii	L596_g8715.t1	174	-34.29	174	-34.29	207627	22	36	16
	>>sc-miR-111-3pii	L596_g26181.t1	174	-33.41	174	-33.41	591307	22	269	242
	>>sc-miR-114	L596_g14446.t1	174	-28.77	174	-28.77	662702	23	335	235
	>>sc-miR-116	L596_g319.t1	174	-30.92	174	-30.92	742555	23	154	92
	>>sc-miR-116	L596_g319.t2	174	-30.92	174	-30.92	743263	23	154	92
	>>sc-miR-119	L596_g6220.t1	174	-21.21	174	-21.21	899798	21	90	25
	>>sc-miR-1194	L596_g12938.t1	174	-27.92	174	-27.92	940680	22	281	81
	>>sc-miR-1194	L596_g12938.t2	174	-27.92	174	-27.92	941552	22	301	101
	>>sc-miR-123	L596_g4888.t1	174	-24.69	174	-24.69	1121623	23	333	61
	>>sc-miR-217	L596_g1113.t1	174	-20.21	174	-20.21	4159026	21	71	24
	>>sc-miR-255-5p	L596_g28289.t1	174	-12.78	174	-12.78	4833671	21	159	137
	>>sc-miR-257	L596_g21100.t1	174	-31.4	174	-31.4	4862516	22	663	398
	>>sc-miR-26-3p	L596_g5408.t1	174	-36.72	174	-36.72	4990026	22	54	23
	>>sc-miR-297	L596_g16144.t1	174	-30.15	174	-30.15	5789447	22	291	83
	>>sc-miR-297	L596_g16145.t1	174	-30.15	174	-30.15	5792577	22	329	148
	>>sc-miR-301-3p	L596_g19124.t1	174	-25.09	174	-25.09	5955647	22	467	204
	>>sc-miR-301-3p	L596_g9275.t1	174	-28.12	174	-28.12	5970223	22	449	315
	>>sc-miR-301-5pi	L596_g8715.t1	174	-33.72	174	-33.72	5990542	22	36	14
	>>sc-miR-301-5pii	L596_g8715.t1	174	-38.81	174	-38.81	6021801	22	36	16
	>>sc-miR-313	L596_g3133.t2	174	-27.82	174	-27.82	6434567	22	147	91
	>>sc-miR-321	L596_g25668.t1	174	-28.72	174	-28.72	6768357	23	102	25
	>>sc-miR-328-5pi	L596_g1636.t1	174	-26.55	174	-26.55	6976762	25	332	187
	>>sc-miR-328-5pii	L596_g149.t1	174	-29.45	174	-29.45	7010618	24	297	248
	>>sc-miR-331	L596_g24137.t1	174	-22.49	174	-22.49	7143021	24	413	149
	>>sc-miR-331	L596_g24138.t2	174	-22.49	174	-22.49	7143108	24	413	149
	>>sc-miR-345	L596_g16447.t1	174	-42.98	174	-42.98	7601485	23	107	30
	>>sc-miR-346	L596_g15455.t1	174	-32.94	174	-32.94	7665834	23	176	64
	>>sc-miR-346	L596_g19302.t1	174	-33.56	174	-33.56	7677694	23	165	51
	>>sc-miR-347	L596_g149.t1	174	-29.45	174	-29.45	7698316	24	297	248
	>>sc-miR-350-3p	L596_g1836.t1	174	-34.58	174	-34.58	7859453	22	170	107
	>>sc-miR-35-3p	L596_g27742.t2	174	-28.28	174	-28.28	8024257	22	68	4
	>>sc-miR-35-3p	L596_g27742.t1	174	-28.28	174	-28.28	8027628	22	68	4
	>>sc-miR-50-5p	L596_g5675.t1	174	-22.98	174	-22.98	8311970	24	364	20
	>>sc-miR-55-5p	L596_g9295.t1	174	-25.67	174	-25.67	8346127	23	262	158
	>>sc-miR-57-5p	L596_g1503.t1	174	-26.98	174	-26.98	8351550	25	148	57
	>>sc-miR-755	L596_g3476.t1	174	-22.16	174	-22.16	8588880	24	480	324
	>>sc-miR-766	L596_g8715.t1	174	-33.79	174	-33.79	8928888	22	36	17
	>>sc-miR-81-3p	L596_g12453.t1	174	-22.53	174	-22.53	9411708	22	239	128
	>>sc-miR-81-3p	L596_g13131.t1	174	-23.91	174	-23.91	9412676	22	160	18
	>>sc-miR-97	L596_g28271.t1	174	-23.56	174	-23.56	9967711	23	89	62
	>>sc-miR-97	L596_g5422.t1	174	-29.16	174	-29.16	9969472	23	52	23
	>>sc-miR-1191	L596_g20768.t1	173	-25.41	173	-25.41	924147	24	101	39
	>>sc-miR-1191	L596_g23579.t2	173	-22.66	173	-22.66	925819	24	657	354
	>>sc-miR-1194	L596_g25590.t1	173	-25.57	173	-25.57	951077	22	170	130
	>>sc-miR-1194	L596_g8940.t1	173	-24.9	173	-24.9	967826	22	248	3
	>>sc-miR-14	L596_g25699.t1	173	-19.62	173	-19.62	1639853	23	681	339
	>>sc-miR-184	L596_g11332.t1	173	-31.94	173	-31.94	3034394	23	90	15
	>>sc-miR-198	L596_g22690.t1	173	-23.52	173	-23.52	3391838	23	58	1
	>>sc-miR-208-5pii	L596_g7695.t1	173	-32.56	173	-32.56	3837738	23	116	44
	>>sc-miR-211	L596_g15131.t1	173	-29.61	173	-29.61	3944433	22	29	1
	>>sc-miR-221	L596_g13415.t2	173	-23.27	173	-23.27	4316919	23	332	209
	>>sc-miR-221	L596_g13415.t1	173	-23.27	173	-23.27	4317058	23	332	209
	>>sc-miR-2-3p	L596_g20015.t1	173	-21.49	173	-21.49	4640033	23	94	52
	>>sc-miR-25	L596_g12566.t2	173	-21.9	173	-21.9	4723076	23	188	83
	>>sc-miR-255-5p	L596_g10121.t1	173	-15.42	173	-15.42	4814026	21	58	36
	>>sc-miR-26-3p	L596_g18825.t1	173	-30.66	173	-30.66	4980982	22	199	147
	>>sc-miR-26-3p	L596_g19302.t1	173	-37.02	173	-37.02	4989420	22	165	51
	>>sc-miR-26-3p	L596_g26557.t1	173	-34.98	173	-34.98	4995733	22	202	100
	>>sc-miR-275-3pi	L596_g1920.t1	173	-30.87	173	-30.87	5113973	22	166	134
	>>sc-miR-280-5pi	L596_g26970.t1	173	-28.22	173	-28.22	5276897	22	297	187
	>>sc-miR-280-5pii	L596_g26970.t1	173	-28.22	173	-28.22	5308156	23	297	186
	>>sc-miR-300	L596_g26181.t1	173	-34.96	173	-34.96	5936596	23	269	239
	>>sc-miR-306	L596_g19476.t1	173	-23.53	173	-23.53	6177729	23	107	67
	>>sc-miR-320	L596_g11108.t1	173	-28.83	173	-28.83	6722297	23	381	345
	>>sc-miR-320	L596_g14013.t1	173	-29.46	173	-29.46	6724150	23	459	13
	>>sc-miR-320	L596_g1574.t2	173	-31.86	173	-31.86	6726729	23	181	6
	>>sc-miR-320	L596_g1574.t1	173	-31.86	173	-31.86	6728397	23	181	6
	>>sc-miR-321	L596_g19851.t1	173	-26.6	173	-26.6	6766735	23	489	188
	>>sc-miR-321	L596_g27021.t1	173	-27.66	173	-27.66	6781614	23	163	55
	>>sc-miR-328-5pi	L596_g23719.t1	173	-28.71	173	-28.71	6988151	25	465	70
	>>sc-miR-331	L596_g22298.t2	173	-28.43	173	-28.43	7138621	24	1019	790
	>>sc-miR-331	L596_g22298.t1	173	-28.43	173	-28.43	7142974	24	1051	822
	>>sc-miR-333	L596_g1920.t1	173	-30.87	173	-30.87	7208326	22	166	134
	>>sc-miR-337	L596_g25701.t1	173	-25.39	173	-25.39	7330114	22	436	386
	>>sc-miR-341	L596_g6708.t1	173	-17.78	173	-17.78	7460385	23	96	69
	>>sc-miR-346	L596_g19493.t1	173	-28.38	173	-28.38	7674262	23	108	44
	>>sc-miR-349-3pi	L596_g17039.t1	173	-21.52	173	-21.52	7757743	22	189	77
	>>sc-miR-350-3p	L596_g6396.t1	173	-32.37	173	-32.37	7871690	22	154	1
	>>sc-miR-71-5p	L596_g25605.t1	173	-29.61	173	-29.61	8487382	20	307	206
	>>sc-miR-755	L596_g3814.t1	173	-24.98	173	-24.98	8587721	24	374	49
	>>sc-miR-756	L596_g13518.t1	173	-22.45	173	-22.45	8599411	21	206	157
	>>sc-miR-765	L596_g8817.t1	173	-26.83	173	-26.83	8907641	21	290	75
	>>sc-miR-767	L596_g1795.t3	173	-20.43	173	-20.43	8948407	23	139	75
	>>sc-miR-775	L596_g21950.t1	173	-23.68	173	-23.68	9175620	23	235	129
	>>sc-miR-86-5p	L596_g15829.t1	173	-25.29	173	-25.29	9478070	24	141	58
	>>sc-miR-86-5p	L596_g4668.t1	173	-21.97	173	-21.97	9491548	24	311	272
	>>sc-miR-97	L596_g21405.t1	173	-24.81	173	-24.81	9952437	23	64	5
	>>sc-miR-97	L596_g9561.t1	173	-19.85	173	-19.85	9970786	23	117	69
	>>sc-miR-1191	L596_g6029.t1	172	-25.69	172	-25.69	932310	24	161	25
	>>sc-miR-1191	L596_g7702.t1	172	-22.16	172	-22.16	934186	24	110	1
	>>sc-miR-1194	L596_g3062.t1	172	-22.08	172	-22.08	966533	22	90	47
	>>sc-miR-123	L596_g24341.t1	172	-20.8	172	-20.8	1109310	23	134	7
	>>sc-miR-139	L596_g11457.t1	172	-26.85	172	-26.85	1564612	23	41	1
	>>sc-miR-1-3p	L596_g15508.t1	172	-16.11	172	-16.11	1601134	21	141	46
	>>sc-miR-141-3p	L596_g8609.t1	172	-32.51	172	-32.51	1708857	22	51	20
	>>sc-miR-144	L596_g19660.t1	172	-19.27	172	-19.27	1796256	22	35	6
	>>sc-miR-147	L596_g19302.t1	172	-32.98	172	-32.98	1863520	22	165	51
	>>sc-miR-147	L596_g8609.t1	172	-31.4	172	-31.4	1865152	22	51	20
	>>sc-miR-148	L596_g8820.t1	172	-19.11	172	-19.11	1906676	23	90	66
	>>sc-miR-149-5p	L596_g840.t1	172	-21.62	172	-21.62	1965235	23	522	194
	>>sc-miR-160	L596_g10339.t1	172	-15.36	172	-15.36	2251062	24	47	1
	>>sc-miR-160	L596_g10339.t2	172	-15.36	172	-15.36	2251281	24	47	1
	>>sc-miR-160	L596_g27254.t1	172	-14.77	172	-14.77	2280305	24	66	1
	>>sc-miR-171	L596_g19200.t1	172	-25.42	172	-25.42	2673341	21	544	279
	>>sc-miR-172	L596_g19325.t1	172	-18.48	172	-18.48	2701014	22	274	189
	>>sc-miR-200	L596_g12338.t1	172	-18.12	172	-18.12	3473521	22	171	149
	>>sc-miR-209-3p	L596_g2339.t1	172	-16.64	172	-16.64	3863150	22	219	23
	>>sc-miR-216-5p	L596_g24142.t1	172	-21.2	172	-21.2	4138980	24	206	164
	>>sc-miR-225	L596_g25988.t1	172	-25.3	172	-25.3	4428700	22	365	5
	>>sc-miR-228-5p	L596_g25043.t1	172	-21.81	172	-21.81	4512365	23	47	9
	>>sc-miR-2-3p	L596_g16126.t1	172	-25.11	172	-25.11	4634813	23	81	1
	>>sc-miR-247-3p	L596_g255.t2	172	-16.6	172	-16.6	4701449	22	345	104
	>>sc-miR-25	L596_g25247.t1	172	-25.16	172	-25.16	4735267	23	186	59
	>>sc-miR-254-3p	L596_g26181.t1	172	-26.39	172	-26.39	4811272	22	269	242
	>>sc-miR-278	L596_g22288.t1	172	-20.49	172	-20.49	5175369	22	140	43
	>>sc-miR-287	L596_g8037.t1	172	-19.86	172	-19.86	5437353	21	777	116
	>>sc-miR-299	L596_g26092.t1	172	-18.85	172	-18.85	5838718	22	399	336
	>>sc-miR-314-5p	L596_g25164.t2	172	-21.67	172	-21.67	6482877	22	187	6
	>>sc-miR-314-5p	L596_g25164.t1	172	-21.67	172	-21.67	6485852	22	187	6
	>>sc-miR-319	L596_g24604.t1	172	-24.18	172	-24.18	6677360	22	41	1
	>>sc-miR-336	L596_g24643.t1	172	-26.06	172	-26.06	7295297	22	122	28
	>>sc-miR-338	L596_g6066.t1	172	-22.84	172	-22.84	7371196	22	159	111
	>>sc-miR-345	L596_g16187.t1	172	-30.06	172	-30.06	7604175	23	496	112
	>>sc-miR-346	L596_g438.t1	172	-27.85	172	-27.85	7684387	23	390	207
	>>sc-miR-346	L596_g26181.t1	172	-32.8	172	-32.8	7687100	23	269	241
	>>sc-miR-349-3pii	L596_g24469.t1	172	-17.33	172	-17.33	7794492	22	90	3
	>>sc-miR-35-3p	L596_g13335.t1	172	-22.41	172	-22.41	8006077	22	130	60
	>>sc-miR-49-3p	L596_g25226.t1	172	-22.75	172	-22.75	8231825	22	133	61
	>>sc-miR-5	L596_g5443.t1	172	-24.42	172	-24.42	8274579	22	238	49
	>>sc-miR-5	L596_g38.t1	172	-14	172	-14	8280347	22	184	143
	>>sc-miR-50-5p	L596_g17770.t1	172	-21.01	172	-21.01	8289356	24	558	189
	>>sc-miR-755	L596_g21947.t1	172	-19.94	172	-19.94	8580820	24	73	35
	>>sc-miR-758	L596_g27938.t1	172	-18.87	172	-18.87	8680587	23	292	108
	>>sc-miR-767	L596_g24973.t1	172	-20.74	172	-20.74	8951582	23	321	78
	>>sc-miR-774	L596_g5341.t1	172	-28.89	172	-28.89	9153864	23	156	121
	>>sc-miR-8	L596_g25742.t1	172	-27.26	172	-27.26	9392429	23	592	455
	>>sc-miR-81-3p	L596_g10106.t1	172	-22.86	172	-22.86	9409055	22	120	32
	>>sc-miR-81-3p	L596_g1678.t1	172	-24.93	172	-24.93	9414516	22	410	90
	>>sc-miR-87-3pi	L596_g5858.t1	172	-23.52	172	-23.52	9525034	22	222	38
	>>sc-miR-87-3pii	L596_g17339.t1	172	-23.33	172	-23.33	9540481	22	196	139
	>>sc-miR-87-3piii	L596_g17339.t1	172	-22.43	172	-22.43	9571740	21	196	140
	>>sc-miR-88	L596_g14279.t1	172	-23.39	172	-23.39	9601915	23	289	135
	>>sc-miR-88	L596_g14279.t2	172	-23.39	172	-23.39	9606148	23	289	135
	>>sc-miR-9	L596_g15566.t1	172	-23.27	172	-23.27	9668439	20	238	122
	>>sc-miR-92	L596_g16071.t1	172	-23.1	172	-23.1	9731355	22	310	145
	>>sc-miR-98	L596_g20489.t1	172	-21.43	172	-21.43	9982149	24	87	3
	>>sc-miR-10	L596_g20528.t1	171	-22.92	171	-22.92	41811	22	169	44
	>>sc-miR-101-3pii	L596_g7734.t1	171	-26.96	171	-26.96	146327	22	73	1
	>>sc-miR-103	L596_g18626.t1	171	-23.03	171	-23.03	266956	22	76	47
	>>sc-miR-108	L596_g18326.t1	171	-28.53	171	-28.53	421109	22	27	1
	>>sc-miR-108	L596_g3710.t3	171	-33.34	171	-33.34	428112	22	378	308
	>>sc-miR-108	L596_g3710.t2	171	-33.34	171	-33.34	431330	22	378	308
	>>sc-miR-11	L596_g26896.t1	171	-23.95	171	-23.95	493579	22	237	150
	>>sc-miR-111-3pii	L596_g7734.t1	171	-26.96	171	-26.96	583953	22	73	1
	>>sc-miR-115	L596_g4008.t1	171	-19.43	171	-19.43	707729	21	247	186
	>>sc-miR-1194	L596_g20562.t1	171	-24.7	171	-24.7	950670	22	362	82
	>>sc-miR-122	L596_g18585.t1	171	-23.38	171	-23.38	1074796	22	64	7
	>>sc-miR-134	L596_g23680.t1	171	-19.36	171	-19.36	1424958	22	273	1
	>>sc-miR-138	L596_g9696.t1	171	-21.49	171	-21.49	1561674	22	308	170
	>>sc-miR-139	L596_g2154.t1	171	-17.9	171	-17.9	1575490	23	84	17
	>>sc-miR-140	L596_g11707.t1	171	-19.04	171	-19.04	1659006	22	277	44
	>>sc-miR-141-3p	L596_g19302.t1	171	-33.9	171	-33.9	1707225	22	165	50
	>>sc-miR-144	L596_g21967.t1	171	-16.32	171	-16.32	1792334	22	77	10
	>>sc-miR-147	L596_g1920.t1	171	-30.68	171	-30.68	1863037	22	166	134
	>>sc-miR-149-3p	L596_g10852.t1	171	-26.97	171	-26.97	1907817	22	267	173
	>>sc-miR-149-3p	L596_g10852.t2	171	-26.97	171	-26.97	1908020	22	267	173
	>>sc-miR-151	L596_g438.t1	171	-24.21	171	-24.21	2057767	22	390	209
	>>sc-miR-157	L596_g13909.t1	171	-20.99	171	-20.99	2130381	22	118	35
	>>sc-miR-158	L596_g10482.t1	171	-23.8	171	-23.8	2157435	22	42	1
	>>sc-miR-158	L596_g10482.t2	171	-23.8	171	-23.8	2157458	22	42	1
	>>sc-miR-16	L596_g5672.t1	171	-30.02	171	-30.02	2242483	22	430	320
	>>sc-miR-166	L596_g18840.t1	171	-28.92	171	-28.92	2451286	22	31	1
	>>sc-miR-168	L596_g10852.t1	171	-26.97	171	-26.97	2501738	22	267	173
	>>sc-miR-168	L596_g10852.t2	171	-26.97	171	-26.97	2501941	22	267	173
	>>sc-miR-170-3p	L596_g13323.t1	171	-23.12	171	-23.12	2598056	22	140	6
	>>sc-miR-182	L596_g3691.t1	171	-23.57	171	-23.57	2989569	22	248	82
	>>sc-miR-20	L596_g21895.t2	171	-28.24	171	-28.24	3452899	22	201	76
	>>sc-miR-20	L596_g21895.t1	171	-28.24	171	-28.24	3455915	22	201	76
	>>sc-miR-20	L596_g21895.t3	171	-28.24	171	-28.24	3457251	22	201	76
	>>sc-miR-200	L596_g6554.t1	171	-18.91	171	-18.91	3493217	22	68	44
	>>sc-miR-202-3p	L596_g9811.t1	171	-24.87	171	-24.87	3563287	22	41	19
	>>sc-miR-203	L596_g17806.t1	171	-22.25	171	-22.25	3600458	21	336	157
	>>sc-miR-211	L596_g8408.t1	171	-28.9	171	-28.9	3959462	22	130	99
	>>sc-miR-211	L596_g7277.t1	171	-28.57	171	-28.57	3963302	22	181	148
	>>sc-miR-215	L596_g14241.t1	171	-28.98	171	-28.98	4070894	22	479	189
	>>sc-miR-215	L596_g14241.t2	171	-28.98	171	-28.98	4072159	22	479	189
	>>sc-miR-216-5p	L596_g13883.t1	171	-24.21	171	-24.21	4131043	24	294	128
	>>sc-miR-216-5p	L596_g17685.t1	171	-15.95	171	-15.95	4132333	24	126	103
	>>sc-miR-216-5p	L596_g427.t1	171	-24.21	171	-24.21	4151979	24	1536	128
	>>sc-miR-220	L596_g2458.t1	171	-29.39	171	-29.39	4293979	22	434	172
	>>sc-miR-220	L596_g2458.t2	171	-29.39	171	-29.39	4298069	22	417	155
	>>sc-miR-221	L596_g11403.t1	171	-21.67	171	-21.67	4315583	23	104	1
	>>sc-miR-221	L596_g14308.t1	171	-18.38	171	-18.38	4319048	23	497	268
	>>sc-miR-221	L596_g15202.t1	171	-18.14	171	-18.14	4321584	23	397	296
[truncated: 68,436 more rows]
