# Supplementary material for: Transcriptional variation and divergence of host-finding behaviour in Steinernema carpocapsae infective juveniles
Source: BMC Genomics. 2019 Nov 21;20:884. doi: 10.1186/s12864-019-6179-y (PMC6868747; doi:10.1186/s12864-019-6179-y)
Supplement: Supplementary file 3 — Additional file 3. List of S. carpocapsae microRNAs, sequences and read counts across strains. [file 12864_2019_6179_MOESM3_ESM.xlsx]

## Sheet: 3'UTR Unrestricted
	Seq1	Seq2	Tot Score	Tot Energy	Max Score	Max Energy	Strand	Len1	Len2	Positions
	>>sc-miR-349-3pi	L596_g27424.t1	7843	-632.52	158	-13.57	7773795	22	1024	286 163 175 187 199 230 242 260 298 310 322 334 351 363 375 401 413 425 437 461 473 485 497 509 535 547 565 596 608 620 632 662 674 686 698 730 742 760 791 803 815 827 859 871 883 895 924 936 948 960 584 779
	>>sc-miR-349-3piii	L596_g27424.t1	7843	-632.63	158	-13.57	7836313	23	1024	285 162 174 186 198 229 241 259 297 309 321 333 350 362 374 400 412 424 436 460 472 484 496 508 534 546 564 595 607 619 631 661 673 685 697 729 741 759 790 802 814 826 858 870 882 894 923 935 947 959 583 778
	>>sc-miR-349-3pii	L596_g27424.t1	7161	-544.49	153	-12.54	7805054	22	1024	285 162 174 186 198 229 241 259 297 309 321 333 350 362 374 400 412 424 436 464 478 490 502 534 546 564 595 607 619 631 661 673 685 697 729 741 759 790 802 814 826 858 870 882 894 923 935 947 959
	>>sc-miR-349-3pi	L596_g27429.t1	5164	-414.87	161	-13.17	7781733	22	504	107 55 355 182 240 304 1 9 21 67 79 91 119 131 143 155 194 206 218 252 264 276 288 316 328 340 367 379 391 403 427 439 451 463
	>>sc-miR-349-3piii	L596_g27429.t1	5164	-414.87	161	-13.17	7844251	23	504	106 54 354 181 239 303 1 8 20 66 78 90 118 130 142 154 193 205 217 251 263 275 287 315 327 339 366 378 390 402 426 438 450 462
	>>sc-miR-349-3pii	L596_g27429.t1	4994	-380.76	156	-12.14	7812992	22	504	106 54 354 181 239 303 1 8 20 66 78 90 118 130 142 154 193 205 217 251 263 275 287 315 327 339 366 378 390 402 426 438 450 462
	>>sc-miR-291-3pi	L596_g24257.t1	1010	-48.73	155	-9.19	5610576	21	257	145 100 115 161 176 206 84
	>>sc-miR-775	L596_g25271.t1	874	-91.45	151	-17.25	9170503	23	1027	88 28 322 390 155 288
	>>sc-miR-291-3pi	L596_g24256.t2	867	-39.54	155	-6.59	5606911	21	127	55 10 25 71 86 1
	>>sc-miR-114	L596_g4814.t1	748	-90.11	153	-20.26	680999	23	1713	949 1011 1135 1383 76
	>>sc-miR-181	L596_g4814.t1	748	-88.8	153	-19.34	2962906	22	1713	950 1012 1136 1384 77
	>>sc-miR-274	L596_g4814.t1	738	-87.55	149	-18.84	5088518	22	1713	944 1006 1135 1383 77
	>>sc-miR-297	L596_g19912.t1	724	-98.96	155	-27.8	5798550	22	682	142 203 125 163 642
	>>sc-miR-79-3p	L596_g49.t1	714	-59.75	147	-17.18	9371097	22	3146	612 1286 689 1045 1670
	>>sc-miR-275-3pi	L596_g19995.t1	658	-136.35	192	-42.89	5111211	22	580	211 397 245 430
	>>sc-miR-333	L596_g19995.t1	658	-136.35	192	-42.89	7205564	22	580	211 397 245 430
	>>sc-miR-300	L596_g19995.t1	653	-144.8	181	-43.77	5923945	23	580	209 394 242 427
	>>sc-miR-26-3p	L596_g19995.t1	646	-140.51	183	-41.24	4986175	22	580	208 396 244 429
	>>sc-miR-345	L596_g1452.t1	638	-144.81	173	-38.75	7601663	23	1038	404 527 170 906
	>>sc-miR-345	L596_g14520.t2	638	-144.81	173	-38.75	7603590	23	1038	404 527 170 906
	>>sc-miR-345	L596_g14520.t3	638	-144.81	173	-38.75	7604076	23	1038	404 527 170 906
	>>sc-miR-1191	L596_g15359.t1	622	-133.68	210	-46.28	915959	24	610	334 475 404
	>>sc-miR-20	L596_g23614.t1	613	-89.51	167	-26.81	3452905	22	406	147 55 381 264
	>>sc-miR-291-3pii	L596_g9951.t1	610	-67.83	163	-22.14	5657777	21	1076	300 646 508 879
	>>sc-miR-50-5p	L596_g25788.t1	608	-68.92	161	-23.36	8295518	24	442	267 288 208 361
	>>sc-miR-50-5p	L596_g25788.t2	608	-68.92	161	-23.36	8298180	24	442	267 288 208 361
	>>sc-miR-50-5p	L596_g25788.t3	608	-68.92	161	-23.36	8302554	24	442	267 288 208 361
	>>sc-miR-125	L596_g17671.t1	606	-47.44	161	-16.76	1164208	22	483	361 381 441 421
	>>sc-miR-13	L596_g25881.t1	602	-63.85	160	-19.73	1298945	22	1169	771 713 224 97
	>>sc-miR-349-3pii	L596_g17354.t1	598	-49.78	153	-13.51	7792777	22	144	19 1 52 76
	>>sc-miR-81-3p	L596_g14035.t1	596	-58.94	161	-16.72	9411811	22	433	229 291 371 336
	>>sc-miR-13	L596_g12359.t1	588	-74.26	156	-21.93	1285952	22	1309	1028 717 52 540
	>>sc-miR-767	L596_g1164.t1	588	-54.52	151	-14.83	8942280	23	1872	86 1375 1244 927
	>>sc-miR-86-5p	L596_g25881.t1	585	-50.26	162	-16.4	9488803	24	1169	163 423 820 79
	>>sc-miR-87-3pi	L596_g22812.t1	584	-60.68	146	-15.62	9513132	22	264	113 146 178 211
	>>sc-miR-87-3pi	L596_g8660.t1	584	-57.42	150	-17.92	9525845	22	288	80 171 91 182
	>>sc-miR-87-3pi	L596_g8660.t2	584	-57.42	150	-17.92	9530033	22	288	80 171 91 182
	>>sc-miR-13	L596_g18206.t2	582	-55.33	151	-16.95	1295420	22	1231	418 353 377 800
	>>sc-miR-13	L596_g18206.t1	582	-55.33	151	-16.95	1295659	22	1231	418 353 377 800
	>>sc-miR-217	L596_g8999.t2	581	-55.44	148	-17.63	4187408	21	913	113 18 330 607
	>>sc-miR-217	L596_g8999.t3	581	-55.44	148	-17.63	4188193	21	897	97 2 314 591
	>>sc-miR-767	L596_g49.t1	580	-50.69	151	-15.34	8964730	23	3146	2721 348 334 1549
	>>sc-miR-1191	L596_g25881.t1	576	-66.41	147	-18.64	923837	24	1169	370 429 180 557
	>>sc-miR-14	L596_g10784.t1	576	-58.69	152	-16.11	1626732	23	459	323 16 352 387
	>>sc-miR-255-5p	L596_g47.t1	574	-29.71	151	-8.64	4839389	21	2409	563 1310 920 730
	>>sc-miR-255-5p	L596_g4814.t1	572	-39.08	143	-9.77	4838446	21	1713	902 1336 1460 1658
	>>sc-miR-318-3p	L596_g9019.t1	570	-45.39	150	-14.28	6625577	23	751	344 257 299 422
	>>sc-miR-346	L596_g4814.t1	566	-83	143	-20.75	7683015	23	1713	943 1005 1135 1383
	>>sc-miR-350-3p	L596_g19995.t1	516	-103.45	187	-41.07	7862003	22	580	213 399 514
	>>sc-miR-10	L596_g21450.t1	510	-90.03	192	-40.75	42215	22	510	300 370 4
	>>sc-miR-106	L596_g19995.t1	510	-135.99	173	-49.67	359843	23	580	249 434 214
	>>sc-miR-108	L596_g19995.t1	505	-99.81	174	-40.56	422361	22	580	244 431 211
	>>sc-miR-301-3p	L596_g19995.t1	495	-91.25	175	-41.68	5955204	22	580	214 257 400
	>>sc-miR-328-5pii	L596_g19591.t1	493	-75.58	173	-30.16	7018763	24	657	498 119 165
	>>sc-miR-347	L596_g19591.t1	493	-75.58	173	-30.16	7706461	24	657	498 119 165
	>>sc-miR-29	L596_g704.t1	484	-85.02	162	-28.52	5586782	23	252	95 124 65
	>>sc-miR-81-3p	L596_g13560.t2	480	-56.98	170	-19.95	9412413	22	955	495 245 14
	>>sc-miR-81-3p	L596_g13560.t1	480	-56.98	170	-19.95	9413456	22	955	495 245 14
	>>sc-miR-89	L596_g21623.t1	477	-51.33	172	-24.65	9638273	23	768	295 277 344
	>>sc-miR-89	L596_g21623.t3	477	-51.33	172	-24.65	9641781	23	768	295 277 344
	>>sc-miR-89	L596_g21623.t2	477	-51.33	172	-24.65	9646210	23	768	295 277 344
	>>sc-miR-316	L596_g19995.t1	475	-94.19	175	-35.61	6549125	22	580	208 396 244
	>>sc-miR-255-5p	L596_g20067.t1	472	-30.01	167	-15.19	4833417	21	648	452 562 287
	>>sc-miR-772	L596_g16671.t2	471	-59.31	170	-27.42	9071318	21	1051	288 4 195
	>>sc-miR-772	L596_g16671.t1	471	-59.31	170	-27.42	9072210	21	1051	288 4 195
	>>sc-miR-345	L596_g5832.t1	470	-97.63	165	-35.8	7616597	23	951	54 325 465
	>>sc-miR-345	L596_g5832.t3	470	-97.63	165	-35.8	7617657	23	793	54 247 387
	>>sc-miR-345	L596_g5832.t2	470	-97.63	165	-35.8	7622057	23	731	54 247 387
	>>sc-miR-349-3pi	L596_g17354.t1	468	-42.3	158	-14.54	7761518	22	144	20 1 53
	>>sc-miR-349-3piii	L596_g17354.t1	468	-42.3	158	-14.54	7824036	23	144	19 1 52
	>>sc-miR-134	L596_g12707.t1	466	-48.96	157	-16.87	1409555	22	1106	1054 553 140
	>>sc-miR-170-5p	L596_g22899.t2	466	-43.39	166	-16.94	2637094	22	366	51 81 138
	>>sc-miR-286	L596_g22899.t2	466	-43.39	166	-16.94	5387886	22	366	51 81 138
	>>sc-miR-345	L596_g15008.t2	466	-103.99	162	-36.87	7601034	23	522	46 77 253
	>>sc-miR-345	L596_g15008.t3	466	-103.99	162	-36.87	7601450	23	522	46 77 253
	>>sc-miR-345	L596_g15008.t1	466	-103.99	162	-36.87	7604218	23	522	46 77 253
	>>sc-miR-97	L596_g2058.t2	465	-41.93	156	-15.65	9951783	23	176	16 75 50
	>>sc-miR-328-5pi	L596_g16929.t1	464	-54.29	160	-21.37	6977150	25	720	28 149 363
	>>sc-miR-71-5p	L596_g16671.t2	464	-52.5	167	-25.33	8477397	20	1051	289 5 198
	>>sc-miR-71-5p	L596_g16671.t1	464	-52.5	167	-25.33	8478289	20	1051	289 5 198
	>>sc-miR-148	L596_g18749.t1	463	-49.94	164	-17.57	1885533	23	1146	309 351 808
	>>sc-miR-97	L596_g5761.t1	462	-51.82	159	-22.18	9965118	23	308	128 216 153
	>>sc-miR-255-5p	L596_g7865.t1	461	-31.34	165	-13.75	4833757	21	307	91 79 24
	>>sc-miR-345	L596_g12515.t1	461	-91.94	160	-33.14	7600129	23	845	652 758 304
	>>sc-miR-345	L596_g16795.t2	461	-115.58	157	-38.65	7601380	23	269	31 139 80
	>>sc-miR-345	L596_g16795.t1	461	-115.58	157	-38.65	7601672	23	269	31 139 80
	>>sc-miR-345	L596_g27970.t1	461	-94.77	161	-38.52	7616595	23	1328	621 936 1170
	>>sc-let-7-5p	L596_g8771.t1	460	-63.29	169	-27.46	28617	22	1209	175 215 644
	>>sc-let-7-5p	L596_g8771.t2	460	-63.29	169	-27.46	29214	22	1209	175 215 644
	>>sc-miR-1194	L596_g27099.t2	459	-57.83	155	-20.2	957768	22	931	532 407 395
	>>sc-miR-1194	L596_g27099.t1	459	-57.83	155	-20.2	963468	22	629	500 375 363
	>>sc-miR-125	L596_g4331.t1	459	-36.34	162	-14.41	1180103	22	242	38 80 174
	>>sc-miR-296	L596_g8999.t2	459	-39.09	160	-13.99	5781617	23	913	773 127 193
	>>sc-miR-296	L596_g8999.t3	459	-39.09	160	-13.99	5782402	23	897	757 111 177
	>>sc-miR-328-5pii	L596_g1390.t1	459	-83.91	158	-29.12	7006334	24	829	489 590 27
	>>sc-miR-347	L596_g1390.t1	459	-83.91	158	-29.12	7694032	24	829	489 590 27
	>>sc-miR-761	L596_g21053.t2	459	-60.58	159	-26.48	8763451	24	779	294 231 314
	>>sc-miR-761	L596_g21053.t1	459	-60.58	159	-26.48	8770603	24	779	294 231 314
	>>sc-miR-220	L596_g13899.t1	458	-50.59	155	-17.84	4285170	22	776	49 723 363
	>>sc-miR-87-3pi	L596_g8942.t1	458	-52.03	157	-19	9532995	22	715	526 71 385
	>>sc-miR-108	L596_g14904.t1	457	-72.36	164	-29.48	416098	22	516	204 290 484
	>>sc-miR-225	L596_g10789.t1	457	-52.11	165	-19.77	4408390	22	688	80 379 639
	>>sc-miR-81-3p	L596_g9185.t1	457	-47.25	155	-18.41	9439431	22	242	84 150 29
	>>sc-miR-1191	L596_g49.t1	456	-51.98	153	-23.48	931167	24	3146	2761 2994 1787
	>>sc-miR-174	L596_g1455.t1	456	-60.53	152	-22.53	2729030	22	190	5 68 130
	>>sc-miR-328-5pi	L596_g19591.t1	456	-76.01	158	-29.96	6987504	25	657	498 119 165
	>>sc-miR-172	L596_g25844.t1	455	-40.76	161	-14.86	2702932	22	826	117 10 509
	>>sc-miR-20	L596_g13006.t1	455	-70.62	153	-27.57	3442116	22	620	446 95 69
	>>sc-miR-20	L596_g13006.t2	455	-70.62	153	-27.57	3442889	22	620	446 95 69
	>>sc-miR-291-3pi	L596_g7586.t1	455	-21.26	155	-8.08	5622735	21	207	54 84 5
	>>sc-miR-84-5pi	L596_g14537.t1	455	-59.03	165	-21.67	9448975	23	415	255 97 209
	>>sc-miR-297	L596_g18749.t1	454	-66.1	161	-26.61	5792908	22	1146	205 4 598
	>>sc-miR-305	L596_g9824.t1	454	-31.35	169	-17	6157791	22	144	24 52 81
	>>sc-miR-315	L596_g19302.t1	454	-75.89	167	-33.85	6521111	21	165	55 66 137
	>>sc-miR-328-5pi	L596_g21288.t1	454	-55.95	155	-20.66	6984181	25	91	38 14 1
	>>sc-miR-115	L596_g8771.t1	453	-54.89	155	-18.98	716315	21	1209	472 53 161
	>>sc-miR-115	L596_g8771.t2	453	-54.89	155	-18.98	716912	21	1209	472 53 161
	>>sc-miR-125	L596_g27828.t1	453	-35.86	156	-12.56	1180588	22	171	141 59 100
	>>sc-miR-308-3p	L596_g704.t1	452	-53.51	155	-18.53	6274480	22	252	88 117 65
	>>sc-miR-320	L596_g19059.t2	452	-65.98	154	-25.39	6734174	23	1147	352 156 506
	>>sc-miR-328-5pii	L596_g9237.t2	452	-74.21	165	-30.85	7031967	24	493	37 344 379
	>>sc-miR-328-5pii	L596_g9237.t3	452	-74.21	165	-30.85	7032758	24	493	37 344 379
	>>sc-miR-328-5pii	L596_g9237.t1	452	-74.21	165	-30.85	7032820	24	493	37 344 379
	>>sc-miR-347	L596_g9237.t2	452	-74.21	165	-30.85	7719665	24	493	37 344 379
	>>sc-miR-347	L596_g9237.t3	452	-74.21	165	-30.85	7720456	24	493	37 344 379
	>>sc-miR-347	L596_g9237.t1	452	-74.21	165	-30.85	7720518	24	493	37 344 379
	>>sc-miR-216-5p	L596_g49.t1	451	-37.63	165	-16.59	4150844	24	3146	252 2078 2324
	>>sc-miR-297	L596_g24028.t1	451	-71.01	156	-26.96	5800700	22	692	159 569 12
	>>sc-miR-301-3p	L596_g23639.t1	451	-74.54	155	-28.92	5950393	22	149	77 111 4
	>>sc-miR-37-3p	L596_g14700.t2	451	-78.46	155	-29.35	8071379	22	746	89 395 701
	>>sc-miR-216-5p	L596_g23166.t2	450	-30.42	152	-11.29	4141115	24	326	1 144 276
	>>sc-miR-216-5p	L596_g23166.t1	450	-30.42	152	-11.29	4145694	24	326	1 144 276
	>>sc-miR-763	L596_g4797.t1	450	-58.09	155	-22.05	8842153	21	365	311 191 331
	>>sc-miR-124-3p	L596_g21212.t1	449	-47.07	161	-21.14	1135574	20	765	363 164 292
	>>sc-miR-124-3p	L596_g21212.t2	449	-47.07	161	-21.14	1140929	20	765	363 164 292
	>>sc-miR-278	L596_g5387.t3	449	-56.36	156	-21.59	5181816	22	277	187 102 63
	>>sc-miR-278	L596_g5387.t1	449	-56.36	156	-21.59	5182781	22	277	187 102 63
	>>sc-miR-123	L596_g5981.t1	448	-41.66	155	-14.81	1116828	23	159	9 26 42
	>>sc-miR-14	L596_g21212.t1	448	-44.13	153	-18.52	1635718	23	765	160 361 288
	>>sc-miR-14	L596_g21212.t2	448	-44.13	153	-18.52	1641073	23	765	160 361 288
	>>sc-miR-170-5p	L596_g4769.t1	448	-37.16	157	-14.86	2655359	22	339	79 133 320
	>>sc-miR-200	L596_g7547.t1	448	-47.34	152	-22.89	3490947	22	364	230 100 342
	>>sc-miR-286	L596_g4769.t1	448	-37.16	157	-14.86	5406151	22	339	79 133 320
	>>sc-miR-296	L596_g13004.t1	448	-40.7	156	-16.04	5754627	23	305	101 163 228
	>>sc-miR-759	L596_g21097.t1	448	-47.97	154	-17.4	8703631	23	458	135 20 297
	>>sc-miR-9	L596_g9185.t1	448	-44.68	154	-16.24	9689503	20	242	89 155 32
	>>sc-miR-98	L596_g12711.t1	448	-44.82	157	-15.29	9974382	24	1656	971 1506 7
	>>sc-miR-98	L596_g12711.t2	448	-44.82	157	-15.29	9974407	24	1656	971 1506 7
	>>sc-miR-124-3p	L596_g10784.t1	447	-51.22	159	-22.42	1126588	20	459	351 328 19
	>>sc-miR-124-3p	L596_g20787.t1	447	-56.59	157	-21.42	1139045	20	695	464 274 624
	>>sc-miR-171	L596_g7838.t1	447	-64.36	151	-24.8	2679185	21	900	414 858 522
	>>sc-miR-1194	L596_g5761.t1	446	-53.81	156	-24.44	962526	22	308	107 128 219
	>>sc-miR-14	L596_g2008.t1	446	-44.23	153	-17.69	1639886	23	200	63 130 109
	>>sc-miR-14	L596_g20080.t2	446	-44.23	153	-17.69	1642739	23	200	63 130 109
	>>sc-miR-141-3p	L596_g9951.t1	446	-74.58	154	-27.34	1719143	22	1076	990 287 102
	>>sc-miR-19	L596_g24809.t1	446	-69.39	156	-27.21	3142861	23	235	63 41 14
	>>sc-miR-761	L596_g12049.t1	446	-57.62	155	-20.92	8755082	24	585	345 331 281
	>>sc-miR-301-3p	L596_g324.t2	445	-36.39	157	-13.4	5960429	22	231	60 1 119
	>>sc-miR-305	L596_g25878.t1	445	-31.87	159	-11.78	6137239	22	264	1 15 41
	>>sc-miR-328-5pii	L596_g10809.t1	445	-82.24	161	-32.5	7002707	24	538	212 433 453
	>>sc-miR-347	L596_g10809.t1	445	-82.24	161	-32.5	7690405	24	538	212 433 453
	>>sc-miR-71-5p	L596_g25323.t1	445	-47.89	153	-18.14	8488424	20	1058	438 297 94
	>>sc-miR-757	L596_g12359.t1	445	-53.4	154	-20.1	8631817	23	1309	130 170 605
	>>sc-miR-772	L596_g25323.t1	445	-50.02	153	-19.4	9082345	21	1058	437 296 93
	>>sc-miR-13	L596_g1947.t2	444	-61.33	150	-21.4	1298043	22	1684	780 16 340
	>>sc-miR-13	L596_g1947.t1	444	-61.33	150	-21.4	1300250	22	1684	780 16 340
	>>sc-miR-170-3p	L596_g22899.t2	444	-47.55	150	-18.02	2605835	22	366	137 50 80
	>>sc-miR-170-5p	L596_g9577.t1	444	-37.57	150	-20.88	2656313	22	451	129 211 97
	>>sc-miR-192	L596_g4814.t1	444	-55.58	152	-22.21	3244237	23	1713	919 1105 857
	>>sc-miR-216-5p	L596_g18411.t1	444	-43.46	156	-17.15	4138702	24	1200	569 40 909
	>>sc-miR-216-5p	L596_g18411.t2	444	-43.46	156	-17.15	4145449	24	1200	569 40 909
	>>sc-miR-286	L596_g9577.t1	444	-37.57	150	-20.88	5407105	22	451	129 211 97
	>>sc-miR-345	L596_g6728.t1	444	-89.56	162	-30.81	7619930	23	499	362 12 258
	>>sc-miR-55-5p	L596_g19556.t1	443	-37.41	153	-13.11	8328868	23	346	27 281 36
	>>sc-miR-55-5p	L596_g19556.t2	443	-37.41	153	-13.11	8333410	23	346	27 281 36
	>>sc-miR-86-5p	L596_g2904.t2	443	-34.99	153	-12.5	9495648	24	790	68 739 32
	>>sc-miR-86-5p	L596_g2904.t3	443	-34.99	153	-12.5	9496921	24	914	192 863 156
	>>sc-miR-86-5p	L596_g2904.t1	443	-34.99	153	-12.5	9501146	24	790	68 739 32
	>>sc-miR-116	L596_g27604.t1	442	-68.38	153	-26.62	743403	23	584	14 102 269
	>>sc-miR-1185	L596_g18427.t2	442	-45.65	148	-15.63	856889	23	1033	634 80 174
	>>sc-miR-1185	L596_g18427.t1	442	-45.65	148	-15.63	860668	23	1119	720 166 260
	>>sc-miR-125	L596_g10447.t1	442	-31.14	151	-11.65	1156985	22	227	86 136 1
	>>sc-miR-328-5pii	L596_g26515.t1	442	-79.38	150	-29.36	7025582	24	524	303 411 124
	>>sc-miR-345	L596_g8771.t1	442	-95.72	157	-37.01	7624554	23	1209	988 516 1115
	>>sc-miR-345	L596_g8771.t2	442	-95.72	157	-37.01	7625151	23	1209	988 516 1115
	>>sc-miR-34-5p	L596_g24809.t1	442	-57.42	152	-19.68	7644157	23	235	39 64 12
	>>sc-miR-347	L596_g26515.t1	442	-79.38	150	-29.36	7713280	24	524	303 411 124
	>>sc-miR-84-5pi	L596_g12626.t1	442	-55.77	151	-19.09	9444532	23	565	149 130 167
	>>sc-miR-170-3p	L596_g4769.t1	441	-39.85	158	-16.19	2624100	22	339	319 132 78
	>>sc-miR-786-5pi	L596_g23599.t1	441	-44.77	149	-20.29	9302010	24	466	226 390 160
	>>sc-miR-10	L596_g26471.t1	440	-43.72	152	-16.06	53025	22	149	100 71 53
	>>sc-miR-10	L596_g26471.t2	440	-43.72	152	-16.06	55488	22	149	100 71 53
	>>sc-miR-1194	L596_g20787.t1	440	-46.17	159	-20.55	951491	22	695	86 214 424
	>>sc-miR-1194	L596_g21775.t3	440	-58.02	147	-20.59	956627	22	783	48 148 92
	>>sc-miR-13	L596_g11108.t1	440	-51.19	152	-19.99	1283231	22	381	105 349 159
	>>sc-miR-162	L596_g14541.t2	440	-46.92	151	-16.93	2319913	23	57	4 32 15
	>>sc-miR-162	L596_g14541.t1	440	-46.92	151	-16.93	2322786	23	57	4 32 15
	>>sc-miR-255-5p	L596_g17626.t1	440	-25.35	151	-10.88	4820712	21	192	72 100 129
	>>sc-miR-306	L596_g6211.t2	440	-48.43	151	-21.11	6182192	23	864	85 234 728
	>>sc-miR-306	L596_g6211.t1	440	-48.43	151	-21.11	6187623	23	864	85 234 728
	>>sc-miR-328-5pii	L596_g5843.t3	440	-66.78	149	-25.57	7022824	24	745	190 143 364
	>>sc-miR-328-5pii	L596_g5843.t1	440	-66.78	149	-25.57	7024260	24	745	190 143 364
	>>sc-miR-328-5pii	L596_g5843.t2	440	-66.78	149	-25.57	7027164	24	745	190 143 364
	>>sc-miR-329	L596_g27970.t1	440	-54.52	151	-21.01	7053933	23	1328	816 672 769
	>>sc-miR-347	L596_g5843.t3	440	-66.78	149	-25.57	7710522	24	745	190 143 364
	>>sc-miR-347	L596_g5843.t1	440	-66.78	149	-25.57	7711958	24	745	190 143 364
	>>sc-miR-347	L596_g5843.t2	440	-66.78	149	-25.57	7714862	24	745	190 143 364
	>>sc-miR-37-3p	L596_g14700.t1	440	-75.14	154	-29.35	8072362	22	647	296 1 602
	>>sc-miR-756	L596_g25271.t1	440	-61.21	149	-20.88	8607841	21	1027	316 485 383
	>>sc-miR-101-5pi	L596_g14904.t1	439	-67.24	152	-26.15	166026	22	516	296 371 205
	>>sc-miR-1205	L596_g9000.t1	439	-45.83	154	-18.03	1061648	23	433	118 44 228
	>>sc-miR-159	L596_g13083.t1	439	-63.17	148	-24.45	2191834	23	606	328 516 503
	>>sc-miR-216-5p	L596_g18791.t1	439	-32.77	147	-11.13	4136992	24	1043	698 238 736
	>>sc-miR-274	L596_g19995.t1	439	-72.48	153	-29.73	5079952	22	580	212 511 397
	>>sc-miR-301-5pi	L596_g14904.t1	439	-67.24	152	-26.15	5980200	22	516	296 371 205
	>>sc-miR-308-5p	L596_g20049.t1	439	-60.7	148	-22.56	6299634	22	445	20 360 227
	>>sc-miR-328-5pii	L596_g18791.t1	439	-60.82	151	-23.03	7012820	24	1043	264 314 289
	>>sc-miR-341	L596_g4814.t1	439	-35.58	152	-14.82	7464202	23	1713	1549 1673 1228
	>>sc-miR-347	L596_g18791.t1	439	-60.82	151	-23.03	7700518	24	1043	264 314 289
	>>sc-miR-5	L596_g13560.t2	439	-36.89	154	-14.2	8255830	22	955	244 527 496
	>>sc-miR-5	L596_g13560.t1	439	-36.89	154	-14.2	8256873	22	955	244 527 496
	>>sc-miR-86-5p	L596_g4643.t1	439	-24.65	154	-8.45	9494998	24	309	144 214 169
	>>sc-miR-326	L596_g49.t1	438	-58.16	150	-20.86	6932895	23	3146	3041 80 2447
	>>sc-miR-786-5pii	L596_g23599.t1	438	-43.62	148	-19.14	9333269	23	466	391 225 161
	>>sc-miR-97	L596_g14090.t1	438	-47.82	146	-15.94	9945384	23	248	56 82 108
	>>sc-miR-318-3p	L596_g16600.t1	437	-38.07	147	-15.27	6602370	23	1779	1003 1129 1277
	>>sc-miR-320	L596_g18381.t1	437	-53.44	154	-19.04	6736145	23	1500	93 585 605
	>>sc-miR-202-5p	L596_g27688.t1	436	-57.19	153	-23.66	3591394	22	279	162 204 1
	>>sc-miR-216-5p	L596_g969.t1	436	-30.57	148	-11.89	4156431	24	430	61 386 299
	>>sc-miR-26-5p	L596_g27688.t1	436	-57.87	153	-24	5029308	22	279	162 204 1
	>>sc-miR-291-3pi	L596_g9018.t1	436	-29.75	148	-10.53	5626026	21	669	130 341 551
	>>sc-miR-305	L596_g10287.t1	436	-30.06	155	-16.66	6126996	22	396	298 341 112
	>>sc-miR-305	L596_g10287.t2	436	-30.06	155	-16.66	6127021	22	396	298 341 112
	>>sc-miR-97	L596_g14603.t1	436	-47.53	151	-22.46	9948374	23	175	53 80 26
	>>sc-miR-99	L596_g27688.t1	436	-57.87	153	-24	10030748	22	279	162 204 1
	>>sc-miR-1191	L596_g24646.t3	435	-37.43	148	-15.45	918742	24	1076	987 427 996
	>>sc-miR-1191	L596_g24646.t2	435	-37.43	148	-15.45	919506	24	1076	987 427 996
	>>sc-miR-1191	L596_g24646.t1	435	-37.43	148	-15.45	924477	24	1076	987 427 996
	>>sc-miR-14	L596_g12163.t1	435	-44.21	146	-17.06	1627365	23	325	274 247 197
	>>sc-miR-203	L596_g8771.t1	435	-42.77	152	-16.16	3623402	21	1209	176 587 214
	>>sc-miR-203	L596_g8771.t2	435	-42.77	152	-16.16	3623999	21	1209	176 587 214
	>>sc-miR-345	L596_g13139.t2	435	-105.3	152	-35.67	7598909	23	785	352 64 10
	>>sc-miR-345	L596_g13139.t1	435	-105.3	152	-35.67	7600058	23	785	352 64 10
	>>sc-miR-5	L596_g9185.t1	435	-36.54	151	-12.26	8282848	22	242	28 86 152
	>>sc-miR-137	L596_g2103.t1	434	-36.76	148	-13.78	1514298	23	88	42 66 1
	>>sc-miR-225	L596_g49.t1	434	-47.68	146	-17.07	4432175	22	3146	2 369 1228
	>>sc-miR-305	L596_g14955.t1	434	-18.99	148	-8.13	6134484	22	406	379 148 79
	>>sc-miR-308-5p	L596_g631.t1	434	-78.84	152	-28.57	6311923	22	255	49 79 112
	>>sc-miR-9	L596_g13560.t2	434	-46.52	145	-18.7	9662485	20	955	246 497 122
	>>sc-miR-9	L596_g13560.t1	434	-46.52	145	-18.7	9663528	20	955	246 497 122
	>>sc-miR-101-3pi	L596_g6333.t1	433	-51.7	145	-22.25	118427	22	150	20 57 79
	>>sc-miR-111-3pi	L596_g6333.t1	433	-51.7	145	-22.25	556053	22	150	20 57 79
	>>sc-miR-1183	L596_g24435.t1	433	-69.18	147	-27.43	826597	21	221	191 133 167
	>>sc-miR-315	L596_g6333.t1	433	-45.92	145	-21.23	6526522	21	150	21 58 80
	>>sc-miR-343	L596_g6333.t1	433	-51.7	145	-22.25	7526810	22	150	20 57 79
	>>sc-miR-350-3p	L596_g6333.t1	433	-51.06	145	-22.25	7870659	22	150	20 57 79
	>>sc-let-7-5p	L596_g998.t1	432	-52.53	148	-18.27	29973	22	605	189 309 421
	>>sc-miR-255-5p	L596_g27892.t2	432	-31.2	147	-12.29	4837546	21	643	621 541 28
	>>sc-miR-255-5p	L596_g27892.t4	432	-31.2	147	-12.29	4841394	21	643	621 541 28
	>>sc-miR-255-5p	L596_g27892.t1	432	-31.2	147	-12.29	4843596	21	643	621 541 28
	>>sc-miR-345	L596_g14391.t1	432	-94.77	147	-35.14	7603308	23	386	14 91 145
	>>sc-miR-345	L596_g8196.t3	432	-101.56	145	-39.74	7618918	23	610	394 29 52
	>>sc-miR-345	L596_g8196.t1	432	-101.56	145	-39.74	7622348	23	610	394 29 52
	>>sc-miR-345	L596_g8196.t2	432	-101.56	145	-39.74	7623509	23	610	394 29 52
	>>sc-miR-353	L596_g2248.t1	432	-20.99	148	-8.92	7987893	22	1067	1045 318 240
	>>sc-miR-759	L596_g27445.t1	432	-49.59	144	-16.53	8712408	23	348	50 216 300
	>>sc-miR-86-5p	L596_g26880.t1	432	-36.86	151	-17.89	9499733	24	569	358 469 170
	>>sc-miR-101-5pi	L596_g22504.t1	431	-55.34	149	-22.57	175645	22	1082	47 999 876
	>>sc-miR-125	L596_g22870.t3	431	-29.04	151	-15.41	1168845	22	1772	1008 22 360
	>>sc-miR-149-5p	L596_g25631.t1	431	-51.77	146	-19.47	1948947	23	702	185 603 56
	>>sc-miR-284	L596_g24646.t3	431	-33.92	147	-13.33	5357520	20	1076	522 381 202
	>>sc-miR-284	L596_g24646.t2	431	-33.92	147	-13.33	5358284	20	1076	522 381 202
	>>sc-miR-284	L596_g24646.t1	431	-33.92	147	-13.33	5363255	20	1076	522 381 202
	>>sc-miR-301-5pi	L596_g22504.t1	431	-55.34	149	-22.57	5989819	22	1082	47 999 876
	>>sc-miR-345	L596_g21053.t2	431	-87.76	150	-31.37	7606868	23	779	391 425 83
	>>sc-miR-345	L596_g21053.t1	431	-87.76	150	-31.37	7614020	23	779	391 425 83
	>>sc-miR-757	L596_g25948.t1	431	-61.15	148	-22.35	8639486	23	182	99 154 8
	>>sc-miR-125	L596_g25379.t1	430	-25.82	145	-9.9	1167216	22	261	55 178 127
	>>sc-miR-125	L596_g2174.t1	430	-25.75	145	-10.22	1169054	22	126	19 81 49
	>>sc-miR-171	L596_g5646.t1	430	-48.78	145	-18.22	2680219	21	694	545 655 277
	>>sc-miR-171	L596_g5646.t2	430	-48.78	145	-18.22	2686055	21	694	545 655 277
	>>sc-miR-252-5p	L596_g3195.t1	430	-45.2	145	-17.41	4778968	22	297	33 156 7
	>>sc-miR-326	L596_g10004.t1	430	-50.03	150	-17.88	6908247	23	468	40 89 116
	>>sc-miR-345	L596_g26040.t2	430	-83.05	149	-28.34	7619771	23	548	284 16 177
	>>sc-miR-345	L596_g26040.t3	430	-83.05	149	-28.34	7623906	23	548	284 16 177
	>>sc-miR-345	L596_g26040.t1	430	-83.05	149	-28.34	7625284	23	631	367 99 260
	>>sc-miR-11	L596_g18791.t1	429	-44.15	149	-19.11	479689	22	1043	1015 238 736
	>>sc-miR-217	L596_g27970.t1	429	-40.34	143	-14.21	4178105	21	1328	506 533 936
	>>sc-miR-302	L596_g25356.t1	429	-59.01	143	-20.79	6050247	22	461	254 278 310
	>>sc-miR-305	L596_g13573.t1	429	-27.91	145	-11.92	6131146	22	78	53 1 15
	>>sc-miR-87-3pi	L596_g12698.t1	429	-48.27	146	-17.81	9506409	22	852	435 54 285
	>>sc-miR-160	L596_g47.t1	428	-26.76	147	-10.19	2276151	24	2409	699 1941 2380
	>>sc-miR-328-5pii	L596_g21623.t1	428	-79.25	147	-37.48	7012517	24	768	55 523 152
	>>sc-miR-328-5pii	L596_g21623.t3	428	-79.25	147	-37.48	7016025	24	768	55 523 152
	>>sc-miR-328-5pii	L596_g21623.t2	428	-79.25	147	-37.48	7020454	24	768	55 523 152
	>>sc-miR-347	L596_g21623.t1	428	-79.25	147	-37.48	7700215	24	768	55 523 152
	>>sc-miR-347	L596_g21623.t3	428	-79.25	147	-37.48	7703723	24	768	55 523 152
	>>sc-miR-347	L596_g21623.t2	428	-79.25	147	-37.48	7708152	24	768	55 523 152
	>>sc-miR-86-5p	L596_g25379.t1	428	-27.62	144	-10.4	9482110	24	261	20 90 101
	>>sc-miR-86-5p	L596_g7248.t1	428	-29.04	144	-12.55	9500611	24	651	382 265 397
	>>sc-miR-764	L596_g13497.t1	427	-22.98	144	-8.77	8851354	23	269	8 26 127
	>>sc-miR-203	L596_g21771.t1	426	-43.48	143	-17.94	3608982	21	250	11 92 119
	>>sc-miR-349-3pi	L596_g19154.t1	426	-29.47	146	-10.48	7763574	22	239	102 1 27
	>>sc-miR-349-3piii	L596_g19154.t1	426	-29.47	146	-10.48	7826092	23	239	101 1 26
	>>sc-miR-216-5p	L596_g19149.t1	425	-26.37	142	-9.64	4141190	24	520	104 250 497
	>>sc-miR-291-3pi	L596_g11905.t1	425	-28.21	143	-12.87	5596910	21	333	201 44 257
	>>sc-miR-296	L596_g24193.t1	425	-39.99	143	-20.11	5763062	23	734	18 319 244
	>>sc-miR-353	L596_g13343.t1	425	-21.4	145	-7.27	7976015	22	575	427 13 476
	>>sc-miR-124-3p	L596_g27003.t1	424	-47.9	143	-18.01	1154018	20	1205	233 602 149
	>>sc-miR-291-3pi	L596_g47.t1	424	-27.12	143	-11.3	5620864	21	2409	1428 2348 2024
	>>sc-miR-160	L596_g20248.t2	423	-29.06	142	-16.34	2260688	24	1206	878 418 1178
	>>sc-miR-160	L596_g20248.t1	423	-29.06	142	-16.34	2266428	24	1206	878 418 1178
	>>sc-miR-101-5pi	L596_g19995.t1	400	-90.31	200	-45.69	172289	22	580	247 432
	>>sc-miR-301-5pi	L596_g19995.t1	400	-90.31	200	-45.69	5986463	22	580	247 432
	>>sc-miR-101-3pi	L596_g19995.t1	373	-77.61	195	-41.88	109771	22	580	214 400
	>>sc-miR-111-3pi	L596_g19995.t1	373	-77.61	195	-41.88	547397	22	580	214 400
	>>sc-miR-343	L596_g19995.t1	373	-77.61	195	-41.88	7518154	22	580	214 400
	>>sc-miR-315	L596_g19995.t1	372	-78.7	195	-46.68	6517866	21	580	215 401
	>>sc-miR-275-3pii	L596_g19995.t1	371	-76.62	197	-43.92	5142470	23	580	211 397
	>>sc-miR-101-3pii	L596_g19995.t1	361	-73.68	185	-38.27	141030	22	580	212 397
	>>sc-miR-111-3pii	L596_g19995.t1	361	-73.68	185	-38.27	578656	22	580	212 397
	>>sc-miR-151	L596_g19995.t1	358	-67.13	179	-34.07	2047829	22	580	211 397
	>>sc-miR-1191	L596_g2862.t1	350	-61.97	210	-46.28	928411	24	446	339 104
	>>sc-miR-320	L596_g19995.t1	350	-97.63	205	-52.01	6736679	23	580	434 249
	>>sc-miR-30	L596_g3762.t1	348	-57.46	200	-40.75	5906369	22	178	17 154
	>>sc-miR-346	L596_g19995.t1	347	-71.69	180	-37.89	7674449	23	580	208 396
	>>sc-miR-254-3p	L596_g19995.t1	342	-53.39	171	-27.2	4798621	22	580	211 397
	>>sc-miR-263	L596_g2138.t1	341	-50.17	171	-26.64	4956878	22	248	218 88
	>>sc-miR-147	L596_g19995.t1	340	-63.45	173	-31.77	1860275	22	580	212 397
	>>sc-miR-101-3pi	L596_g12849.t1	339	-62.83	187	-39.13	97379	22	234	191 55
	>>sc-miR-111-3pi	L596_g12849.t1	339	-62.83	187	-39.13	535005	22	234	191 55
	>>sc-miR-328-5pi	L596_g9237.t2	339	-49.84	182	-31.88	7000708	25	493	37 379
	>>sc-miR-328-5pi	L596_g9237.t3	339	-49.84	182	-31.88	7001499	25	493	37 379
	>>sc-miR-328-5pi	L596_g9237.t1	339	-49.84	182	-31.88	7001561	25	493	37 379
	>>sc-miR-343	L596_g12849.t1	339	-62.83	187	-39.13	7505762	22	234	191 55
	>>sc-miR-101-3pi	L596_g6396.t1	338	-68.91	184	-34.89	119458	22	154	2 36
	>>sc-miR-111-3pi	L596_g6396.t1	338	-68.91	184	-34.89	557084	22	154	2 36
	>>sc-miR-343	L596_g6396.t1	338	-68.91	184	-34.89	7527841	22	154	2 36
	>>sc-miR-81-3p	L596_g26367.t1	338	-38.68	179	-22.81	9435191	22	534	392 309
	>>sc-miR-305	L596_g25795.t1	337	-27.26	180	-15.78	6143311	22	237	126 76
	>>sc-miR-141-3p	L596_g19995.t1	335	-62.72	172	-32.48	1703980	22	580	211 396
	>>sc-miR-161	L596_g12849.t1	334	-72.66	192	-45.26	2285509	23	234	188 52
	>>sc-miR-315	L596_g12849.t1	334	-68.21	187	-44.59	6505474	21	234	192 56
	>>sc-miR-301-3p	L596_g438.t1	333	-61.6	179	-41.07	5965142	22	390	211 66
	>>sc-miR-315	L596_g6396.t1	333	-63.33	179	-36.1	6527553	21	154	3 37
	>>sc-miR-320	L596_g20421.t1	333	-60.09	168	-32.97	6739891	23	99	14 42
	>>sc-miR-345	L596_g22304.t1	330	-64.76	170	-36.78	7611265	23	312	20 221
	>>sc-miR-228-5p	L596_g15253.t1	328	-40.18	169	-22.14	4510961	23	207	14 62
	>>sc-miR-291-3pi	L596_g10789.t1	328	-25.84	164	-12.92	5596232	21	688	386 646
	>>sc-miR-328-5pi	L596_g20494.t1	328	-54.75	178	-32.44	6985333	25	335	195 60
	>>sc-miR-328-5pi	L596_g20494.t2	328	-54.75	178	-32.44	6988401	25	361	241 106
	>>sc-miR-161	L596_g19995.t1	327	-76.18	172	-41.52	2297901	23	580	208 396
	>>sc-miR-328-5pi	L596_g5205.t1	327	-61.59	171	-36.56	6995349	25	490	162 227
	>>sc-miR-353	L596_g18668.t1	327	-32.22	172	-18.12	7986391	22	176	132 1
	>>sc-miR-81-3p	L596_g11662.t1	327	-36.9	167	-18.48	9410510	22	154	67 33
	>>sc-miR-201	L596_g8363.t1	326	-43.42	163	-21.71	3525752	23	337	89 302
	>>sc-miR-93-3pii	L596_g2138.t1	326	-35.32	163	-17.66	9802023	22	248	64 196
	>>sc-miR-151	L596_g19302.t1	325	-61.49	174	-34.16	2051074	22	165	52 63
	>>sc-miR-202-3p	L596_g19995.t1	325	-63.68	169	-33.93	3548261	22	580	212 397
	>>sc-miR-101-5pii	L596_g19995.t1	324	-88.92	164	-44.77	203548	22	580	249 434
	>>sc-miR-140	L596_g27604.t1	324	-38.8	162	-19.4	1681173	22	584	52 140
	>>sc-miR-142	L596_g15300.t1	324	-42.57	166	-21.54	1757971	22	425	285 220
	>>sc-miR-275-3pii	L596_g19302.t1	324	-66.75	173	-36.46	5145715	23	165	51 62
	>>sc-miR-301-5pii	L596_g19995.t1	324	-90.48	164	-48.67	6017722	22	580	249 434
	>>sc-miR-350-3p	L596_g6396.t1	324	-67.66	173	-35.29	7871690	22	154	1 35
	>>sc-miR-57-5p	L596_g13899.t1	324	-57.76	166	-29.23	8348840	25	776	480 596
	>>sc-miR-772	L596_g22623.t1	324	-40.84	171	-23.57	9076330	21	608	357 440
	>>sc-miR-306	L596_g19476.t1	323	-38.76	173	-23.53	6177729	23	107	67 51
	>>sc-miR-130	L596_g2313.t1	322	-35.12	163	-19.25	1325506	23	782	737 239
	>>sc-miR-138	L596_g6903.t2	322	-30.21	163	-15.55	1561427	22	220	44 146
	>>sc-miR-178	L596_g11844.t1	322	-52.84	161	-26.42	2814804	23	675	344 479
	>>sc-miR-228-5p	L596_g21275.t1	322	-27.44	168	-14.87	4514889	23	342	31 131
	>>sc-miR-234-3p	L596_g7761.t1	322	-35.22	161	-17.61	4585456	21	123	10 83
	>>sc-miR-348	L596_g3827.t1	322	-40.57	162	-20.79	7747025	23	992	609 756
	>>sc-miR-772	L596_g24143.t1	322	-39.09	164	-19.87	9081092	21	297	9 186
	>>sc-miR-87-3pi	L596_g3766.t1	322	-45.06	161	-22.53	9531184	22	395	4 120
	>>sc-miR-89	L596_g2313.t1	322	-31.48	161	-15.74	9640400	23	782	33 531
	>>sc-miR-10	L596_g14700.t2	321	-47.61	168	-27.6	37816	22	746	459 300
	>>sc-miR-10	L596_g14700.t1	321	-47.61	168	-27.6	38799	22	647	360 201
	>>sc-miR-254-3p	L596_g19302.t1	321	-54.53	166	-27.29	4801866	22	165	52 63
	>>sc-miR-300	L596_g13899.t1	321	-72.35	173	-48.52	5910638	23	776	582 86
	>>sc-miR-50-5p	L596_g5953.t1	321	-36.49	171	-22.2	8307499	24	950	603 716
	>>sc-miR-50-5p	L596_g5953.t2	321	-36.49	171	-22.2	8312711	24	950	603 716
	>>sc-miR-102	L596_g1943.t1	320	-41.64	162	-25.22	231581	22	514	474 9
	>>sc-miR-126	L596_g10590.t1	320	-51.87	160	-26.91	1188754	23	308	20 84
	>>sc-miR-170-5p	L596_g13634.t3	320	-31.53	167	-18.16	2628636	22	1146	19 946
	>>sc-miR-170-5p	L596_g13634.t1	320	-31.53	167	-18.16	2629861	22	1146	19 946
	>>sc-miR-170-5p	L596_g13634.t2	320	-31.53	167	-18.16	2630403	22	1146	19 946
	>>sc-miR-216-5p	L596_g16646.t2	320	-27.63	174	-17.42	4131680	24	128	67 81
	>>sc-miR-286	L596_g13634.t3	320	-31.53	167	-18.16	5379428	22	1146	19 946
	>>sc-miR-286	L596_g13634.t1	320	-31.53	167	-18.16	5380653	22	1146	19 946
	>>sc-miR-286	L596_g13634.t2	320	-31.53	167	-18.16	5381195	22	1146	19 946
	>>sc-miR-313	L596_g3133.t2	320	-50.28	174	-27.82	6434567	22	147	91 73
	>>sc-miR-345	L596_g11497.t2	320	-75.37	168	-43.02	7597477	23	781	541 336
	>>sc-miR-345	L596_g11497.t1	320	-75.37	168	-43.02	7597506	23	781	541 336
	>>sc-miR-345	L596_g18353.t1	320	-62.32	171	-36.71	7607839	23	364	214 285
	>>sc-miR-345	L596_g18353.t2	320	-62.32	171	-36.71	7614986	23	364	214 285
	>>sc-miR-346	L596_g959.t1	320	-64.25	180	-44.15	7689690	23	481	227 103
	>>sc-miR-55-5p	L596_g15277.t1	320	-39.85	163	-23.69	8324261	23	182	91 30
	>>sc-miR-68	L596_g2138.t1	320	-33.26	160	-16.63	8426627	22	248	65 197
	>>sc-miR-93-3pi	L596_g2138.t1	320	-33.26	160	-16.63	9770764	21	248	66 198
	>>sc-miR-97	L596_g20516.t1	320	-37.26	160	-18.63	9955305	23	679	223 568
	>>sc-miR-123	L596_g146.t1	319	-39	167	-22.63	1102721	23	347	254 96
	>>sc-miR-123	L596_g1460.t2	319	-39	167	-22.63	1103618	23	347	254 96
	>>sc-miR-228-5p	L596_g20456.t1	319	-44.74	170	-27.19	4518309	23	279	140 5
	>>sc-miR-345	L596_g5583.t1	319	-58.62	177	-35.75	7617555	23	431	86 140
	>>sc-miR-71-5p	L596_g22623.t1	319	-39.32	166	-22.92	8482409	20	608	358 441
	>>sc-miR-215	L596_g20873.t1	318	-45.88	170	-27.34	4078137	22	212	66 10
	>>sc-miR-216-5p	L596_g14564.t1	318	-29.28	159	-14.64	4134353	24	517	43 155
	>>sc-miR-320	L596_g24746.t1	318	-44.44	159	-22.22	6731760	23	680	292 528
	>>sc-miR-352	L596_g25539.t1	318	-36.46	159	-18.23	7951656	23	315	110 151
	>>sc-miR-36-3p	L596_g27604.t1	318	-51.4	165	-27.87	8058009	23	584	326 298
	>>sc-miR-1194	L596_g14240.t1	317	-43.36	168	-22.48	943232	22	387	229 83
	>>sc-miR-125	L596_g16653.t1	317	-32.47	159	-16.32	1162009	22	103	82 33
	>>sc-miR-13	L596_g13810.t1	317	-37.77	175	-24.34	1286159	22	271	224 159
	>>sc-miR-160	L596_g19702.t1	317	-27.83	166	-16.89	2265584	24	534	86 488
	>>sc-miR-170-5p	L596_g19425.t1	317	-33.23	166	-20.22	2635705	22	199	143 68
	>>sc-miR-286	L596_g19425.t1	317	-33.23	166	-20.22	5386497	22	199	143 68
	>>sc-miR-297	L596_g11281.t1	317	-35.9	163	-19.75	5784778	22	293	39 226
	>>sc-miR-345	L596_g20031.t1	317	-69.28	164	-36.99	7606551	23	737	523 254
	>>sc-miR-345	L596_g20031.t2	317	-69.28	164	-36.99	7610846	23	554	340 71
	>>sc-miR-345	L596_g3926.t1	317	-71.53	176	-44.08	7619560	23	159	57 85
	>>sc-miR-350-3p	L596_g12849.t1	317	-55.91	177	-35.09	7849611	22	234	191 55
	>>sc-miR-5	L596_g7317.t2	317	-25.7	165	-14.89	8279309	22	1010	721 876
	>>sc-miR-71-5p	L596_g24143.t1	317	-37.51	164	-19.22	8487171	20	297	10 188
	>>sc-miR-767	L596_g27501.t1	317	-37.67	160	-19.24	8969762	23	542	70 270
	>>sc-miR-97	L596_g6779.t1	317	-27.28	165	-16.41	9962037	23	317	239 173
	>>sc-miR-101-3pi	L596_g19302.t1	316	-57.81	172	-38.82	113016	22	165	54 136
	>>sc-miR-111-3pi	L596_g19302.t1	316	-57.81	172	-38.82	550642	22	165	54 136
	>>sc-miR-111-5p	L596_g19995.t1	316	-84.88	160	-45.87	609915	22	580	249 434
	>>sc-miR-170-5p	L596_g15087.t1	316	-28.92	161	-15.79	2634392	22	98	40 4
	>>sc-miR-177	L596_g19995.t1	316	-84.88	160	-45.87	2798045	22	580	249 434
	>>sc-miR-25	L596_g25348.t2	316	-26.54	159	-14.81	4736488	23	231	97 77
	>>sc-miR-25	L596_g25348.t1	316	-26.54	159	-14.81	4738255	23	231	97 77
	>>sc-miR-286	L596_g15087.t1	316	-28.92	161	-15.79	5385184	22	98	40 4
	>>sc-miR-314-5p	L596_g19995.t1	316	-85.36	160	-46.11	6486607	22	580	249 434
	>>sc-miR-341	L596_g17564.t1	316	-21.91	164	-14.58	7447760	23	37	3 16
	>>sc-miR-343	L596_g19302.t1	316	-57.81	172	-38.82	7521399	22	165	54 136
	>>sc-miR-34-5p	L596_g2138.t1	316	-47.65	158	-23.84	7645152	23	248	1 133
	>>sc-miR-350-3p	L596_g19302.t1	316	-58.82	172	-38.14	7865248	22	165	54 136
	>>sc-miR-68	L596_g13362.t1	316	-40.32	162	-22.22	8412420	22	44	19 1
	>>sc-miR-79-3p	L596_g23689.t1	316	-29.45	166	-15.81	9359941	22	310	232 43
	>>sc-miR-1185	L596_g5363.t1	315	-33.36	162	-20.13	871596	23	188	37 73
	>>sc-miR-1194	L596_g12705.t1	315	-40.52	167	-24.09	942819	22	455	115 383
	>>sc-miR-125	L596_g14264.t1	315	-29.65	159	-15.25	1165558	22	873	25 406
	>>sc-miR-170-3p	L596_g13634.t3	315	-33.69	162	-19.24	2597377	22	1146	18 945
	>>sc-miR-170-3p	L596_g13634.t1	315	-33.69	162	-19.24	2598602	22	1146	18 945
	>>sc-miR-170-3p	L596_g13634.t2	315	-33.69	162	-19.24	2599144	22	1146	18 945
	>>sc-miR-170-3p	L596_g17634.t1	315	-40.62	159	-20.68	2603827	22	155	40 65
	>>sc-miR-31	L596_g24694.t1	315	-40.86	158	-23.3	6332921	25	221	12 34
	>>sc-miR-313	L596_g25346.t1	315	-40.82	163	-21.04	6424051	22	538	357 18
	>>sc-miR-313	L596_g25346.t2	315	-40.82	163	-21.04	6427159	22	538	357 18
	>>sc-miR-345	L596_g23440.t1	315	-72.73	170	-39.19	7609741	23	476	243 186
	>>sc-miR-345	L596_g23440.t2	315	-72.73	170	-39.19	7614891	23	476	243 186
	>>sc-miR-34-5p	L596_g26109.t2	315	-46.25	166	-25.28	7651507	23	240	152 5
	>>sc-miR-71-5p	L596_g26215.t1	315	-30.36	164	-20.22	8493680	20	363	38 175
	>>sc-miR-772	L596_g26215.t1	315	-30.36	164	-20.22	9087601	21	363	37 174
	>>sc-miR-119	L596_g1267.t1	314	-26.85	161	-13.68	878407	21	198	16 1
	>>sc-miR-160	L596_g3109.t2	314	-26.82	165	-18.64	2274627	24	429	57 19
	>>sc-miR-160	L596_g3109.t1	314	-26.82	165	-18.64	2278750	24	429	57 19
	>>sc-miR-170-5p	L596_g17345.t1	314	-24.1	159	-12.48	2631521	22	147	56 5
	>>sc-miR-216-5p	L596_g7447.t1	314	-29.58	161	-15.15	4150139	24	310	26 228
	>>sc-miR-275-3pi	L596_g19302.t1	314	-64.69	168	-35.43	5114456	22	165	51 62
	>>sc-miR-280-5pii	L596_g8857.t1	314	-42.64	164	-25.97	5313512	23	492	407 19
	>>sc-miR-286	L596_g17345.t1	314	-24.1	159	-12.48	5382313	22	147	56 5
	>>sc-miR-301-3p	L596_g6396.t1	314	-63.08	164	-34.43	5964891	22	154	2 36
	>>sc-miR-302	L596_g24533.t1	314	-44.65	158	-22.33	6046168	22	340	141 312
	>>sc-miR-302	L596_g24534.t2	314	-44.65	158	-22.33	6047078	22	340	141 312
	>>sc-miR-328-5pi	L596_g23719.t1	314	-48.39	173	-28.71	6988151	25	465	70 199
	>>sc-miR-333	L596_g19302.t1	314	-64.69	168	-35.43	7208809	22	165	51 62
	>>sc-miR-345	L596_g16187.t1	314	-58.73	172	-30.06	7604175	23	496	112 185
	>>sc-miR-46-3p	L596_g27501.t1	314	-33.78	157	-16.89	8219546	22	542	52 252
	>>sc-miR-5	L596_g10989.t2	314	-35.12	160	-21.91	8253513	22	616	394 525
	>>sc-miR-5	L596_g10989.t1	314	-35.12	160	-21.91	8253598	22	916	694 825
	>>sc-miR-57-5p	L596_g26181.t1	314	-48.64	161	-26.11	8374798	25	269	138 1
	>>sc-miR-86-5p	L596_g13006.t1	314	-28.69	161	-15.84	9475103	24	620	32 224
	>>sc-miR-86-5p	L596_g13006.t2	314	-28.69	161	-15.84	9475876	24	620	32 224
	>>sc-miR-1194	L596_g8903.t1	313	-40.92	164	-22.1	968403	22	162	9 37
	>>sc-miR-125	L596_g17843.t1	313	-31.46	157	-16.84	1163764	22	116	56 87
	>>sc-miR-13	L596_g15359.t1	313	-43.03	164	-24.76	1291067	22	610	283 400
	>>sc-miR-160	L596_g12253.t1	313	-26.55	164	-15.05	2254313	24	161	76 25
	>>sc-miR-20	L596_g27891.t1	313	-42.74	159	-22.11	3461287	22	688	437 71
	>>sc-miR-20	L596_g27891.t2	313	-42.74	159	-22.11	3467561	22	688	437 71
	>>sc-miR-279	L596_g462.t1	313	-35.04	168	-22.65	5211641	22	242	36 187
	>>sc-miR-279	L596_g462.t2	313	-35.04	168	-22.65	5212909	22	356	150 301
	>>sc-miR-32	L596_g19644.t1	313	-27.72	163	-15.42	6707342	21	290	28 51
	>>sc-miR-320	L596_g23527.t1	313	-40.16	166	-21.72	6733243	23	159	83 54
	>>sc-miR-345	L596_g9923.t1	313	-78.18	165	-41.32	7626774	23	394	254 235
	>>sc-miR-42-3pi	L596_g14700.t2	313	-52.65	160	-28.88	8102638	22	746	396 90
	>>sc-miR-50-5p	L596_g18562.t1	313	-36.66	159	-20.82	8298124	24	380	105 22
	>>sc-miR-57-5p	L596_g22474.t1	313	-44.38	157	-23.83	8360827	25	358	53 87
	>>sc-miR-767	L596_g10329.t1	313	-27.99	157	-15.35	8940461	23	573	531 487
	>>sc-miR-772	L596_g2707.t1	313	-40.33	158	-22.34	9089033	21	210	50 18
	>>sc-miR-79-3p	L596_g18427.t2	313	-27.25	160	-14.89	9359337	22	1033	182 752
	>>sc-miR-79-3p	L596_g18427.t1	313	-27.25	160	-14.89	9363116	22	1119	268 838
	>>sc-miR-9	L596_g10462.t1	313	-36.67	162	-20.43	9659549	20	160	21 73
	>>sc-miR-97	L596_g14251.t1	313	-37.38	169	-19.36	9949300	23	277	193 149
	>>sc-miR-102	L596_g26591.t1	312	-31.27	161	-16.8	239055	22	300	67 77
	>>sc-miR-144	L596_g15096.t1	312	-33.52	166	-18.37	1791495	22	155	78 1
	>>sc-miR-184	L596_g12011.t1	312	-46.27	160	-26.56	3033502	23	136	20 55
	>>sc-miR-275-3pi	L596_g19875.t1	312	-58.63	158	-33.17	5114757	22	181	141 107
	>>sc-miR-296	L596_g15590.t1	312	-22.76	157	-13.09	5761435	23	874	264 597
	>>sc-miR-300	L596_g19875.t1	312	-60.58	160	-32.9	5927491	23	181	144 104
	>>sc-miR-305	L596_g27688.t1	312	-29.56	156	-14.78	6154632	22	279	33 212
	>>sc-miR-314-5p	L596_g6592.t1	312	-41.9	164	-23.43	6498675	22	379	121 339
	>>sc-miR-320	L596_g9551.t1	312	-47.07	172	-28.88	6750991	23	121	53 13
	>>sc-miR-320	L596_g9552.t1	312	-41.97	172	-28.88	6751333	23	101	33 1
	>>sc-miR-326	L596_g28253.t1	312	-36.14	161	-19.25	6930183	23	255	222 44
	>>sc-miR-331	L596_g2313.t1	312	-33.33	158	-18.43	7139680	24	782	513 15
	>>sc-miR-333	L596_g19875.t1	312	-58.63	158	-33.17	7209110	22	181	141 107
	>>sc-miR-340	L596_g7591.t1	312	-24.72	158	-12.86	7437816	22	328	289 300
	>>sc-miR-349-3piii	L596_g2140.t1	312	-22.09	159	-11.99	7833624	23	142	103 78
	>>sc-miR-79-3p	L596_g27638.t1	312	-25.77	157	-14.13	9367489	22	314	101 129
	>>sc-miR-79-3p	L596_g27638.t2	312	-25.77	157	-14.13	9369040	22	314	101 129
	>>sc-miR-84-5pi	L596_g13936.t1	312	-37.96	156	-18.98	9444277	23	253	14 203
	>>sc-miR-92	L596_g14815.t1	312	-36.86	160	-19.39	9729073	22	506	142 154
	>>sc-miR-92	L596_g16071.t1	312	-38.41	172	-23.1	9731355	22	310	145 160
	>>sc-miR-93-3pi	L596_g13362.t1	312	-38.84	158	-20.34	9756557	21	44	20 1
	>>sc-miR-93-3pii	L596_g13362.t1	312	-40.21	158	-21.71	9787816	22	44	19 1
	>>sc-miR-97	L596_g22763.t1	312	-33.25	168	-17.8	9955496	23	228	70 180
	>>sc-miR-1191	L596_g24421.t1	311	-29.88	161	-17.71	925551	24	986	146 25
	>>sc-miR-134	L596_g1803.t1	311	-42.62	159	-25.26	1415552	22	388	233 151
	>>sc-miR-170-3p	L596_g13323.t1	311	-34.13	171	-23.12	2598056	22	140	6 29
	>>sc-miR-215	L596_g25699.t1	311	-36.37	160	-19.9	4078055	22	681	608 267
	>>sc-miR-25	L596_g18464.t1	311	-32.75	160	-17.48	4736958	23	200	140 160
	>>sc-miR-284	L596_g23587.t1	311	-32.86	169	-21.12	5362149	20	1151	495 922
	>>sc-miR-305	L596_g12483.t1	311	-17.61	165	-9.62	6130596	22	484	427 24
	>>sc-miR-318-3p	L596_g17944.t3	311	-40.29	159	-27.22	6601764	23	758	183 595
	>>sc-miR-325	L596_g8249.t1	311	-38.03	159	-20.56	6900734	21	321	100 133
	>>sc-miR-328-5pii	L596_g3529.t1	311	-50.72	160	-31.61	7030953	24	500	115 379
	>>sc-miR-345	L596_g15289.t1	311	-63.79	156	-33.77	7604331	23	600	239 431
	>>sc-miR-347	L596_g3529.t1	311	-50.72	160	-31.61	7718651	24	500	115 379
	>>sc-miR-35-3p	L596_g14700.t2	311	-46.92	159	-23.99	8008861	22	746	89 396
	>>sc-miR-36-3p	L596_g1452.t1	311	-49.69	160	-27.1	8039289	23	1038	262 850
	>>sc-miR-36-3p	L596_g14520.t2	311	-49.69	160	-27.1	8041216	23	1038	262 850
	>>sc-miR-36-3p	L596_g14520.t3	311	-49.69	160	-27.1	8041702	23	1038	262 850
	>>sc-miR-71-5p	L596_g11625.t1	311	-38.47	158	-23.67	8473558	20	441	182 248
	>>sc-miR-763	L596_g24548.t1	311	-46.04	162	-23.03	8827299	21	517	427 369
	>>sc-miR-767	L596_g14409.t1	311	-31.21	159	-16.67	8945493	23	213	48 1
	>>sc-miR-767	L596_g21918.t1	311	-34.98	171	-20.66	8952147	23	280	57 1
	>>sc-miR-772	L596_g11625.t1	311	-39.44	158	-24.06	9067479	21	441	181 247
	>>sc-miR-81-3p	L596_g12956.t2	311	-39.43	161	-21.69	9411784	22	186	6 24
	>>sc-miR-81-3p	L596_g12956.t1	311	-39.43	161	-21.69	9413401	22	186	6 24
	>>sc-miR-93-3pi	L596_g3242.t1	311	-33.72	158	-19.53	9773036	21	515	180 357
	>>sc-miR-93-3pii	L596_g3242.t1	311	-33.72	158	-19.53	9804295	22	515	179 356
	>>sc-miR-97	L596_g12959.t1	311	-37.98	163	-19.76	9944414	23	162	78 56
	>>sc-miR-1191	L596_g25910.t2	310	-28.66	161	-17.76	923946	24	598	116 129
	>>sc-miR-1194	L596_g24193.t1	310	-37.46	157	-21.73	949176	22	734	641 351
	>>sc-miR-1194	L596_g24193.t2	310	-37.46	157	-21.73	956013	22	548	455 165
	>>sc-miR-147	L596_g19875.t1	310	-54.13	159	-32.55	1863821	22	181	106 141
	>>sc-miR-15	L596_g8727.t1	310	-35.79	157	-20.7	1998526	23	143	53 31
	>>sc-miR-170-5p	L596_g16772.t1	310	-27.36	160	-15.79	2635612	22	61	1 38
	>>sc-miR-172	L596_g12700.t2	310	-38.78	167	-25.53	2692180	22	485	331 222
	>>sc-miR-172	L596_g12700.t1	310	-38.78	167	-25.53	2692826	22	645	491 382
	>>sc-miR-202-3p	L596_g12276.t1	310	-37.81	162	-22.81	3535202	22	737	645 241
	>>sc-miR-217	L596_g92.t2	310	-33.56	168	-19.48	4188613	21	306	55 123
	>>sc-miR-247-3p	L596_g2138.t1	310	-24.78	155	-12.39	4706806	22	248	63 195
	>>sc-miR-255-5p	L596_g17672.t1	310	-21.3	161	-13.36	4822432	21	161	138 117
	>>sc-miR-283	L596_g5772.t1	310	-36.73	163	-18.86	5339923	22	438	70 91
	>>sc-miR-286	L596_g16772.t1	310	-27.36	160	-15.79	5386404	22	61	1 38
	>>sc-miR-296	L596_g12702.t1	310	-25.89	161	-16.18	5755460	23	410	75 357
	>>sc-miR-302	L596_g21811.t1	310	-40.28	165	-23.47	6045872	22	405	54 1
	>>sc-miR-305	L596_g10472.t1	310	-19.52	159	-11.16	6127163	22	136	72 35
	>>sc-miR-308-5p	L596_g19799.t1	310	-46.98	165	-25.03	6297092	22	111	9 37
	>>sc-miR-345	L596_g13922.t1	310	-78.58	157	-40.26	7599070	23	331	168 69
	>>sc-miR-34-5p	L596_g5847.t1	310	-45.11	155	-25.08	7654725	23	407	79 134
	>>sc-miR-5	L596_g19398.t1	310	-33.51	158	-16.85	8269609	22	289	232 161
	>>sc-miR-71-5p	L596_g21955.t1	310	-30.75	160	-17.54	8485062	20	283	6 127
	>>sc-miR-772	L596_g21955.t1	310	-30.75	160	-17.54	9078983	21	283	5 126
	>>sc-miR-772	L596_g5813.t1	310	-34.89	156	-20.57	9090190	21	394	183 312
	>>sc-miR-9	L596_g9971.t1	310	-37.08	159	-19.49	9689205	20	883	81 174
	>>sc-miR-97	L596_g26617.t1	310	-35.73	157	-24.01	9963102	23	223	167 195
	>>sc-miR-97	L596_g3643.t1	310	-30.7	160	-16.78	9969325	23	200	83 58
	>>sc-miR-125	L596_g13955.t1	309	-23.05	161	-13.71	1159788	22	170	47 66
	>>sc-miR-1-3p	L596_g23545.t1	309	-27	164	-14.45	1611951	21	107	42 84
	>>sc-miR-1-3p	L596_g4159.t1	309	-25.16	157	-12.85	1623368	21	140	4 23
	>>sc-miR-14	L596_g1955.t1	309	-38.94	164	-20.41	1635565	23	360	190 170
	>>sc-miR-14	L596_g1955.t2	309	-38.94	164	-20.41	1640934	23	360	190 170
	>>sc-miR-170-5p	L596_g20271.t1	309	-22.66	157	-13.11	2638927	22	418	189 387
	>>sc-miR-170-5p	L596_g20787.t1	309	-37.17	155	-20.44	2639477	22	695	379 469
	>>sc-miR-178	L596_g20059.t1	309	-42.04	157	-24.59	2829634	23	289	28 116
	>>sc-miR-178	L596_g20059.t2	309	-42.04	157	-24.59	2831247	23	289	28 116
	>>sc-miR-216-5p	L596_g11352.t1	309	-29.66	157	-18.17	4128239	24	1698	376 217
	>>sc-miR-26-3p	L596_g9951.t1	309	-50.55	155	-26.41	5001338	22	1076	287 990
	>>sc-miR-275-3pi	L596_g9951.t1	309	-47.88	156	-25.53	5126374	22	1076	287 990
	>>sc-miR-286	L596_g20271.t1	309	-22.66	157	-13.11	5389719	22	418	189 387
	>>sc-miR-286	L596_g20787.t1	309	-37.17	155	-20.44	5390269	22	695	379 469
	>>sc-miR-291-3pi	L596_g9951.t1	309	-31.82	168	-19.79	5626518	21	1076	301 890
	>>sc-miR-296	L596_g12923.t1	309	-21.26	169	-12.85	5755197	23	479	211 188
	>>sc-miR-297	L596_g5134.t1	309	-51.28	163	-26.75	5803973	22	410	181 81
	>>sc-miR-301-3p	L596_g4178.t1	309	-32.99	157	-17.84	5959412	22	452	194 364
	>>sc-miR-302	L596_g14264.t1	309	-44.4	163	-22.43	6041962	22	873	789 195
	>>sc-miR-305	L596_g9274.t1	309	-20.63	157	-11.6	6157497	22	748	353 36
	>>sc-miR-306	L596_g49.t1	309	-26.02	159	-13.83	6182679	23	3146	2720 3029
	>>sc-miR-333	L596_g9951.t1	309	-47.88	156	-25.53	7220727	22	1076	287 990
	>>sc-miR-348	L596_g5158.t1	309	-30.93	158	-15.83	7741985	23	134	55 1
	>>sc-miR-353	L596_g10543.t1	309	-21.97	156	-11.77	7972165	22	234	118 36
	>>sc-miR-42-3pii	L596_g25666.t1	309	-44.52	169	-22.61	8137830	22	1144	506 521
	>>sc-miR-42-3pii	L596_g21541.t1	309	-48.22	156	-26.35	8141111	22	61	19 1
	>>sc-miR-5	L596_g26544.t2	309	-28.29	158	-15.67	8273068	22	276	37 105
	>>sc-miR-5	L596_g26544.t1	309	-28.29	158	-15.67	8277568	22	276	37 105
	>>sc-miR-69	L596_g17624.t1	309	-35.4	160	-18.77	8447753	23	411	292 76
	>>sc-miR-772	L596_g25621.t1	309	-39.2	159	-20.36	9084175	21	408	255 165
	>>sc-miR-9	L596_g21438.t2	309	-33.38	159	-18.72	9673687	20	370	215 245
	>>sc-miR-9	L596_g21438.t1	309	-33.38	159	-18.72	9675397	20	370	215 245
	>>sc-miR-9	L596_g7317.t2	309	-29.18	160	-18.91	9685964	20	1010	877 723
	>>sc-miR-114	L596_g22298.t2	308	-37.09	163	-20.17	668008	23	1019	106 993
	>>sc-miR-114	L596_g22298.t1	308	-37.09	163	-20.17	672361	23	1051	138 1025
	>>sc-miR-1185	L596_g11625.t1	308	-33.4	159	-18.8	846362	23	441	84 351
	>>sc-miR-119	L596_g6949.t1	308	-21.72	160	-13.2	895639	21	48	1 29
	>>sc-miR-119	L596_g5499.t1	308	-35.22	160	-18.43	902570	21	342	233 2
	>>sc-miR-13	L596_g25165.t1	308	-37.48	162	-21.91	1299489	22	166	24 96
	>>sc-miR-156	L596_g19995.t1	308	-80.58	156	-43.72	2110347	22	580	249 434
	>>sc-miR-158	L596_g13553.t1	308	-35.27	159	-18.26	2159964	22	342	64 283
	>>sc-miR-159	L596_g25170.t1	308	-33.66	163	-21.87	2203854	23	198	13 30
	>>sc-miR-170-3p	L596_g15087.t1	308	-31.7	156	-17.12	2603133	22	98	39 6
	>>sc-miR-171	L596_g24533.t1	308	-40.56	154	-20.28	2670196	21	340	125 297
	>>sc-miR-171	L596_g24534.t2	308	-40.56	154	-20.28	2671106	21	340	125 297
	>>sc-miR-2-3p	L596_g20248.t2	308	-29.1	157	-15.19	4636372	23	1206	164 186
	>>sc-miR-2-3p	L596_g20248.t1	308	-29.1	157	-15.19	4642112	23	1206	164 186
	>>sc-miR-25	L596_g10940.t1	308	-40	161	-22.04	4720824	23	620	443 593
	>>sc-miR-255-5p	L596_g19966.t2	308	-18.12	163	-9.9	4826738	21	206	148 186
	>>sc-miR-255-5p	L596_g19966.t3	308	-18.12	163	-9.9	4832130	21	206	148 186
	>>sc-miR-255-5p	L596_g19966.t1	308	-18.12	163	-9.9	4832152	21	206	148 186
	>>sc-miR-263	L596_g5127.t1	308	-23.75	168	-17.51	4961743	22	382	1 158
	>>sc-miR-279	L596_g28234.t1	308	-28.36	154	-14.18	5209096	22	305	57 237
	>>sc-miR-280-5pi	L596_g8857.t1	308	-41.71	159	-25.97	5282253	22	492	408 21
	>>sc-miR-284	L596_g97.t1	308	-29.13	165	-16.21	5376242	20	183	127 160
	>>sc-miR-291-3pi	L596_g12337.t2	308	-29.51	165	-17.95	5598182	21	590	258 354
	>>sc-miR-291-3pi	L596_g12337.t1	308	-29.51	165	-17.95	5599664	21	590	258 354
	>>sc-miR-296	L596_g27133.t3	308	-27.76	155	-16.34	5772590	23	173	55 75
	>>sc-miR-296	L596_g27133.t2	308	-27.76	155	-16.34	5775841	23	206	55 75
	>>sc-miR-296	L596_g27133.t1	308	-27.76	155	-16.34	5779019	23	206	55 75
	>>sc-miR-299	L596_g17170.t1	308	-35.3	154	-17.65	5822615	22	393	46 263
	>>sc-miR-305	L596_g8660.t1	308	-15.77	157	-8.84	6149873	22	288	220 239
	>>sc-miR-305	L596_g8660.t2	308	-15.77	157	-8.84	6154061	22	288	220 239
	>>sc-miR-329	L596_g18749.t1	308	-36.85	165	-21.27	7043268	23	1146	86 1050
	>>sc-miR-349-3pii	L596_g27368.t1	308	-23.43	163	-14.66	7809221	22	131	54 63
	>>sc-miR-42-3pi	L596_g14700.t1	308	-46.24	160	-28.88	8103621	22	647	297 1
	>>sc-miR-71-5p	L596_g16531.t1	308	-28.97	154	-14.87	8478775	20	361	122 251
	>>sc-miR-772	L596_g16531.t1	308	-28.97	154	-14.87	9072696	21	361	121 250
	>>sc-miR-81-3p	L596_g10989.t2	308	-32.66	158	-19.03	9410096	22	616	393 528
	>>sc-miR-81-3p	L596_g10989.t1	308	-32.66	158	-19.03	9410181	22	916	693 828
	>>sc-miR-81-3p	L596_g12639.t3	308	-38.06	161	-20.54	9413214	22	805	389 257
	>>sc-miR-81-3p	L596_g12639.t1	308	-38.06	161	-20.54	9413648	22	805	389 257
	>>sc-miR-81-3p	L596_g12639.t2	308	-38.06	161	-20.54	9413746	22	805	389 257
	>>sc-miR-86-5p	L596_g19574.t1	308	-28.14	157	-16.16	9484469	24	559	253 287
	>>sc-miR-86-5p	L596_g19574.t2	308	-28.14	157	-16.16	9485557	24	559	253 287
	>>sc-miR-86-5p	L596_g9572.t1	308	-23.48	168	-17.91	9502245	24	340	27 96
	>>sc-miR-9	L596_g11662.t1	308	-30.22	157	-15.94	9660582	20	154	68 35
	>>sc-miR-9	L596_g12956.t2	308	-39.21	156	-22.75	9661856	20	186	26 8
	>>sc-miR-9	L596_g12956.t1	308	-39.21	156	-22.75	9663473	20	186	26 8
	>>sc-miR-9	L596_g19398.t1	308	-35.79	156	-19.61	9676264	20	289	163 235
	>>sc-miR-94	L596_g4814.t1	308	-40.62	154	-20.31	9839886	21	1713	943 1005
	>>sc-miR-97	L596_g25740.t1	308	-24.22	157	-13.2	9956590	23	635	594 268
	>>sc-miR-10	L596_g21042.t1	307	-38.09	157	-20.2	42806	22	145	35 5
	>>sc-miR-10	L596_g21042.t2	307	-38.09	157	-20.2	48200	22	145	35 5
	>>sc-miR-10	L596_g3190.t1	307	-38.51	167	-21.77	53300	22	130	32 1
	>>sc-miR-10	L596_g27166.t1	307	-35.15	160	-18.45	57759	22	113	7 34
	>>sc-miR-115	L596_g21316.t1	307	-34.03	155	-18.79	700207	21	368	237 133
	>>sc-miR-1191	L596_g18102.t1	307	-25.91	163	-14.57	917850	24	573	482 163
	>>sc-miR-1-3p	L596_g10356.t1	307	-28.63	157	-16.99	1594564	21	622	498 463
	>>sc-miR-165	L596_g2313.t1	307	-48.75	167	-25.64	2419571	25	782	733 235
	>>sc-miR-170-5p	L596_g10096.t2	307	-27.19	162	-15.29	2625865	22	469	245 213
	>>sc-miR-170-5p	L596_g10096.t1	307	-27.19	162	-15.29	2625921	22	469	245 213
	>>sc-miR-215	L596_g14858.t1	307	-43.15	162	-24.85	4072058	22	243	116 6
	>>sc-miR-220	L596_g20927.t1	307	-39.54	156	-21.14	4298841	22	623	255 378
	>>sc-miR-225	L596_g3438.t1	307	-37.46	154	-20.69	4434962	22	516	113 22
	>>sc-miR-274	L596_g1164.t1	307	-34.34	159	-20.71	5066164	22	1872	464 1793
	>>sc-miR-279	L596_g1238.t1	307	-28.22	154	-14.56	5191787	22	139	19 1
	>>sc-miR-286	L596_g10096.t2	307	-27.19	162	-15.29	5376657	22	469	245 213
	>>sc-miR-286	L596_g10096.t1	307	-27.19	162	-15.29	5376713	22	469	245 213
	>>sc-miR-291-3pi	L596_g10130.t1	307	-35.37	157	-20.07	5595507	21	192	175 48
	>>sc-miR-297	L596_g24535.t1	307	-36.17	156	-19.58	5799494	22	646	239 404
	>>sc-miR-297	L596_g4548.t1	307	-31.6	159	-17.44	5803369	22	216	119 33
	>>sc-miR-305	L596_g23544.t1	307	-20.16	160	-11.76	6143736	22	244	121 103
	>>sc-miR-306	L596_g5953.t1	307	-29.62	154	-17.06	6181887	23	950	379 562
	>>sc-miR-306	L596_g5953.t2	307	-29.62	154	-17.06	6187099	23	950	379 562
	>>sc-miR-328-5pi	L596_g1390.t1	307	-54.62	156	-27.51	6975075	25	829	590 489
	>>sc-miR-332	L596_g19612.t1	307	-36.63	160	-21.68	7169515	24	99	56 16
	>>sc-miR-345	L596_g7522.t2	307	-59.19	167	-33.38	7618826	23	161	72 100
	>>sc-miR-345	L596_g6211.t2	307	-75.2	159	-40.27	7620106	23	864	765 202
	>>sc-miR-345	L596_g3809.t2	307	-67.76	155	-35.62	7620178	23	571	359 376
	>>sc-miR-345	L596_g3809.t3	307	-67.76	155	-35.62	7623525	23	571	359 376
	>>sc-miR-345	L596_g3809.t1	307	-67.76	155	-35.62	7624061	23	571	359 376
	>>sc-miR-345	L596_g7522.t1	307	-59.19	167	-33.38	7624710	23	161	72 100
	>>sc-miR-345	L596_g6211.t1	307	-75.2	159	-40.27	7625537	23	864	765 202
	>>sc-miR-55-5p	L596_g14749.t1	307	-41.27	155	-22.08	8324327	23	84	57 33
	>>sc-miR-68	L596_g3242.t1	307	-33.36	157	-17.26	8428899	22	515	352 179
	>>sc-miR-71-5p	L596_g25621.t1	307	-37.11	157	-20.36	8490254	20	408	256 166
	>>sc-miR-71-5p	L596_g7447.t1	307	-31.14	155	-17.27	8495140	20	310	1 10
	>>sc-miR-72-5p	L596_g2456.t1	307	-34.45	158	-18.82	8513120	22	441	199 48
	>>sc-miR-759	L596_g16570.t2	307	-26.76	160	-14.39	8695476	23	663	331 509
	>>sc-miR-759	L596_g16570.t1	307	-26.76	160	-14.39	8698018	23	663	331 509
	>>sc-miR-772	L596_g7851.t1	307	-34.63	154	-17.87	9087816	21	195	111 155
	>>sc-miR-772	L596_g7447.t1	307	-31.14	155	-17.27	9089061	21	310	1 9
	>>sc-miR-81-3p	L596_g14391.t1	307	-34.48	160	-18.86	9416330	22	386	161 194
	>>sc-miR-81-3p	L596_g22693.t1	307	-34.88	156	-19.26	9426132	22	316	120 226
	>>sc-miR-86-5p	L596_g14884.t2	307	-24.45	160	-12.45	9477239	24	317	259 66
	>>sc-miR-86-5p	L596_g15596.t1	307	-28.45	154	-14.28	9478851	24	242	158 59
	>>sc-miR-86-5p	L596_g14884.t1	307	-24.45	160	-12.45	9479790	24	317	259 66
	>>sc-miR-86-5p	L596_g15596.t2	307	-28.45	154	-14.28	9480633	24	242	158 59
	>>sc-miR-86-5p	L596_g26024.t1	307	-27.82	165	-19.18	9495728	24	214	18 35
	>>sc-miR-86-5p	L596_g26024.t2	307	-27.82	165	-19.18	9496823	24	214	18 35
	>>sc-miR-87-3pi	L596_g12578.t1	307	-36.6	158	-19.56	9506872	22	155	16 103
	>>sc-miR-87-3pi	L596_g6936.t1	307	-30.83	160	-15.77	9531591	22	182	53 67
	>>sc-miR-9	L596_g14391.t1	307	-33.13	159	-16.68	9666402	20	386	163 193
	>>sc-miR-97	L596_g5211.t1	307	-27.68	157	-14.48	9961101	23	214	116 69
	>>sc-miR-10	L596_g1391.t1	306	-32.13	160	-17.57	34306	22	211	86 60
	>>sc-miR-100	L596_g10590.t1	306	-35.22	153	-17.61	63430	22	308	20 84
	>>sc-miR-101-5pi	L596_g3334.t1	306	-43.37	158	-25.68	177126	22	208	126 165
	>>sc-miR-102	L596_g21047.t1	306	-27.01	166	-16.64	235119	22	222	1 1
	>>sc-miR-106	L596_g23639.t1	306	-53.59	154	-27.3	355032	23	149	59 91
	>>sc-miR-11	L596_g16798.t1	306	-33.59	153	-17.91	477614	22	460	127 441
	>>sc-miR-115	L596_g10207.t1	306	-37.83	154	-20.56	687939	21	421	115 288
	>>sc-miR-119	L596_g19684.t1	306	-26.74	155	-15.03	888705	21	169	27 103
	>>sc-miR-125	L596_g17862.t1	306	-22.24	166	-14.42	1164857	22	161	99 1
	>>sc-miR-125	L596_g27829.t1	306	-23.8	154	-12.3	1185434	22	94	21 64
	>>sc-miR-13	L596_g2220.t2	306	-37.78	155	-19.79	1295797	22	264	119 78
	>>sc-miR-13	L596_g2220.t1	306	-37.78	155	-19.79	1300295	22	264	119 78
	>>sc-miR-14	L596_g1475.t2	306	-33.53	155	-18.27	1631436	23	479	229 154
	>>sc-miR-14	L596_g1475.t1	306	-33.53	155	-18.27	1632689	23	479	229 154
	>>sc-miR-14	L596_g3195.t1	306	-41.26	153	-20.63	1653068	23	297	28 151
	>>sc-miR-141-3p	L596_g20421.t1	306	-45.07	157	-25.3	1707192	22	99	39 67
	>>sc-miR-141-5p	L596_g6592.t1	306	-45.6	157	-24.4	1747307	22	379	340 122
	>>sc-miR-142	L596_g22411.t2	306	-29.92	161	-20.53	1763409	22	75	5 1
	>>sc-miR-142	L596_g22411.t1	306	-29.92	161	-20.53	1769723	22	116	5 1
	>>sc-miR-147	L596_g20421.t1	306	-37.95	153	-19.6	1863487	22	99	39 67
	>>sc-miR-149-5p	L596_g11844.t1	306	-30.36	153	-15.18	1939552	23	675	361 496
	>>sc-miR-149-5p	L596_g21297.t1	306	-36.36	157	-19.82	1951338	23	240	102 31
	>>sc-miR-15	L596_g2693.t1	306	-36.94	155	-19.79	1991756	23	873	553 523
	>>sc-miR-15	L596_g2693.t2	306	-36.94	155	-19.79	1996029	23	873	553 523
	>>sc-miR-160	L596_g27029.t1	306	-23.96	153	-11.98	2276078	24	681	168 293
	>>sc-miR-191	L596_g6592.t1	306	-45.6	157	-24.4	3216480	22	379	340 122
	>>sc-miR-199	L596_g8727.t1	306	-31.36	156	-17.72	3436440	22	143	54 29
	>>sc-miR-20	L596_g15532.t1	306	-46.78	157	-24.75	3443714	22	982	61 96
	>>sc-miR-202-3p	L596_g20969.t1	306	-41.69	159	-21.5	3549367	22	89	22 37
	>>sc-miR-202-5p	L596_g6592.t1	306	-45.6	157	-24.4	3591588	22	379	340 122
	>>sc-miR-21	L596_g12702.t1	306	-47.05	161	-27.46	3911179	23	410	312 247
	>>sc-miR-214	L596_g17624.t1	306	-31.2	155	-17.34	4040234	21	411	300 81
	>>sc-miR-214	L596_g8941.t1	306	-37.26	155	-23.11	4063623	21	253	38 8
	>>sc-miR-216-5p	L596_g20835.t1	306	-23.3	164	-14.91	4143745	24	325	300 44
	>>sc-miR-220	L596_g26084.t1	306	-42.08	166	-28.32	4309323	22	453	395 341
	>>sc-miR-225	L596_g27501.t1	306	-30.25	155	-15.23	4437207	22	542	309 109
	>>sc-miR-228-5p	L596_g15586.t1	306	-31.79	156	-17.47	4509700	23	613	248 178
	>>sc-miR-228-5p	L596_g4088.t1	306	-40.17	154	-21.61	4522514	23	154	98 83
	>>sc-miR-263	L596_g23246.t1	306	-28.32	153	-14.16	4950306	22	177	3 140
	>>sc-miR-26-3p	L596_g19875.t1	306	-55.38	155	-32.68	4989721	22	181	106 141
	>>sc-miR-26-5p	L596_g6592.t1	306	-48.14	157	-24.4	5029502	22	379	340 122
	>>sc-miR-301-3p	L596_g8037.t1	306	-60.52	156	-39.53	5968756	22	777	348 548
	>>sc-miR-301-5pi	L596_g3334.t1	306	-43.37	158	-25.68	5991300	22	208	126 165
	>>sc-miR-305	L596_g18446.t1	306	-24.25	155	-14.84	6141000	22	169	109 47
	>>sc-miR-306	L596_g486.t2	306	-26.03	154	-13.06	6183511	23	43	11 1
	>>sc-miR-306	L596_g486.t1	306	-26.03	154	-13.06	6187543	23	43	11 1
	>>sc-miR-308-5p	L596_g14324.t1	306	-53.15	166	-32.47	6292535	22	489	320 453
	>>sc-miR-316	L596_g20421.t1	306	-45.01	157	-25.43	6552337	22	99	39 67
	>>sc-miR-318-3p	L596_g20030.t1	306	-35.53	155	-21.39	6611400	23	270	227 45
	>>sc-miR-33	L596_g12611.t1	306	-34.52	162	-20.09	7067565	21	201	58 5
	>>sc-miR-33	L596_g12611.t2	306	-34.52	162	-20.09	7068939	21	425	282 229
	>>sc-miR-330	L596_g27135.t1	306	-36.09	153	-20.38	7123450	20	1190	289 810
	>>sc-miR-340	L596_g14251.t1	306	-26.05	162	-18.13	7417321	22	277	26 176
	>>sc-miR-42-3pii	L596_g27604.t1	306	-46.27	155	-23.28	8151786	22	584	327 299
	>>sc-miR-5	L596_g10462.t1	306	-27.75	156	-14.93	8252894	22	160	19 69
	>>sc-miR-67-3p	L596_g10309.t1	306	-32.29	159	-19.69	8377877	23	566	67 514
	>>sc-miR-67-3p	L596_g9255.t1	306	-33.99	156	-19.13	8407414	23	178	152 36
	>>sc-miR-763	L596_g24377.t1	306	-37.57	157	-22.62	8828996	21	101	12 45
	>>sc-miR-79-3p	L596_g23634.t2	306	-24.6	153	-12.3	9361005	22	454	60 131
	>>sc-miR-79-3p	L596_g23634.t1	306	-24.6	153	-12.3	9365363	22	454	60 131
	>>sc-miR-81-3p	L596_g17624.t1	306	-35.22	153	-17.84	9416782	22	411	80 299
	>>sc-miR-84-5pi	L596_g12706.t1	306	-37.42	164	-21.68	9444232	23	97	67 10
	>>sc-miR-86-5p	L596_g5772.t1	306	-31.43	156	-16.5	9497370	24	438	180 70
	>>sc-miR-9	L596_g17624.t1	306	-31.47	153	-16.48	9666854	20	411	82 301
	>>sc-miR-99	L596_g6592.t1	306	-48.14	157	-24.4	10030942	22	379	340 122
	>>sc-miR-10	L596_g9270.t1	305	-50.45	154	-28.25	62509	22	199	95 137
	>>sc-miR-106	L596_g531.t1	305	-38.28	155	-19.67	364837	23	330	76 90
	>>sc-miR-109	L596_g28278.t1	305	-34.5	162	-17.85	457803	23	235	72 2
	>>sc-miR-11	L596_g9000.t1	305	-32.07	159	-18.21	498986	22	433	42 122
	>>sc-miR-114	L596_g1164.t1	305	-39.01	157	-21.56	658645	23	1872	463 1792
	>>sc-miR-118	L596_g5783.t1	305	-27.76	160	-15.13	801366	23	282	255 229
	>>sc-miR-1185	L596_g19229.t1	305	-35.77	164	-19.89	861536	23	203	120 160
	>>sc-miR-119	L596_g24540.t1	305	-24.6	163	-14.41	890357	21	125	88 33
	>>sc-miR-1194	L596_g20248.t2	305	-26.98	154	-17.31	947810	22	1206	187 164
	>>sc-miR-1194	L596_g20248.t1	305	-26.98	154	-17.31	953550	22	1206	187 164
	>>sc-miR-120	L596_g12011.t1	305	-40.92	157	-23.07	1001667	23	136	24 55
	>>sc-miR-13	L596_g15532.t1	305	-31.78	159	-16.59	1286843	22	982	179 131
	>>sc-miR-135	L596_g22826.t2	305	-28.36	156	-15.19	1450512	21	264	70 210
	>>sc-miR-135	L596_g22826.t1	305	-28.36	156	-15.19	1455559	21	264	70 210
	>>sc-miR-181	L596_g1164.t1	305	-37.24	157	-20.71	2940552	22	1872	464 1793
	>>sc-miR-20	L596_g22034.t1	305	-48.9	156	-27.42	3450533	22	365	168 27
	>>sc-miR-202-3p	L596_g10541.t1	305	-32.47	161	-20.43	3533265	22	428	310 4
	>>sc-miR-202-5p	L596_g12312.t2	305	-55.73	158	-32.4	3566295	22	325	96 68
	>>sc-miR-202-5p	L596_g12312.t1	305	-55.73	158	-32.4	3568218	22	325	96 68
	>>sc-miR-209-3p	L596_g3061.t1	305	-34.5	164	-21.24	3869067	22	132	45 80
	>>sc-miR-223	L596_g17281.t1	305	-34.96	157	-19.87	4381903	21	438	19 2
	>>sc-miR-25	L596_g17327.t1	305	-36.79	165	-20.48	4725267	23	214	173 112
	>>sc-miR-255-5p	L596_g27127.t1	305	-20.59	155	-12.67	4840315	21	333	45 172
	>>sc-miR-26-5p	L596_g12312.t2	305	-54.55	158	-30.2	5004209	22	325	96 68
	>>sc-miR-26-5p	L596_g12312.t1	305	-54.55	158	-30.2	5006132	22	325	96 68
	>>sc-miR-297	L596_g8558.t1	305	-36.34	153	-20.99	5804434	22	161	74 57
	>>sc-miR-297	L596_g873.t1	305	-44.09	158	-22.53	5811370	22	257	117 174
	>>sc-miR-305	L596_g19998.t2	305	-26.57	163	-15.17	6143164	22	147	68 48
	>>sc-miR-305	L596_g19998.t1	305	-26.57	163	-15.17	6146247	22	147	68 48
	>>sc-miR-306	L596_g8771.t1	305	-32.72	163	-17.06	6186640	23	1209	489 947
	>>sc-miR-306	L596_g8771.t2	305	-32.72	163	-17.06	6187237	23	1209	489 947
	>>sc-miR-308-5p	L596_g9671.t1	305	-49.99	164	-28.82	6314157	22	262	197 119
	>>sc-miR-316	L596_g9951.t1	305	-47.24	154	-24.14	6564288	22	1076	990 287
	>>sc-miR-320	L596_g21049.t1	305	-47.58	157	-24.7	6738419	23	258	146 1
	>>sc-miR-328-5pii	L596_g25887.t2	305	-44.06	163	-23.2	7013311	24	635	456 406
	>>sc-miR-328-5pii	L596_g25887.t3	305	-44.06	163	-23.2	7015301	24	832	653 603
	>>sc-miR-328-5pii	L596_g25887.t1	305	-44.06	163	-23.2	7018537	24	832	653 603
	>>sc-miR-328-5pii	L596_g5537.t1	305	-43.91	155	-24.92	7029360	24	983	808 61
	>>sc-miR-33	L596_g1739.t1	305	-33.28	161	-18.16	7074404	21	193	64 31
	>>sc-miR-332	L596_g12356.t2	305	-33.04	159	-19.29	7161255	24	524	97 430
	>>sc-miR-332	L596_g12356.t1	305	-33.04	159	-19.29	7161954	24	524	97 430
	>>sc-miR-345	L596_g18056.t1	305	-57.34	161	-32.74	7613830	23	463	135 51
	>>sc-miR-345	L596_g9355.t1	305	-55.32	153	-29.34	7625964	23	261	132 103
	>>sc-miR-345	L596_g9355.t2	305	-55.32	153	-29.34	7626599	23	261	132 103
	>>sc-miR-347	L596_g25887.t2	305	-44.06	163	-23.2	7701009	24	635	456 406
	>>sc-miR-347	L596_g25887.t3	305	-44.06	163	-23.2	7702999	24	832	653 603
	>>sc-miR-347	L596_g25887.t1	305	-44.06	163	-23.2	7706235	24	832	653 603
	>>sc-miR-347	L596_g5537.t1	305	-43.91	155	-24.92	7717058	24	983	808 61
	>>sc-miR-71-5p	L596_g7851.t1	305	-33.84	154	-17.08	8493895	20	195	112 155
	>>sc-miR-71-5p	L596_g2707.t1	305	-36.97	153	-20.56	8495112	20	210	51 20
	>>sc-miR-71-5p	L596_g5813.t1	305	-34.89	156	-20.57	8496269	20	394	184 314
	>>sc-miR-760	L596_g10862.t2	305	-42.3	163	-23.8	8721975	22	268	175 23
	>>sc-miR-760	L596_g10862.t1	305	-42.3	163	-23.8	8722152	22	268	175 23
	>>sc-miR-767	L596_g6744.t1	305	-25.5	153	-14.25	8960729	23	512	1 279
	>>sc-miR-769	L596_g6744.t1	305	-48.37	157	-25.25	9023247	21	512	156 203
	>>sc-miR-772	L596_g17265.t2	305	-27.88	159	-16.59	9074177	21	755	194 132
	>>sc-miR-772	L596_g17265.t1	305	-27.88	159	-16.59	9074984	21	755	194 132
	>>sc-miR-772	L596_g26225.t1	305	-43.78	153	-22.44	9085106	21	427	159 180
	>>sc-miR-772	L596_g26225.t2	305	-43.78	153	-22.44	9094643	21	427	159 180
	>>sc-miR-9	L596_g21774.t1	305	-38.42	156	-21.51	9670277	20	402	279 291
	>>sc-miR-9	L596_g26367.t1	305	-26.74	153	-15.23	9685263	20	534	312 395
	>>sc-miR-99	L596_g12312.t2	305	-54.55	158	-30.2	10005649	22	325	96 68
	>>sc-miR-99	L596_g12312.t1	305	-54.55	158	-30.2	10007572	22	325	96 68
	>>sc-let-7-5p	L596_g21335.t1	304	-35.3	164	-19.26	16123	22	117	43 10
	>>sc-miR-101-5pii	L596_g6592.t1	304	-41.4	164	-23.29	215616	22	379	121 339
	>>sc-miR-11	L596_g3198.t1	304	-36.96	154	-20.63	492120	22	189	162 5
	>>sc-miR-111-5p	L596_g6592.t1	304	-40.74	164	-23.33	621983	22	379	121 339
	>>sc-miR-114	L596_g959.t1	304	-59.01	156	-38.85	687674	23	481	227 103
	>>sc-miR-115	L596_g13329.t1	304	-30.76	155	-17.13	691956	21	172	44 86
	>>sc-miR-119	L596_g21190.t2	304	-23.24	162	-14.43	888999	21	244	183 140
	>>sc-miR-119	L596_g21190.t3	304	-23.24	162	-14.43	892246	21	244	183 140
	>>sc-miR-119	L596_g21190.t1	304	-23.24	162	-14.43	893624	21	244	183 140
	>>sc-miR-1-3p	L596_g10491.t1	304	-26.21	158	-13.89	1594845	21	777	536 250
	>>sc-miR-149-3p	L596_g14969.t1	304	-32.2	154	-20.92	1913325	22	324	56 105
	>>sc-miR-16	L596_g14240.t1	304	-37.44	153	-19.25	2224851	22	387	138 269
	>>sc-miR-160	L596_g27315.t1	304	-22.98	161	-13.17	2279491	24	389	184 97
	>>sc-miR-168	L596_g14969.t1	304	-32.2	154	-20.92	2507246	22	324	56 105
	>>sc-miR-177	L596_g6592.t1	304	-40.74	164	-23.33	2810113	22	379	121 339
	>>sc-miR-20	L596_g11089.t1	304	-44.2	152	-23.7	3440570	22	170	65 97
	>>sc-miR-20	L596_g26248.t1	304	-45.27	155	-24.72	3458481	22	247	141 160
	>>sc-miR-209-3p	L596_g20429.t1	304	-34.4	152	-17.2	3862475	22	334	37 107
	>>sc-miR-216-5p	L596_g19649.t1	304	-28.26	160	-17.09	4142991	24	407	77 218
	>>sc-miR-275-3pii	L596_g6396.t1	304	-62.95	159	-35.73	5152157	23	154	33 1
	>>sc-miR-291-3pi	L596_g2144.t1	304	-37.04	152	-18.52	5609417	21	501	110 371
	>>sc-miR-291-3pi	L596_g18525.t1	304	-18.42	152	-9.21	5609795	21	564	52 190
	>>sc-miR-291-3pii	L596_g23579.t2	304	-24.19	162	-13.01	5645928	21	657	582 603
	>>sc-miR-291-3pii	L596_g3827.t1	304	-28.72	162	-17.34	5652672	21	992	653 141
	>>sc-miR-296	L596_g18436.t1	304	-27.32	152	-15.54	5763266	23	146	15 42
	>>sc-miR-296	L596_g18436.t2	304	-27.32	152	-15.54	5767965	23	146	15 42
	>>sc-miR-301-5pii	L596_g6592.t1	304	-40.53	164	-23.33	6029790	22	379	121 339
	>>sc-miR-305	L596_g16074.t2	304	-17.05	158	-10.49	6135996	22	262	122 148
	>>sc-miR-305	L596_g16074.t1	304	-17.05	158	-10.49	6136685	22	268	128 154
	>>sc-miR-306	L596_g25631.t1	304	-27.98	160	-14.04	6168912	23	702	408 92
	>>sc-miR-308-5p	L596_g11126.t2	304	-51.71	161	-28.52	6284732	22	497	293 181
	>>sc-miR-308-5p	L596_g17885.t1	304	-43.96	159	-23.51	6291629	22	302	174 6
	>>sc-miR-320	L596_g17897.t1	304	-43.26	154	-21.76	6726123	23	104	15 33
	>>sc-miR-324	L596_g27933.t1	304	-31.29	156	-17.29	6866775	22	221	70 51
	>>sc-miR-324	L596_g27933.t2	304	-31.29	156	-17.29	6871130	22	221	70 51
	>>sc-miR-328-5pii	L596_g25167.t1	304	-46.23	156	-24.28	7013242	24	566	175 314
	>>sc-miR-345	L596_g9224.t1	304	-54.51	164	-27.54	7626263	23	333	212 138
	>>sc-miR-347	L596_g25167.t1	304	-46.23	156	-24.28	7700940	24	566	175 314
	>>sc-miR-353	L596_g9304.t2	304	-26.97	158	-13.7	8001105	22	129	46 10
	>>sc-miR-353	L596_g9304.t1	304	-26.97	158	-13.7	8001794	22	129	46 10
	>>sc-miR-353	L596_g9304.t4	304	-26.97	158	-13.7	8001945	22	129	46 10
	>>sc-miR-36-3p	L596_g20666.t2	304	-51.42	156	-25.83	8044580	23	379	149 242
	>>sc-miR-36-3p	L596_g20666.t1	304	-51.42	156	-25.83	8052450	23	379	149 242
	>>sc-miR-37-3p	L596_g27604.t1	304	-43.74	157	-23.68	8089268	22	584	300 327
	>>sc-miR-50-5p	L596_g16798.t1	304	-38.22	152	-19.11	8292364	24	460	43 357
	>>sc-miR-72-5p	L596_g23764.t1	304	-37.93	157	-22.85	8512447	22	345	158 65
	>>sc-miR-758	L596_g1413.t1	304	-48.92	164	-25.89	8662296	23	573	73 285
	>>sc-miR-763	L596_g10882.t1	304	-32.45	153	-16.51	8815913	21	304	116 18
	>>sc-miR-764	L596_g16144.t1	304	-18.57	153	-9.51	8852829	23	291	216 187
	>>sc-miR-764	L596_g16145.t1	304	-18.57	153	-9.51	8855959	23	329	281 252
	>>sc-miR-786-5pi	L596_g18612.t1	304	-34.58	159	-19.34	9294677	24	198	103 147
	>>sc-miR-786-5pi	L596_g25848.t1	304	-30.47	157	-16.46	9295741	24	604	161 380
	>>sc-miR-786-5pii	L596_g18612.t1	304	-30.73	159	-17.21	9325936	23	198	104 148
	>>sc-miR-786-5pii	L596_g25848.t1	304	-29.89	157	-16.15	9327000	23	604	162 381
	>>sc-miR-81-3p	L596_g19398.t1	304	-30.64	155	-17.27	9426192	22	289	158 233
	>>sc-miR-86-5p	L596_g12376.t2	304	-23.57	158	-11.94	9474209	24	355	198 280
	>>sc-miR-86-5p	L596_g12376.t3	304	-23.57	158	-11.94	9475055	24	355	198 280
	>>sc-miR-86-5p	L596_g12376.t1	304	-23.57	158	-11.94	9476333	24	355	198 280
	>>sc-miR-86-5p	L596_g25725.t1	304	-31.75	164	-15.94	9481520	24	189	34 96
	>>sc-miR-86-5p	L596_g565.t1	304	-27.83	157	-15.15	9494814	24	253	190 202
	>>sc-miR-87-3pi	L596_g10644.t1	304	-37.88	152	-18.94	9503506	22	1779	97 1453
	>>sc-miR-87-3pi	L596_g21910.t1	304	-39.25	158	-21.43	9517285	22	234	109 55
	>>sc-miR-9	L596_g26544.t2	304	-29.21	153	-14.91	9679723	20	276	106 41
	>>sc-miR-9	L596_g26544.t1	304	-29.21	153	-14.91	9684223	20	276	106 41
	>>sc-miR-95-3p	L596_g13158.t1	304	-27.14	164	-14.93	9851589	22	586	287 396
	>>sc-let-7-5p	L596_g16929.t1	303	-45.43	159	-25.43	6393	22	720	298 447
	>>sc-miR-11	L596_g12359.t1	303	-32.29	152	-16.35	473218	22	1309	1161 65
	>>sc-miR-110	L596_g17265.t2	303	-33.49	155	-17.61	509211	22	755	155 238
	>>sc-miR-110	L596_g17265.t1	303	-33.49	155	-17.61	510018	22	755	155 238
	>>sc-miR-114	L596_g19995.t1	303	-54.66	156	-35.27	672433	23	580	208 510
	>>sc-miR-119	L596_g8581.t2	303	-20.54	152	-11.24	898528	21	129	82 52
	>>sc-miR-119	L596_g8581.t1	303	-20.54	152	-11.24	899238	21	129	82 52
	>>sc-miR-1191	L596_g14754.t1	303	-39.68	156	-20.36	915365	24	305	81 224
	>>sc-miR-1191	L596_g16471.t1	303	-40.91	163	-22.97	916023	24	567	326 228
	>>sc-miR-1191	L596_g7425.t1	303	-40.25	157	-20.83	927650	24	436	400 188
	>>sc-miR-1194	L596_g26708.t1	303	-33.09	157	-17.52	962028	22	501	337 23
	>>sc-miR-1194	L596_g26708.t2	303	-33.09	157	-17.52	966297	22	501	337 23
	>>sc-miR-124-3p	L596_g5274.t1	303	-36.31	152	-19.75	1149532	20	421	132 177
	>>sc-miR-125	L596_g14502.t2	303	-22.88	158	-15.05	1161760	22	81	37 52
	>>sc-miR-129	L596_g11662.t1	303	-37.35	154	-19.29	1251911	21	154	27 62
	>>sc-miR-14	L596_g19573.t1	303	-30.62	154	-17.04	1639251	23	236	110 90
	>>sc-miR-140	L596_g2513.t1	303	-24.13	153	-14.35	1667059	22	313	17 37
	>>sc-miR-160	L596_g869.t1	303	-22.72	157	-12.07	2272693	24	160	108 33
	>>sc-miR-170-3p	L596_g21714.t1	303	-22.59	153	-13.86	2614104	22	267	82 143
	>>sc-miR-170-5p	L596_g15607.t1	303	-31.21	162	-16.91	2632076	22	319	140 64
	>>sc-miR-170-5p	L596_g15607.t2	303	-31.21	162	-16.91	2633849	22	319	140 64
	>>sc-miR-181	L596_g22298.t2	303	-35.85	158	-19.85	2949915	22	1019	107 994
	>>sc-miR-181	L596_g22298.t1	303	-35.85	158	-19.85	2954268	22	1051	139 1026
	>>sc-miR-217	L596_g14324.t1	303	-29.28	157	-14.75	4166923	21	489	382 3
	>>sc-miR-220	L596_g18858.t1	303	-43.52	163	-28.73	4300396	22	118	66 24
	>>sc-miR-225	L596_g21167.t1	303	-32.53	154	-20.11	4418546	22	665	543 106
	>>sc-miR-2-3p	L596_g26708.t1	303	-38.64	152	-23.11	4650590	23	501	337 25
	>>sc-miR-2-3p	L596_g26708.t2	303	-38.64	152	-23.11	4654859	23	501	337 25
	>>sc-miR-247-3p	L596_g13362.t1	303	-34.14	154	-18.05	4692599	22	44	21 1
	>>sc-miR-255-5p	L596_g20501.t1	303	-19.21	152	-11.87	4832066	21	289	139 267
	>>sc-miR-255-5p	L596_g5830.t1	303	-14	158	-7.69	4834020	21	365	170 96
	>>sc-miR-278	L596_g20801.t1	303	-26.67	158	-14.16	5171657	22	85	43 15
	>>sc-miR-278	L596_g27892.t2	303	-25.83	152	-13.24	5181395	22	643	94 42
	>>sc-miR-278	L596_g27892.t4	303	-25.83	152	-13.24	5185243	22	643	94 42
	>>sc-miR-278	L596_g27892.t1	303	-25.83	152	-13.24	5187445	22	643	94 42
	>>sc-miR-286	L596_g15607.t1	303	-31.21	162	-16.91	5382868	22	319	140 64
	>>sc-miR-286	L596_g15607.t2	303	-31.21	162	-16.91	5384641	22	319	140 64
	>>sc-miR-301-3p	L596_g4888.t1	303	-40.78	154	-20.48	5966768	22	333	94 223
	>>sc-miR-306	L596_g14595.t1	303	-26.25	157	-15.5	6163569	23	184	89 1
	>>sc-miR-320	L596_g15675.t1	303	-39.02	157	-23.07	6728553	23	462	221 201
	>>sc-miR-328-5pi	L596_g10014.t1	303	-38.23	153	-20.96	6970764	25	944	737 336
	>>sc-miR-33	L596_g14324.t1	303	-36.69	153	-22.11	7074010	21	489	394 56
	>>sc-miR-340	L596_g17565.t1	303	-24.24	152	-14.78	7413750	22	462	185 109
	>>sc-miR-340	L596_g17565.t2	303	-24.24	152	-14.78	7414308	22	462	185 109
	>>sc-miR-345	L596_g2290.t1	303	-66.58	159	-36.97	7614465	23	1029	487 910
	>>sc-miR-345	L596_g2290.t2	303	-66.58	159	-36.97	7615118	23	1029	487 910
	>>sc-miR-345	L596_g27429.t1	303	-65.05	156	-33.01	7625438	23	504	344 228
	>>sc-miR-49-3p	L596_g15258.t2	303	-33.13	155	-18.44	8229233	22	268	210 183
	>>sc-miR-49-3p	L596_g15258.t1	303	-33.13	155	-18.44	8229724	22	106	48 21
	>>sc-miR-67-3p	L596_g18276.t1	303	-36.07	153	-18.12	8389041	23	147	67 15
	>>sc-miR-759	L596_g1048.t2	303	-23.96	153	-13.7	8690359	23	255	173 87
	>>sc-miR-759	L596_g1048.t1	303	-23.96	153	-13.7	8690550	23	255	173 87
	>>sc-miR-759	L596_g10809.t1	303	-29.86	158	-19.5	8690693	23	538	109 355
	>>sc-miR-769	L596_g15210.t1	303	-43.56	152	-23.23	9008375	21	557	377 402
	>>sc-miR-769	L596_g15210.t2	303	-43.56	152	-23.23	9011796	21	557	377 402
	>>sc-miR-776	L596_g6796.t1	303	-43.07	157	-25.62	9213557	22	400	200 20
	>>sc-miR-79-3p	L596_g14406.t1	303	-29.94	157	-15.73	9356141	22	79	30 40
	>>sc-miR-87-3pi	L596_g12128.t1	303	-34.94	159	-17.53	9504311	22	434	195 159
	>>sc-miR-93-3pi	L596_g21856.t1	303	-32.79	157	-19.32	9763329	21	352	52 198
	>>sc-miR-93-3pi	L596_g21856.t2	303	-32.79	157	-19.32	9769500	21	352	52 198
	>>sc-miR-93-3pii	L596_g21856.t1	303	-32.79	157	-19.32	9794588	22	352	51 197
	>>sc-miR-93-3pii	L596_g21856.t2	303	-32.79	157	-19.32	9800759	22	352	51 197
	>>sc-miR-97	L596_g24837.t1	303	-31.93	152	-17.06	9951234	23	326	284 88
	>>sc-miR-98	L596_g22263.t1	303	-29.56	163	-16.12	9984372	24	619	435 339
	>>sc-let-7-5p	L596_g3767.t1	302	-37.12	152	-21.23	23802	22	539	370 333
	>>sc-miR-113	L596_g26.t1	302	-36.08	157	-18.82	647904	23	818	369 486
	>>sc-miR-113	L596_g26.t2	302	-36.08	157	-18.82	652359	23	573	124 241
	>>sc-miR-114	L596_g23852.t1	302	-32.52	151	-16.26	670299	23	830	163 319
	>>sc-miR-118	L596_g13569.t1	302	-32.78	159	-20.66	784255	23	715	300 315
	>>sc-miR-1194	L596_g5332.t1	302	-33.64	153	-19.97	959038	22	376	29 271
	>>sc-miR-1205	L596_g16105.t1	302	-31.5	156	-16.44	1039680	23	174	129 11
	>>sc-miR-125	L596_g1455.t1	302	-23.73	155	-13.36	1166080	22	190	77 139
	>>sc-miR-14	L596_g26920.t1	302	-36.58	156	-19.9	1645867	23	237	99 119
	>>sc-miR-141-5p	L596_g1947.t2	302	-48.07	155	-24.62	1735669	22	1684	1445 1185
	>>sc-miR-141-5p	L596_g1947.t1	302	-48.07	155	-24.62	1737876	22	1684	1445 1185
	>>sc-miR-149-5p	L596_g4081.t1	302	-27.77	152	-13.99	1958702	23	347	129 147
	>>sc-miR-157	L596_g23562.t2	302	-20	151	-10	2140352	22	216	37 175
	>>sc-miR-157	L596_g23562.t3	302	-20	151	-10	2140709	22	216	37 175
	>>sc-miR-160	L596_g13158.t1	302	-19.75	162	-11.72	2255652	24	586	169 449
	>>sc-miR-163	L596_g12460.t1	302	-31.32	151	-17.34	2347299	23	654	339 383
	>>sc-miR-17	L596_g49.t1	302	-26.46	161	-15.8	2587894	21	3146	376 1558
	>>sc-miR-170-3p	L596_g10096.t2	302	-32.63	162	-17.79	2594606	22	469	244 212
	>>sc-miR-170-3p	L596_g10096.t1	302	-32.63	162	-17.79	2594662	22	469	244 212
	>>sc-miR-170-5p	L596_g10824.t2	302	-22.42	158	-12.95	2626553	22	282	260 57
	>>sc-miR-170-5p	L596_g26779.t1	302	-29.23	161	-15.79	2651515	22	193	42 101
	>>sc-miR-172	L596_g27967.t1	302	-28.11	160	-15.21	2716014	22	360	81 50
	>>sc-miR-176	L596_g10803.t1	302	-36.55	156	-19.54	2751915	22	1048	922 931
	>>sc-miR-183	L596_g14240.t1	302	-30.11	155	-17.76	3006326	22	387	271 140
	>>sc-miR-191	L596_g1947.t2	302	-48.07	155	-24.62	3204842	22	1684	1445 1185
	>>sc-miR-191	L596_g1947.t1	302	-48.07	155	-24.62	3207049	22	1684	1445 1185
	>>sc-miR-217	L596_g12938.t1	302	-32.8	153	-18.07	4160357	21	281	112 79
	>>sc-miR-217	L596_g12938.t2	302	-32.8	153	-18.07	4161229	21	301	132 99
	>>sc-miR-234-3p	L596_g22756.t1	302	-20.6	156	-11.47	4573787	21	147	112 74
	>>sc-miR-234-3p	L596_g22756.t2	302	-20.6	156	-11.47	4575195	21	147	112 74
	>>sc-miR-286	L596_g10824.t2	302	-22.42	158	-12.95	5377345	22	282	260 57
	>>sc-miR-286	L596_g26779.t1	302	-29.23	161	-15.79	5402307	22	193	42 101
	>>sc-miR-291-3pi	L596_g6586.t2	302	-28.96	159	-17.95	5620123	21	426	42 193
	>>sc-miR-291-3pi	L596_g3766.t1	302	-27.36	151	-13.68	5623809	21	395	78 194
	>>sc-miR-291-3pi	L596_g6586.t1	302	-28.96	159	-17.95	5624410	21	426	42 193
	>>sc-miR-291-3pii	L596_g20912.t1	302	-24.24	161	-12.59	5645546	21	513	414 265
	>>sc-miR-296	L596_g19549.t2	302	-24.92	157	-13.42	5765590	23	431	112 219
	>>sc-miR-296	L596_g19549.t3	302	-24.92	157	-13.42	5767370	23	431	112 219
	>>sc-miR-296	L596_g19549.t1	302	-24.92	157	-13.42	5771204	23	431	112 219
	>>sc-miR-299	L596_g15591.t1	302	-27.93	154	-14.96	5821795	22	398	291 67
	>>sc-miR-301-3p	L596_g28126.t1	302	-36.64	152	-18.35	5967553	22	211	2 17
	>>sc-miR-302	L596_g7425.t1	302	-49.24	154	-27.94	6054126	22	436	374 226
	>>sc-miR-305	L596_g1574.t2	302	-19.38	152	-11.37	6132808	22	181	23 90
	>>sc-miR-305	L596_g1574.t1	302	-19.38	152	-11.37	6134476	22	181	23 90
	>>sc-miR-305	L596_g5917.t1	302	-29.42	155	-15.87	6150218	22	113	19 35
	>>sc-miR-306	L596_g3827.t1	302	-24.19	155	-12.53	6184075	23	992	881 574
	>>sc-miR-313	L596_g15440.t3	302	-40.28	154	-20.14	6413578	22	334	34 262
	>>sc-miR-314-5p	L596_g26084.t1	302	-48.98	155	-26.27	6497453	22	453	316 214
	>>sc-miR-322	L596_g5690.t1	302	-39.35	154	-23.08	6808341	22	337	295 163
	>>sc-miR-322	L596_g5690.t2	302	-39.35	154	-23.08	6811979	22	337	295 163
	>>sc-miR-325	L596_g27099.t2	302	-49.62	159	-25.25	6896978	21	931	780 345
	>>sc-miR-345	L596_g14751.t2	302	-68.24	155	-38.08	7604096	23	537	9 180
	>>sc-miR-345	L596_g14751.t1	302	-68.24	155	-38.08	7604587	23	537	9 180
	>>sc-miR-345	L596_g8198.t1	302	-62.93	153	-33.99	7623624	23	263	141 174
	>>sc-miR-34-5p	L596_g17806.t1	302	-47.29	161	-25.54	7632869	23	336	263 298
	>>sc-miR-348	L596_g15186.t1	302	-28.56	155	-15.95	7726648	23	271	86 10
	>>sc-miR-349-3pi	L596_g2140.t1	302	-22.09	154	-11.99	7771106	22	142	104 79
	>>sc-miR-350-5p	L596_g16600.t1	302	-38.08	158	-25.86	7883989	22	1779	396 605
	>>sc-miR-351	L596_g12096.t1	302	-26.41	159	-16.36	7911078	23	124	14 23
	>>sc-miR-36-3p	L596_g14700.t2	302	-43.01	155	-21.54	8040120	23	746	88 394
	>>sc-miR-5	L596_g17624.t1	302	-31.27	153	-16.18	8260199	22	411	300 81
	>>sc-miR-55-5p	L596_g5131.t1	302	-41	152	-25.81	8334986	23	463	211 307
	>>sc-miR-55-5p	L596_g677.t2	302	-31.61	152	-18.33	8335118	23	404	298 182
	>>sc-miR-55-5p	L596_g677.t1	302	-31.61	152	-18.33	8339093	23	404	298 182
	>>sc-miR-67-3p	L596_g16531.t1	302	-32.08	151	-16.04	8384998	23	361	168 297
	>>sc-miR-69	L596_g456.t1	302	-28.73	159	-17.06	8461110	23	258	37 233
	>>sc-miR-71-5p	L596_g20031.t1	302	-40.3	153	-21.11	8481803	20	737	231 324
	>>sc-miR-71-5p	L596_g20031.t2	302	-40.3	153	-21.11	8486098	20	554	48 141
	>>sc-miR-71-5p	L596_g20572.t1	302	-33.87	153	-17.36	8489332	20	135	31 73
	>>sc-miR-759	L596_g11478.t1	302	-33.11	156	-19.44	8691439	23	339	163 14
	>>sc-miR-764	L596_g15756.t1	302	-18.55	159	-10.07	8853686	23	331	18 50
	>>sc-miR-768	L596_g12096.t1	302	-28.3	159	-17.64	8973884	24	124	13 22
	>>sc-miR-772	L596_g20031.t1	302	-42.22	153	-21.11	9075724	21	737	230 323
	>>sc-miR-772	L596_g20031.t2	302	-42.22	153	-21.11	9080019	21	554	47 140
	>>sc-miR-772	L596_g20572.t1	302	-37.79	153	-19.93	9083253	21	135	30 72
	>>sc-miR-776	L596_g7248.t1	302	-31.06	158	-17.65	9219280	22	651	532 165
	>>sc-miR-79-3p	L596_g6424.t1	302	-18.86	151	-9.43	9371666	22	714	343 464
	>>sc-miR-87-3pi	L596_g25520.t1	302	-33.63	160	-18.11	9514612	22	758	208 242
	>>sc-miR-87-3pi	L596_g25520.t3	302	-33.63	160	-18.11	9516084	22	758	208 242
	>>sc-miR-87-3pi	L596_g18270.t1	302	-38.56	159	-22.44	9517973	22	336	29 267
	>>sc-miR-87-3pi	L596_g25520.t2	302	-33.63	160	-18.11	9521626	22	758	208 242
	>>sc-miR-89	L596_g14241.t1	302	-23	153	-11.6	9634996	23	479	186 129
	>>sc-miR-89	L596_g17624.t1	302	-29.87	151	-14.98	9635595	23	411	98 317
	>>sc-miR-89	L596_g14241.t2	302	-23	153	-11.6	9636261	23	479	186 129
	>>sc-miR-89	L596_g2631.t2	302	-22.48	152	-11.74	9652538	23	692	150 273
	>>sc-miR-89	L596_g2631.t1	302	-22.48	152	-11.74	9655578	23	692	150 273
	>>sc-miR-89	L596_g2631.t3	302	-22.48	152	-11.74	9656651	23	692	150 273
	>>sc-miR-9	L596_g10473.t1	302	-26.98	153	-13.58	9659659	20	114	1 13
	>>sc-miR-93-3pi	L596_g22386.t1	302	-27.26	156	-14.64	9763976	21	532	170 159
	>>sc-miR-93-3pi	L596_g22386.t2	302	-27.26	156	-14.64	9768107	21	532	170 159
	>>sc-miR-93-3pi	L596_g22386.t3	302	-27.26	156	-14.64	9770180	21	532	170 159
	>>sc-miR-93-3pii	L596_g22386.t1	302	-27.26	156	-14.64	9795235	22	532	169 158
	>>sc-miR-93-3pii	L596_g22386.t2	302	-27.26	156	-14.64	9799366	22	532	169 158
	>>sc-miR-93-3pii	L596_g22386.t3	302	-27.26	156	-14.64	9801439	22	532	169 158
	>>sc-miR-97	L596_g19042.t2	302	-33.91	158	-19.58	9953104	23	229	98 177
	>>sc-miR-97	L596_g19042.t3	302	-33.91	158	-19.58	9955313	23	229	98 177
	>>sc-miR-97	L596_g24415.t1	302	-26.16	154	-13.34	9956876	23	325	52 70
	>>sc-miR-97	L596_g19042.t1	302	-33.91	158	-19.58	9958853	23	229	98 177
	>>sc-miR-97	L596_g5716.t1	302	-30.87	154	-20.05	9962479	23	302	189 79
	>>sc-miR-97	L596_g5716.t3	302	-30.87	154	-20.05	9966738	23	302	189 79
	>>sc-miR-11	L596_g19730.t1	301	-35.21	154	-18.12	479448	22	378	184 154
	>>sc-miR-110	L596_g7217.t1	301	-31.24	151	-15.73	520831	22	413	289 119
	>>sc-miR-113	L596_g20835.t1	301	-30.35	155	-16.14	642737	23	325	132 94
	>>sc-miR-1183	L596_g21424.t1	301	-39.09	155	-22.94	823982	21	271	47 14
	>>sc-miR-1194	L596_g24577.t1	301	-30.07	161	-17.46	954561	22	221	115 132
	>>sc-miR-1205	L596_g474.t1	301	-29.85	153	-16.54	1054532	23	396	254 19
	>>sc-miR-124-3p	L596_g27960.t1	301	-38.2	156	-22.54	1145254	20	622	205 439
	>>sc-miR-124-3p	L596_g27120.t1	301	-35.11	157	-19.41	1147148	20	206	104 67
	>>sc-miR-124-3p	L596_g27960.t2	301	-38.2	156	-22.54	1149236	20	622	205 439
	>>sc-miR-125	L596_g15610.t1	301	-22.38	156	-11.59	1164484	22	375	41 94
	>>sc-miR-134	L596_g5295.t1	301	-31.32	156	-17.21	1428600	22	181	108 1
	>>sc-miR-16	L596_g23351.t1	301	-38.31	152	-22.43	2231142	22	418	247 366
	>>sc-miR-160	L596_g27501.t1	301	-18.35	152	-10.27	2280336	24	542	9 210
	>>sc-miR-170-5p	L596_g13919.t2	301	-29.41	159	-19.86	2630513	22	258	235 84
	>>sc-miR-170-5p	L596_g13919.t1	301	-29.41	159	-19.86	2630535	22	258	235 84
	>>sc-miR-184	L596_g4073.t2	301	-44.66	157	-23.95	3056560	23	757	422 283
	>>sc-miR-192	L596_g4048.t1	301	-45.36	155	-22.91	3245137	23	367	17 320
	>>sc-miR-204-5p	L596_g24809.t1	301	-37.58	158	-24.8	3674264	20	235	69 41
	>>sc-miR-216-5p	L596_g13633.t1	301	-24.38	156	-17.17	4130437	24	285	170 92
	>>sc-miR-216-5p	L596_g18288.t1	301	-23.14	155	-12.58	4140346	24	250	55 97
	>>sc-miR-216-5p	L596_g2138.t1	301	-23.61	152	-11.93	4144144	24	248	217 86
	>>sc-miR-216-5p	L596_g2637.t2	301	-26.76	153	-14.27	4148148	24	128	4 91
	>>sc-miR-216-5p	L596_g26416.t1	301	-22.5	156	-11.34	4148867	24	226	119 164
	>>sc-miR-216-5p	L596_g2637.t1	301	-26.76	153	-14.27	4152644	24	128	4 91
	>>sc-miR-216-5p	L596_g26416.t2	301	-22.5	156	-11.34	4155826	24	226	119 164
	>>sc-miR-221	L596_g1125.t1	301	-27.89	151	-16.3	4315802	23	237	210 41
	>>sc-miR-234-3p	L596_g18288.t1	301	-23.47	159	-12.46	4577972	21	250	46 216
	>>sc-miR-25	L596_g2580.t1	301	-28.18	151	-14.12	4737570	23	330	65 48
	>>sc-miR-286	L596_g13919.t2	301	-29.41	159	-19.86	5381305	22	258	235 84
	>>sc-miR-286	L596_g13919.t1	301	-29.41	159	-19.86	5381327	22	258	235 84
	>>sc-miR-287	L596_g6185.t1	301	-38.93	158	-25.03	5432206	21	149	125 27
	>>sc-miR-296	L596_g19574.t1	301	-25.24	161	-18.07	5764648	23	559	43 356
	>>sc-miR-296	L596_g19574.t2	301	-25.24	161	-18.07	5765736	23	559	43 356
	>>sc-miR-301-3p	L596_g8319.t1	301	-36.35	152	-22.29	5959538	22	215	25 160
	>>sc-miR-301-3p	L596_g8319.t2	301	-36.35	152	-22.29	5965050	22	215	25 160
	>>sc-miR-305	L596_g11556.t1	301	-14.18	159	-8.33	6128280	22	215	45 79
	>>sc-miR-305	L596_g19674.t1	301	-28.72	160	-16.82	6145322	22	383	74 362
	>>sc-miR-308-5p	L596_g6792.t1	301	-48.17	160	-25.78	6310924	22	224	99 49
	>>sc-miR-314-5p	L596_g1947.t2	301	-46.02	159	-27.19	6487037	22	1684	1183 1444
	>>sc-miR-314-5p	L596_g1947.t1	301	-46.02	159	-27.19	6489244	22	1684	1183 1444
	>>sc-miR-319	L596_g2313.t1	301	-21.62	154	-11.4	6670795	22	782	517 19
	>>sc-miR-320	L596_g25271.t1	301	-45.75	160	-26.51	6732301	23	1027	40 687
	>>sc-miR-326	L596_g24418.t1	301	-34.57	161	-22.11	6920531	23	408	160 117
	>>sc-miR-330	L596_g24729.t1	301	-31.7	156	-17.19	7115092	20	458	265 199
	>>sc-miR-330	L596_g6578.t1	301	-25.91	152	-14.64	7123629	20	345	229 147
	>>sc-miR-338	L596_g10145.t1	301	-30.28	160	-22.89	7345954	22	326	193 183
	>>sc-miR-340	L596_g6405.t1	301	-24.32	151	-14.79	7436554	22	205	133 36
	>>sc-miR-341	L596_g9792.t1	301	-21.39	160	-12.37	7470657	23	221	72 27
	>>sc-miR-345	L596_g21144.t1	301	-63.67	157	-35.92	7608243	23	118	20 74
	>>sc-miR-345	L596_g21144.t3	301	-63.67	157	-35.92	7609609	23	118	20 74
	>>sc-miR-345	L596_g21144.t2	301	-63.67	157	-35.92	7611155	23	118	20 74
	>>sc-miR-348	L596_g13515.t3	301	-26.55	152	-14.89	7723641	23	162	88 99
	>>sc-miR-348	L596_g13515.t2	301	-26.55	152	-14.89	7724330	23	162	88 99
	>>sc-miR-348	L596_g13515.t1	301	-26.55	152	-14.89	7725016	23	162	88 99
	>>sc-miR-350-5p	L596_g3814.t1	301	-32.16	151	-17.2	7900023	22	374	77 95
	>>sc-miR-353	L596_g25895.t2	301	-28.83	158	-18.71	7984907	22	351	50 90
	>>sc-miR-353	L596_g25895.t1	301	-28.83	158	-18.71	7990172	22	351	50 90
	>>sc-miR-353	L596_g4500.t1	301	-23.1	160	-11.91	7994434	22	289	123 234
	>>sc-miR-5	L596_g10644.t1	301	-25.44	161	-16.25	8253146	22	1779	1589 1632
	>>sc-miR-5	L596_g3164.t1	301	-26.78	151	-15.81	8273779	22	274	1 69
	>>sc-miR-50-5p	L596_g18686.t1	301	-26.87	151	-17.2	8299599	24	229	109 3
	>>sc-miR-55-5p	L596_g19591.t1	301	-38.33	156	-22.4	8331641	23	657	420 54
	>>sc-miR-68	L596_g22386.t1	301	-26.21	151	-14.03	8419839	22	532	157 169
	>>sc-miR-68	L596_g22386.t2	301	-26.21	151	-14.03	8423970	22	532	157 169
	>>sc-miR-68	L596_g22386.t3	301	-26.21	151	-14.03	8426043	22	532	157 169
	>>sc-miR-71-5p	L596_g16363.t1	301	-28.58	158	-15.18	8481097	20	329	237 62
	>>sc-miR-72-5p	L596_g12359.t1	301	-33.9	153	-17.88	8506781	22	1309	202 1090
	>>sc-miR-767	L596_g12694.t1	301	-23.66	155	-12.18	8944519	23	347	130 76
	>>sc-miR-772	L596_g16363.t1	301	-28.99	158	-15.41	9075018	21	329	236 61
	>>sc-miR-772	L596_g27850.t1	301	-36.5	151	-20.11	9086059	21	532	8 153
	>>sc-miR-776	L596_g19912.t1	301	-25.62	154	-13.81	9205781	22	682	648 290
	>>sc-miR-79-3p	L596_g2586.t1	301	-22.7	153	-11.55	9358248	22	379	143 82
	>>sc-miR-81-3p	L596_g10462.t1	301	-33.7	154	-18.83	9409477	22	160	19 69
	>>sc-miR-81-3p	L596_g21774.t1	301	-31.66	159	-17.25	9420205	22	402	293 277
	>>sc-miR-81-3p	L596_g9971.t1	301	-27.18	159	-16.4	9439133	22	883	80 172
	>>sc-miR-84-5pi	L596_g5989.t1	301	-34.37	161	-19.06	9461779	23	112	9 23
	>>sc-miR-87-3pi	L596_g14538.t1	301	-29.95	155	-17.17	9509098	22	179	89 50
	>>sc-miR-89	L596_g15891.t1	301	-32.45	154	-16.96	9633734	23	598	269 185
	>>sc-miR-9	L596_g12639.t3	301	-36.3	152	-21.88	9663286	20	805	391 258
	>>sc-miR-9	L596_g12639.t1	301	-36.3	152	-21.88	9663720	20	805	391 258
	>>sc-miR-9	L596_g12639.t2	301	-36.3	152	-21.88	9663818	20	805	391 258
	>>sc-miR-9	L596_g25744.t1	301	-37.19	160	-19.19	9671555	20	157	48 66
	>>sc-miR-9	L596_g5815.t2	301	-34.42	158	-20.31	9684797	20	791	77 410
	>>sc-miR-92	L596_g25821.t2	301	-31.42	157	-18.19	9733777	22	354	22 155
	>>sc-miR-92	L596_g25821.t1	301	-31.42	157	-18.19	9736908	22	354	22 155
	>>sc-miR-98	L596_g28202.t1	301	-25.07	152	-12.81	9995311	24	106	30 15
	>>sc-miR-106	L596_g1836.t1	300	-64.36	156	-35.37	357293	23	170	108 142
	>>sc-miR-1185	L596_g1947.t2	300	-42.57	153	-22.33	860417	23	1684	78 508
	>>sc-miR-1185	L596_g1947.t1	300	-42.57	153	-22.33	862624	23	1684	78 508
	>>sc-miR-119	L596_g21468.t1	300	-28.37	159	-17.5	888141	21	94	5 31
	>>sc-miR-1191	L596_g21928.t1	300	-41.73	152	-26.4	918846	24	130	42 92
	>>sc-miR-123	L596_g8133.t1	300	-30.92	157	-17.03	1121468	23	162	84 115
	>>sc-miR-124-3p	L596_g19573.t1	300	-31.48	155	-17.19	1139107	20	236	92 116
	>>sc-miR-134	L596_g14333.t1	300	-38	155	-20.93	1413057	22	571	437 1
	>>sc-miR-134	L596_g14333.t2	300	-38	155	-20.93	1415365	22	571	437 1
	>>sc-miR-139	L596_g12267.t1	300	-29.23	154	-15.62	1567491	23	383	311 20
	>>sc-miR-14	L596_g11069.t1	300	-38.23	160	-23.52	1626919	23	291	202 120
	>>sc-miR-140	L596_g10351.t1	300	-26.1	153	-15.59	1657249	22	599	13 331
	>>sc-miR-142	L596_g27424.t1	300	-33.93	153	-18.02	1772067	22	1024	514 709
	>>sc-miR-147	L596_g9951.t1	300	-40.7	150	-20.98	1875438	22	1076	288 990
	>>sc-miR-149-5p	L596_g27891.t1	300	-29.05	159	-16.9	1960855	23	688	530 557
	>>sc-miR-149-5p	L596_g27891.t2	300	-29.05	159	-16.9	1967129	23	688	530 557
	>>sc-miR-15	L596_g21290.t1	300	-33.25	152	-17.89	1984740	23	115	28 72
	>>sc-miR-163	L596_g16531.t1	300	-26.02	150	-13.01	2352011	23	361	185 314
	>>sc-miR-170-5p	L596_g22861.t1	300	-40.89	159	-25.85	2643449	22	484	94 418
	>>sc-miR-170-5p	L596_g8766.t1	300	-29.56	151	-16.08	2650353	22	86	62 1
	>>sc-miR-171	L596_g22568.t1	300	-33.45	155	-19.21	2671101	21	539	333 228
	>>sc-miR-199	L596_g2693.t1	300	-32.48	157	-17.13	3429670	22	873	556 523
	>>sc-miR-199	L596_g2693.t2	300	-32.48	157	-17.13	3433943	22	873	556 523
	>>sc-miR-20	L596_g15236.t1	300	-40.95	151	-23.5	3448217	22	163	12 32
	>>sc-miR-200	L596_g24954.t1	300	-25.58	150	-12.79	3484050	22	415	94 360
	>>sc-miR-204-5p	L596_g2138.t1	300	-33.52	150	-16.76	3675259	20	248	4 136
	>>sc-miR-21	L596_g22870.t3	300	-27.36	152	-14.67	3919637	23	1772	1081 1133
	>>sc-miR-21	L596_g22870.t1	300	-27.36	152	-14.67	3925293	23	1034	343 395
	>>sc-miR-215	L596_g18749.t1	300	-39.61	153	-21.51	4073663	22	1146	819 367
	>>sc-miR-216-5p	L596_g19406.t1	300	-25.96	150	-16.09	4142006	24	174	24 74
	>>sc-miR-216-5p	L596_g2603.t1	300	-34.34	155	-19.89	4152861	24	290	185 121
	>>sc-miR-217	L596_g21857.t1	300	-38.6	153	-20.62	4175759	21	66	23 7
	>>sc-miR-25	L596_g22896.t1	300	-22.56	153	-11.74	4739694	23	411	222 215
	>>sc-miR-255-5p	L596_g3842.t1	300	-19.66	153	-12.88	4838330	21	968	712 159
	>>sc-miR-263	L596_g7447.t1	300	-28.42	155	-15.95	4962873	22	310	230 173
	>>sc-miR-286	L596_g22861.t1	300	-40.89	159	-25.85	5394241	22	484	94 418
	>>sc-miR-286	L596_g8766.t1	300	-29.56	151	-16.08	5401145	22	86	62 1
	>>sc-miR-291-3pi	L596_g14270.t2	300	-28.57	154	-18.16	5601193	21	885	495 641
	>>sc-miR-291-3pi	L596_g14270.t1	300	-28.57	154	-18.16	5601755	21	809	419 565
	>>sc-miR-296	L596_g13804.t1	300	-27.86	156	-15.2	5755441	23	203	72 24
	>>sc-miR-297	L596_g14737.t1	300	-43.35	159	-26.22	5791293	22	208	111 75
	>>sc-miR-297	L596_g21516.t2	300	-44.84	160	-24.38	5795742	22	180	13 107
	>>sc-miR-301-3p	L596_g12915.t1	300	-27	150	-13.53	5943651	22	451	27 234
	>>sc-miR-301-3p	L596_g5953.t1	300	-33.68	155	-21.01	5963074	22	950	584 560
	>>sc-miR-301-3p	L596_g5953.t2	300	-33.68	155	-21.01	5968286	22	950	584 560
	>>sc-miR-302	L596_g1390.t1	300	-38.73	156	-23.72	6037305	22	829	58 541
	>>sc-miR-318-3p	L596_g3405.t1	300	-23.78	155	-14.8	6621669	23	505	43 416
	>>sc-miR-32	L596_g14974.t1	300	-27.73	151	-15.75	6695890	21	440	210 353
	>>sc-miR-320	L596_g19059.t1	300	-40.59	154	-20.71	6732456	23	885	90 244
	>>sc-miR-328-5pi	L596_g4205.t1	300	-35.46	153	-18.34	6996444	25	148	58 19
	>>sc-miR-328-5pi	L596_g4747.t1	300	-34.19	152	-17.32	6997721	25	491	367 234
	>>sc-miR-328-5pi	L596_g890.t1	300	-55.17	150	-29.18	7000902	25	1070	51 182
	>>sc-miR-328-5pii	L596_g8516.t1	300	-56.91	157	-29.86	7028183	24	374	5 272
	>>sc-miR-332	L596_g21712.t1	300	-29.99	152	-17.07	7171890	24	364	157 191
	>>sc-miR-339	L596_g18919.t1	300	-45.94	154	-24.05	7393154	22	112	30 65
	>>sc-miR-340	L596_g121.t1	300	-21.36	153	-11.23	7410366	22	118	72 25
	>>sc-miR-340	L596_g27455.t1	300	-32.63	157	-18.15	7430911	22	132	61 83
	>>sc-miR-345	L596_g11038.t1	300	-77.15	160	-39.01	7596771	23	738	254 393
	>>sc-miR-347	L596_g8516.t1	300	-56.91	157	-29.86	7715881	24	374	5 272
	>>sc-miR-349-3pii	L596_g969.t1	300	-22.38	150	-11.19	7813734	22	430	3 328
	>>sc-miR-350-5p	L596_g24746.t1	300	-32.3	150	-16.24	7888343	22	680	274 510
	>>sc-miR-353	L596_g27258.t1	300	-28.51	158	-14.48	7998950	22	134	65 95
	>>sc-miR-44-3p	L596_g10465.t1	300	-26.47	160	-14.61	8159108	21	557	383 364
	>>sc-miR-44-3p	L596_g13362.t1	300	-33.27	159	-19.04	8162348	21	44	23 1
	>>sc-miR-49-3p	L596_g16531.t1	300	-32.38	150	-16.19	8228703	22	361	152 281
	>>sc-miR-50-5p	L596_g23511.t2	300	-31.32	150	-15.66	8295794	24	451	116 255
	>>sc-miR-50-5p	L596_g23511.t3	300	-31.32	150	-15.66	8296183	24	451	116 255
	>>sc-miR-50-5p	L596_g23511.t1	300	-31.32	150	-15.66	8300291	24	451	116 255
	>>sc-miR-50-5p	L596_g27501.t1	300	-29.62	156	-18.22	8313323	24	542	211 11
	>>sc-miR-71-5p	L596_g26225.t1	300	-41.44	152	-21.88	8491185	20	427	181 160
	>>sc-miR-71-5p	L596_g27970.t1	300	-36.39	154	-20.05	8491847	20	1328	1021 1158
	>>sc-miR-71-5p	L596_g26225.t2	300	-41.44	152	-21.88	8500722	20	427	181 160
	>>sc-miR-754	L596_g10453.t1	300	-36.16	156	-20.07	8534188	20	986	499 69
	>>sc-miR-754	L596_g10453.t2	300	-36.16	156	-20.07	8534269	20	986	499 69
	>>sc-miR-754	L596_g10453.t3	300	-36.16	156	-20.07	8534291	20	986	499 69
	>>sc-miR-759	L596_g706.t1	300	-29.72	151	-16.04	8716655	23	389	170 201
	>>sc-miR-760	L596_g11844.t1	300	-37.97	150	-19.3	8722755	22	675	416 551
	>>sc-miR-766	L596_g12011.t1	300	-40.38	152	-22.53	8910194	22	136	25 56
	>>sc-miR-767	L596_g25699.t1	300	-25.54	159	-13.98	8954459	23	681	106 182
	>>sc-miR-772	L596_g25746.t2	300	-32.32	158	-20.76	9080012	21	686	46 400
	>>sc-miR-772	L596_g27970.t1	300	-36.39	154	-20.05	9085768	21	1328	1020 1157
	>>sc-miR-8	L596_g23521.t1	300	-40.19	154	-20.9	9390894	23	852	128 503
	>>sc-miR-86-5p	L596_g12501.t3	300	-25.38	158	-16.15	9474435	24	499	315 274
	>>sc-miR-86-5p	L596_g12501.t2	300	-25.38	158	-16.15	9474850	24	499	315 274
	>>sc-miR-86-5p	L596_g12385.t1	300	-25.78	155	-15.7	9475419	24	296	47 71
	>>sc-miR-86-5p	L596_g12501.t1	300	-25.38	158	-16.15	9475455	24	499	315 274
	>>sc-miR-86-5p	L596_g14939.t2	300	-30.93	150	-16.39	9477730	24	676	464 551
	>>sc-miR-86-5p	L596_g14939.t1	300	-30.93	150	-16.39	9478164	24	676	464 551
	>>sc-miR-86-5p	L596_g19912.t1	300	-16.2	157	-8.11	9487112	24	682	267 343
	>>sc-miR-86-5p	L596_g21198.t1	300	-28.58	150	-16.52	9490807	24	45	1 16
	>>sc-miR-9	L596_g9088.t1	300	-28.48	158	-14.42	9689368	20	133	87 45
	>>sc-miR-97	L596_g13634.t3	300	-27.35	155	-13.95	9943242	23	1146	846 570
	>>sc-miR-97	L596_g13634.t1	300	-27.35	155	-13.95	9944467	23	1146	846 570
	>>sc-miR-97	L596_g13634.t2	300	-27.35	155	-13.95	9945009	23	1146	846 570
	>>sc-miR-97	L596_g19686.t1	300	-31.32	159	-19.49	9953353	23	230	2 53
	>>sc-miR-97	L596_g19686.t3	300	-31.32	159	-19.49	9954375	23	226	2 53
	>>sc-miR-97	L596_g19686.t2	300	-31.32	159	-19.49	9958641	23	226	2 53
	>>sc-miR-97	L596_g49.t1	300	-34.01	159	-23.55	9965018	23	3146	2256 3072
	>>sc-miR-97	L596_g7017.t1	300	-25.59	154	-13.66	9965832	23	69	1 20
	>>sc-miR-98	L596_g8024.t1	300	-32.15	155	-17.53	9992030	24	241	79 213
	>>sc-let-7-5p	L596_g5989.t1	299	-32.69	155	-17.21	21561	22	112	9 26
	>>sc-miR-101-3pii	L596_g9951.t1	299	-49.57	159	-25.17	156193	22	1076	991 288
	>>sc-miR-102	L596_g1509.t1	299	-31.57	157	-16.7	227241	22	156	85 25
	>>sc-miR-103	L596_g4985.t1	299	-27.13	152	-16.06	271882	22	283	193 152
	>>sc-miR-105	L596_g12831.t1	299	-36.89	154	-21.58	316911	22	153	124 26
	>>sc-miR-111-3pii	L596_g9951.t1	299	-49.57	159	-25.17	593819	22	1076	991 288
	>>sc-miR-115	L596_g22896.t1	299	-35.93	157	-20.4	707283	21	411	199 221
	>>sc-miR-116	L596_g19486.t2	299	-46.93	151	-27.85	732175	23	640	330 78
	>>sc-miR-116	L596_g19486.t1	299	-46.93	151	-27.85	736516	23	640	330 78
	>>sc-miR-116	L596_g19486.t3	299	-46.93	151	-27.85	737562	23	640	330 78
	>>sc-miR-118	L596_g11444.t1	299	-29.85	156	-20.48	782910	23	1141	225 621
	>>sc-miR-1191	L596_g7838.t1	299	-36.43	152	-20.44	928681	24	900	483 402
	>>sc-miR-12	L596_g21856.t1	299	-33.26	159	-17.76	979550	22	352	240 253
	>>sc-miR-12	L596_g21856.t2	299	-33.26	159	-17.76	985721	22	352	240 253
	>>sc-miR-123	L596_g12387.t1	299	-34.06	152	-19.2	1098906	23	975	720 1
	>>sc-miR-125	L596_g27056.t1	299	-24.77	151	-13.52	1181555	22	185	124 155
	>>sc-miR-125	L596_g4747.t1	299	-21.88	151	-12.54	1183547	22	491	224 280
	>>sc-miR-13	L596_g10287.t1	299	-31.06	156	-18.47	1281851	22	396	197 165
	>>sc-miR-13	L596_g10287.t2	299	-31.06	156	-18.47	1281876	22	396	197 165
	>>sc-miR-134	L596_g9971.t1	299	-30.84	154	-16.73	1436829	22	883	195 478
	>>sc-miR-139	L596_g22870.t3	299	-35.78	154	-19.36	1575212	23	1772	1240 1419
	>>sc-miR-139	L596_g22870.t1	299	-35.78	154	-19.36	1580868	23	1034	502 681
	>>sc-miR-140	L596_g13649.t2	299	-23.29	151	-13.88	1661620	22	403	178 316
	>>sc-miR-149-5p	L596_g18411.t1	299	-35.94	158	-18.1	1950572	23	1200	942 338
	>>sc-miR-149-5p	L596_g18411.t2	299	-35.94	158	-18.1	1957319	23	1200	942 338
	>>sc-miR-161	L596_g5815.t2	299	-55.51	153	-32.98	2307673	23	791	183 286
	>>sc-miR-170-3p	L596_g20627.t1	299	-18.37	150	-9.47	2611368	22	33	9 1
	>>sc-miR-171	L596_g19829.t1	299	-35.11	156	-17.72	2668459	21	280	48 82
	>>sc-miR-171	L596_g19829.t3	299	-35.11	156	-17.72	2671113	21	280	48 82
	>>sc-miR-171	L596_g19829.t2	299	-35.11	156	-17.72	2673880	21	280	48 82
	>>sc-miR-171	L596_g891.t1	299	-31.76	157	-18.91	2687672	21	712	333 489
	>>sc-miR-172	L596_g47.t1	299	-24.25	151	-14.05	2713777	22	2409	1369 426
	>>sc-miR-18	L596_g25881.t1	299	-32.35	153	-16.86	2893154	24	1169	235 363
	>>sc-miR-18	L596_g9996.t1	299	-53.27	151	-37.02	2906689	24	599	320 367
	>>sc-miR-181	L596_g19995.t1	299	-55.5	154	-36.27	2954340	22	580	213 510
	>>sc-miR-181	L596_g959.t1	299	-51.07	151	-32.98	2969581	22	481	230 104
	>>sc-miR-20	L596_g27089.t1	299	-42.4	152	-23.6	3459369	22	301	50 211
	>>sc-miR-20	L596_g27089.t2	299	-42.4	152	-23.6	3460508	22	301	50 211
	>>sc-miR-215	L596_g23852.t1	299	-35.98	155	-21.17	4077530	22	830	180 806
	>>sc-miR-216-5p	L596_g14566.t1	299	-24.87	151	-12.63	4135224	24	184	127 32
	>>sc-miR-2-3p	L596_g12705.t1	299	-26.01	153	-13.69	4631381	23	455	383 113
	>>sc-miR-2-3p	L596_g26852.t1	299	-35.74	157	-19.99	4655743	23	414	269 70
	>>sc-miR-247-3p	L596_g3242.t1	299	-27.74	151	-15.14	4709078	22	515	179 356
	>>sc-miR-255-5p	L596_g11844.t1	299	-20.43	154	-14.39	4815380	21	675	398 1
	>>sc-miR-275-3pii	L596_g9951.t1	299	-46.9	158	-23.52	5157633	23	1076	990 287
	>>sc-miR-287	L596_g7838.t1	299	-37.37	158	-21.96	5429977	21	900	6 474
	>>sc-miR-291-3pi	L596_g11781.t1	299	-21.43	156	-11.43	5596708	21	444	127 339
	>>sc-miR-291-3pii	L596_g17377.t1	299	-38.56	155	-20.78	5633774	21	477	257 150
	>>sc-miR-291-3pii	L596_g15314.t1	299	-28.28	152	-15.22	5634113	21	321	93 192
	>>sc-miR-291-3pii	L596_g17377.t2	299	-38.56	155	-20.78	5635151	21	477	257 150
	>>sc-miR-296	L596_g26518.t1	299	-23.13	152	-11.61	5772421	23	519	441 26
	>>sc-miR-296	L596_g26518.t3	299	-23.13	152	-11.61	5773863	23	519	441 26
	>>sc-miR-296	L596_g2605.t1	299	-31.28	156	-19.23	5777385	23	201	28 1
	>>sc-miR-296	L596_g26518.t2	299	-23.13	152	-11.61	5778134	23	519	441 26
	>>sc-miR-297	L596_g1269.t1	299	-36.11	154	-19.84	5787046	22	160	74 115
	>>sc-miR-3	L596_g10453.t1	299	-27.93	153	-14.99	5845914	21	986	94 113
	>>sc-miR-3	L596_g10453.t2	299	-27.93	153	-14.99	5845995	21	986	94 113
	>>sc-miR-3	L596_g10453.t3	299	-27.93	153	-14.99	5846017	21	986	94 113
	>>sc-miR-300	L596_g438.t1	299	-64.29	153	-32.68	5933883	23	390	239 205
	>>sc-miR-300	L596_g9951.t1	299	-48.32	150	-25.21	5939108	23	1076	285 988
	>>sc-miR-301-3p	L596_g11953.t1	299	-32.24	150	-20.1	5941823	22	48	1 10
	>>sc-miR-305	L596_g14464.t1	299	-17.36	157	-9.26	6134753	22	120	70 93
	>>sc-miR-306	L596_g5892.t1	299	-34.99	150	-19.35	6178791	23	335	1 126
	>>sc-miR-307-5pi	L596_g19046.t1	299	-32.94	157	-18.15	6206872	22	237	61 113
	>>sc-miR-307-5pii	L596_g19046.t1	299	-35.78	157	-18.15	6238131	23	237	60 112
	>>sc-miR-308-5p	L596_g14922.t1	299	-49.18	156	-25.98	6290061	22	614	125 572
	>>sc-miR-308-5p	L596_g14922.t2	299	-49.18	156	-25.98	6291362	22	614	125 572
	>>sc-miR-308-5p	L596_g9000.t1	299	-48.18	157	-30.73	6313160	22	433	273 75
	>>sc-miR-317	L596_g22437.t1	299	-43.95	156	-26.74	6580057	25	264	3 109
	>>sc-miR-320	L596_g7287.t1	299	-46.92	156	-29.69	6748097	23	132	89 45
	>>sc-miR-326	L596_g760.t1	299	-39.2	158	-23.89	6934296	23	286	152 109
	>>sc-miR-328-5pii	L596_g12923.t1	299	-41.12	159	-22.64	7005557	24	479	82 428
	>>sc-miR-328-5pii	L596_g6728.t1	299	-55.82	150	-34.98	7026009	24	499	208 372
	>>sc-miR-328-5pii	L596_g818.t1	299	-55.64	150	-35.41	7027274	24	379	254 231
	>>sc-miR-329	L596_g1053.t2	299	-36.17	152	-18.61	7033651	23	582	256 398
	>>sc-miR-329	L596_g1053.t1	299	-36.17	152	-18.61	7033858	23	582	256 398
	>>sc-miR-345	L596_g2452.t2	299	-68.81	154	-37.28	7613945	23	211	103 23
	>>sc-miR-347	L596_g12923.t1	299	-41.12	159	-22.64	7693255	24	479	82 428
	>>sc-miR-347	L596_g6728.t1	299	-55.82	150	-34.98	7713707	24	499	208 372
	>>sc-miR-347	L596_g818.t1	299	-55.64	150	-35.41	7714972	24	379	254 231
	>>sc-miR-349-3pii	L596_g2586.t1	299	-23.49	150	-13.82	7795298	22	379	226 203
	>>sc-miR-5	L596_g12956.t2	299	-30.35	151	-16.55	8255201	22	186	6 27
	>>sc-miR-5	L596_g13018.t1	299	-34.02	152	-19.37	8255429	22	233	111 7
	>>sc-miR-5	L596_g12956.t1	299	-30.35	151	-16.55	8256818	22	186	6 27
	>>sc-miR-5	L596_g15420.t1	299	-22.88	154	-13.77	8258773	22	92	53 14
	>>sc-miR-5	L596_g21438.t2	299	-27.48	154	-15.57	8267032	22	370	211 245
	>>sc-miR-5	L596_g21438.t1	299	-27.48	154	-15.57	8268742	22	370	211 245
	>>sc-miR-67-3p	L596_g26901.t1	299	-33.04	152	-17.3	8403117	23	390	332 339
	>>sc-miR-754	L596_g6153.t1	299	-26.27	151	-13.86	8557462	20	372	294 316
	>>sc-miR-759	L596_g22496.t1	299	-35.85	154	-21.95	8700648	23	318	83 206
	>>sc-miR-759	L596_g27970.t1	299	-30.41	150	-15.44	8710660	23	1328	191 544
	>>sc-miR-761	L596_g17786.t1	299	-37.08	154	-20.42	8757987	24	326	285 237
	>>sc-miR-763	L596_g27770.t2	299	-45.27	158	-24.21	8838120	21	713	520 119
	>>sc-miR-763	L596_g27770.t1	299	-45.27	158	-24.21	8842435	21	713	520 119
	>>sc-miR-772	L596_g21109.t1	299	-34.41	151	-18.65	9077435	21	293	151 219
	>>sc-miR-786-5pi	L596_g14013.t1	299	-29.88	156	-18.95	9287388	24	459	341 418
	>>sc-miR-81-3p	L596_g12449.t3	299	-35.68	157	-20.79	9412177	22	475	98 246
	>>sc-miR-81-3p	L596_g7317.t2	299	-26.43	154	-14.35	9435892	22	1010	876 721
	>>sc-miR-84-5pi	L596_g8771.t1	299	-37.72	153	-19.47	9468835	23	1209	215 172
	>>sc-miR-84-5pi	L596_g8771.t2	299	-37.72	153	-19.47	9469432	23	1209	215 172
	>>sc-miR-86-5p	L596_g14840.t1	299	-21.95	156	-14.11	9476768	24	300	159 181
	>>sc-miR-86-5p	L596_g21555.t2	299	-30.11	158	-16.76	9488382	24	552	119 209
	>>sc-miR-86-5p	L596_g21555.t1	299	-30.11	158	-16.76	9490150	24	552	119 209
	>>sc-miR-87-3pi	L596_g25847.t1	299	-29.55	155	-17.98	9517415	22	208	97 121
	>>sc-miR-9	L596_g14351.t2	299	-30.32	156	-17.38	9665227	20	297	234 196
	>>sc-miR-9	L596_g14351.t1	299	-30.32	156	-17.38	9665783	20	297	234 196
	>>sc-miR-97	L596_g4994.t2	299	-30.81	150	-16.67	9962739	23	267	90 159
	>>sc-miR-97	L596_g4536.t3	299	-29.86	151	-15.33	9965716	23	259	116 160
	>>sc-miR-97	L596_g4994.t1	299	-30.81	150	-16.67	9968301	23	267	90 159
	>>sc-miR-97	L596_g4536.t1	299	-29.86	151	-15.33	9968978	23	259	116 160
	>>sc-miR-97	L596_g26852.t1	299	-28.01	152	-14.78	9969773	23	414	206 72
	>>sc-miR-97	L596_g4536.t2	299	-29.86	151	-15.33	9969849	23	259	116 160
	>>sc-let-7-5p	L596_g24193.t1	298	-40.75	151	-21.46	11406	22	734	89 189
	>>sc-miR-101-3pii	L596_g6396.t1	298	-62.16	152	-32.48	150717	22	154	1 33
	>>sc-miR-101-5pii	L596_g12011.t1	298	-43.04	151	-22.98	188933	22	136	55 20
	>>sc-miR-104	L596_g14615.t1	298	-35.28	151	-17.87	288127	22	204	1 82
	>>sc-miR-104	L596_g18749.t1	298	-31.33	151	-16.37	291324	22	1146	225 344
	>>sc-miR-11	L596_g16105.t1	298	-30.85	154	-16.26	477018	22	174	129 13
	>>sc-miR-111-3pii	L596_g6396.t1	298	-62.16	152	-32.48	588343	22	154	1 33
	>>sc-miR-113	L596_g2750.t1	298	-47.12	153	-25.75	645885	23	118	74 33
	>>sc-miR-114	L596_g26713.t1	298	-32.9	155	-19.52	682416	23	144	70 100
	>>sc-miR-115	L596_g11126.t2	298	-41	152	-22.69	689371	21	497	149 390
	>>sc-miR-117	L596_g5772.t1	298	-32.25	155	-16.83	776109	22	438	70 91
	>>sc-miR-118	L596_g1048.t2	298	-23.95	153	-13.8	781832	23	255	89 66
	>>sc-miR-118	L596_g1048.t1	298	-23.95	153	-13.8	782023	23	255	89 66
	>>sc-miR-1183	L596_g21965.t2	298	-40.51	158	-20.55	824744	21	262	55 98
	>>sc-miR-1185	L596_g16804.t1	298	-36.25	155	-19.1	852031	23	152	1 57
	>>sc-miR-119	L596_g474.t1	298	-26.44	150	-13.25	898237	21	396	60 103
	>>sc-miR-1194	L596_g8441.t1	298	-38.29	154	-21.57	965302	22	291	252 201
	>>sc-miR-124-3p	L596_g15297.t1	298	-30.36	150	-15.21	1130651	20	198	147 113
	>>sc-miR-124-3p	L596_g3195.t1	298	-42.62	149	-21.31	1152924	20	297	28 151
	>>sc-miR-125	L596_g11376.t1	298	-19.64	149	-10.48	1157934	22	76	1 47
	>>sc-miR-125	L596_g23122.t1	298	-22.42	150	-13.08	1167419	22	87	11 44
	>>sc-miR-125	L596_g2846.t1	298	-27.9	155	-16.5	1176883	22	184	12 43
	>>sc-miR-125	L596_g523.t1	298	-23.76	152	-12.37	1177932	22	55	5 27
	>>sc-miR-138	L596_g10882.t1	298	-21.32	150	-10.68	1532566	22	304	18 121
	>>sc-miR-138	L596_g15834.t1	298	-31.34	152	-16.75	1539904	22	502	67 259
	>>sc-miR-139	L596_g12449.t3	298	-34.87	153	-18.52	1566168	23	475	344 114
	>>sc-miR-14	L596_g13085.t1	298	-29.3	153	-15.18	1628579	23	96	13 1
	>>sc-miR-149-5p	L596_g16600.t1	298	-32.04	155	-16.61	1944779	23	1779	591 777
	>>sc-miR-150	L596_g10987.t1	298	-37.05	152	-21.2	2001317	22	379	127 94
	>>sc-miR-155	L596_g18381.t1	298	-34.8	150	-19.49	2078554	18	1500	936 910
	>>sc-miR-156	L596_g26084.t1	298	-47.97	155	-24.43	2121193	22	453	316 214
	>>sc-miR-160	L596_g24646.t3	298	-18.06	151	-10.41	2262879	24	1076	861 1012
	>>sc-miR-160	L596_g24646.t2	298	-18.06	151	-10.41	2263643	24	1076	861 1012
	>>sc-miR-160	L596_g24646.t1	298	-18.06	151	-10.41	2268614	24	1076	861 1012
	>>sc-miR-163	L596_g8857.t1	298	-37.91	152	-20.07	2375166	23	492	18 410
	>>sc-miR-17	L596_g10590.t1	298	-21.9	149	-10.95	2564150	21	308	9 73
	>>sc-miR-170-5p	L596_g10014.t1	298	-32.88	151	-17.54	2625763	22	944	277 153
	>>sc-miR-170-5p	L596_g25666.t1	298	-22.43	154	-14.76	2636246	22	1144	63 1117
	>>sc-miR-170-5p	L596_g2455.t1	298	-31.5	154	-18.3	2640415	22	391	47 93
	>>sc-miR-170-5p	L596_g2455.t2	298	-31.5	154	-18.3	2643574	22	391	47 93
	>>sc-miR-170-5p	L596_g9165.t1	298	-27.16	153	-14.72	2656914	22	307	169 23
	>>sc-miR-171	L596_g18751.t1	298	-36.28	151	-19.45	2674542	21	773	137 342
	>>sc-miR-171	L596_g6543.t1	298	-32.93	149	-17.46	2685030	21	354	124 161
	>>sc-miR-18	L596_g4761.t1	298	-39.32	149	-22.52	2896680	24	626	445 475
	>>sc-miR-181	L596_g26713.t1	298	-31.85	155	-19.39	2964323	22	144	71 101
	>>sc-miR-20	L596_g14880.t2	298	-49.65	154	-27.84	3446131	22	445	67 23
	>>sc-miR-20	L596_g14880.t1	298	-49.65	154	-27.84	3446801	22	445	67 23
	>>sc-miR-21	L596_g4095.t1	298	-33.4	149	-17.9	3935057	23	325	205 263
	>>sc-miR-214	L596_g13560.t2	298	-26.14	158	-17.85	4035865	21	955	527 246
	>>sc-miR-214	L596_g13560.t1	298	-26.14	158	-17.85	4036908	21	955	527 246
	>>sc-miR-216-5p	L596_g1392.t1	298	-22.04	149	-12.88	4130703	24	112	65 83
	>>sc-miR-217	L596_g19429.t1	298	-30.71	153	-15.62	4168290	21	671	626 476
	>>sc-miR-221	L596_g14923.t1	298	-30.74	157	-18.66	4318959	23	467	238 216
	>>sc-miR-234-3p	L596_g8092.t1	298	-22.12	157	-13.38	4584957	21	84	46 1
	>>sc-miR-2-3p	L596_g20093.t1	298	-30.56	155	-20.83	4638864	23	87	1 20
	>>sc-miR-25	L596_g9596.t1	298	-33.26	151	-19.02	4750065	23	1457	3 202
	>>sc-miR-255-5p	L596_g11352.t1	298	-13.4	158	-8.2	4815937	21	1698	1043 706
	>>sc-miR-255-5p	L596_g13688.t1	298	-24.81	149	-14.63	4817530	21	88	44 66
	>>sc-miR-263	L596_g9224.t1	298	-24.31	153	-14.04	4969248	22	333	26 201
	>>sc-miR-26-3p	L596_g20421.t1	298	-40.5	149	-21.27	4989387	22	99	39 67
	>>sc-miR-274	L596_g22298.t2	298	-30.75	153	-17.38	5075527	22	1019	107 994
	>>sc-miR-274	L596_g22298.t1	298	-30.75	153	-17.38	5079880	22	1051	139 1026
	>>sc-miR-275-3pi	L596_g20421.t1	298	-40.47	149	-20.86	5114423	22	99	39 67
	>>sc-miR-286	L596_g10014.t1	298	-32.88	151	-17.54	5376555	22	944	277 153
	>>sc-miR-286	L596_g25666.t1	298	-22.43	154	-14.76	5387038	22	1144	63 1117
	>>sc-miR-286	L596_g2455.t1	298	-31.5	154	-18.3	5391207	22	391	47 93
	>>sc-miR-286	L596_g2455.t2	298	-31.5	154	-18.3	5394366	22	391	47 93
	>>sc-miR-286	L596_g9165.t1	298	-27.16	153	-14.72	5407706	22	307	169 23
	>>sc-miR-291-3pi	L596_g14482.t1	298	-21.25	153	-12.9	5600580	21	496	328 266
	>>sc-miR-297	L596_g20754.t1	298	-34.23	158	-18.43	5799379	22	200	26 96
	>>sc-miR-297	L596_g7632.t1	298	-40.51	154	-23.66	5803041	22	346	167 130
	>>sc-miR-297	L596_g4328.t1	298	-49.32	158	-25.4	5806805	22	489	351 223
	>>sc-miR-3	L596_g16741.t1	298	-26.53	157	-17.17	5850682	21	220	151 104
	>>sc-miR-301-5pii	L596_g12011.t1	298	-47.6	151	-27.5	6003107	22	136	55 20
	>>sc-miR-305	L596_g11289.t1	298	-18.4	151	-11.37	6128846	22	179	3 100
	>>sc-miR-318-3p	L596_g15533.t1	298	-31.53	151	-18.39	6601588	23	569	105 62
	>>sc-miR-320	L596_g16208.t1	298	-43.13	155	-23.8	6728407	23	271	2 156
	>>sc-miR-328-5pii	L596_g24879.t1	298	-51.5	153	-27.58	7015642	24	509	354 237
	>>sc-miR-333	L596_g20421.t1	298	-40.47	149	-20.86	7208776	22	99	39 67
	>>sc-miR-341	L596_g1648.t1	298	-18.45	158	-11.26	7446956	23	37	15 1
	>>sc-miR-34-5p	L596_g17538.t1	298	-42.26	157	-21.41	7632513	23	367	276 47
	>>sc-miR-34-5p	L596_g15561.t1	298	-45.4	151	-23.46	7635198	23	515	234 74
	>>sc-miR-347	L596_g24879.t1	298	-51.5	153	-27.58	7703340	24	509	354 237
	>>sc-miR-350-5p	L596_g11352.t1	298	-40.78	157	-21.51	7879319	22	1698	1156 758
	>>sc-miR-353	L596_g1985.t1	298	-25.25	158	-18.59	7986399	22	417	271 1
	>>sc-miR-42-3pi	L596_g21541.t1	298	-49.59	151	-27.16	8109852	22	61	1 19
	>>sc-miR-44-3p	L596_g2138.t1	298	-29.44	149	-14.72	8176555	21	248	64 196
	>>sc-miR-50-5p	L596_g2272.t1	298	-29.14	154	-16.9	8299835	24	771	218 23
	>>sc-miR-55-5p	L596_g12387.t1	298	-32.24	158	-18.62	8319735	23	975	242 446
	>>sc-miR-55-5p	L596_g22060.t1	298	-40.57	151	-26.56	8326587	23	282	228 147
	>>sc-miR-71-5p	L596_g17265.t2	298	-26.78	154	-16.59	8480256	20	755	195 136
	>>sc-miR-71-5p	L596_g17265.t1	298	-26.78	154	-16.59	8481063	20	755	195 136
	>>sc-miR-759	L596_g15202.t1	298	-34.7	157	-19.22	8697844	23	397	209 34
	>>sc-miR-761	L596_g291.t1	298	-50.61	152	-30.37	8776940	24	569	34 95
	>>sc-miR-763	L596_g4141.t1	298	-31.24	151	-15.8	8837442	21	68	28 47
	>>sc-miR-786-5pi	L596_g5330.t1	298	-33.12	154	-17.73	9311836	24	146	82 31
	>>sc-miR-79-3p	L596_g12049.t1	298	-18.67	150	-10.15	9349003	22	585	264 318
	>>sc-miR-79-3p	L596_g16600.t1	298	-19.84	149	-9.92	9353162	22	1779	1136 1284
	>>sc-miR-79-3p	L596_g25746.t2	298	-23.01	155	-14.33	9361343	22	686	287 433
	>>sc-miR-81-3p	L596_g18411.t1	298	-29.24	152	-15.94	9421473	22	1200	990 1021
	>>sc-miR-81-3p	L596_g18411.t2	298	-29.24	152	-15.94	9428220	22	1200	990 1021
	>>sc-miR-81-3p	L596_g9088.t1	298	-25.07	151	-12.89	9439296	22	133	84 41
	>>sc-miR-86-5p	L596_g1955.t1	298	-23.53	158	-14.72	9481574	24	360	163 68
	>>sc-miR-86-5p	L596_g1955.t2	298	-23.53	158	-14.72	9486943	24	360	163 68
	>>sc-miR-87-3pi	L596_g14955.t1	298	-38.71	151	-20.87	9510456	22	406	1 20
	>>sc-miR-87-3pi	L596_g18924.t1	298	-36.06	157	-19.01	9513498	22	489	182 245
	>>sc-miR-89	L596_g25608.t1	298	-27.83	150	-14.02	9646512	23	359	36 78
	>>sc-miR-89	L596_g9237.t2	298	-33.74	150	-19.38	9657723	23	493	444 121
	>>sc-miR-89	L596_g9237.t3	298	-33.74	150	-19.38	9658514	23	493	444 121
	>>sc-miR-89	L596_g9237.t1	298	-33.74	150	-19.38	9658576	23	493	444 121
	>>sc-miR-9	L596_g13131.t1	298	-33.13	153	-18.87	9662748	20	160	19 103
	>>sc-miR-97	L596_g10079.t1	298	-36.02	149	-18.01	9940436	23	331	36 185
	>>sc-miR-97	L596_g9134.t1	298	-41.34	152	-24.05	9971231	23	386	152 92
	>>sc-miR-98	L596_g22382.t1	298	-33.99	153	-19.56	9982802	24	388	46 300
	>>sc-miR-98	L596_g22382.t2	298	-33.99	153	-19.56	9987109	24	388	46 300
	>>sc-miR-107	L596_g3509.t1	297	-30.93	149	-15.68	403970	22	309	146 164
	>>sc-miR-110	L596_g18381.t1	297	-35.73	157	-18.07	515604	22	1500	406 261
	>>sc-miR-114	L596_g15207.t1	297	-32.43	155	-17.8	664693	23	183	64 13
	>>sc-miR-117	L596_g17336.t1	297	-33.07	157	-19.37	758249	22	315	179 59
	>>sc-miR-118	L596_g22330.t1	297	-22.05	155	-11.27	794888	23	207	119 99
	>>sc-miR-1191	L596_g3974.t1	297	-28.73	154	-15.78	926546	24	62	1 22
	>>sc-miR-1194	L596_g25416.t1	297	-30.4	149	-17.82	953848	22	529	186 268
	>>sc-miR-1194	L596_g25416.t2	297	-30.4	149	-17.82	955869	22	529	186 268
	>>sc-miR-124-3p	L596_g12163.t1	297	-40.58	152	-24.69	1127221	20	325	193 249
	>>sc-miR-125	L596_g20645.t1	297	-28.32	152	-14.32	1174794	22	83	59 38
	>>sc-miR-125	L596_g522.t1	297	-19.58	156	-13.78	1178473	22	344	233 109
	>>sc-miR-134	L596_g4947.t2	297	-29.63	149	-15.54	1428317	22	569	441 486
	>>sc-miR-134	L596_g4947.t1	297	-29.63	149	-15.54	1430143	22	622	441 486
	>>sc-miR-138	L596_g27483.t2	297	-32.28	155	-18.56	1552184	22	664	66 503
	>>sc-miR-138	L596_g27483.t1	297	-32.28	155	-18.56	1555465	22	664	66 503
	>>sc-miR-14	L596_g7823.t1	297	-29.72	152	-15.58	1646297	23	236	106 31
	>>sc-miR-141-5p	L596_g12312.t2	297	-51.75	154	-30.77	1722014	22	325	96 68
	>>sc-miR-141-5p	L596_g12312.t1	297	-51.75	154	-30.77	1723937	22	325	96 68
	>>sc-miR-141-5p	L596_g19776.t1	297	-53.42	155	-32.92	1735315	22	171	81 110
	>>sc-miR-144	L596_g49.t1	297	-29.53	155	-15.04	1806419	22	3146	843 2450
	>>sc-miR-144	L596_g7641.t1	297	-36.27	155	-18.8	1811376	22	207	1 176
	>>sc-miR-146	L596_g1381.t1	297	-28.36	151	-16.2	1815963	22	434	183 154
	>>sc-miR-146	L596_g1381.t2	297	-28.36	151	-16.2	1815967	22	434	183 154
	>>sc-miR-149-5p	L596_g26245.t1	297	-30.49	153	-15.68	1967355	23	221	105 136
	>>sc-miR-15	L596_g6824.t1	297	-38.14	154	-19.61	1991526	23	181	71 106
	>>sc-miR-157	L596_g9321.t1	297	-28.21	157	-15.56	2155853	22	85	1 60
	>>sc-miR-170-5p	L596_g22988.t1	297	-20.56	155	-11.66	2642042	22	467	333 102
	>>sc-miR-174	L596_g8363.t1	297	-37.92	151	-22.56	2744277	22	337	176 201
	>>sc-miR-191	L596_g12312.t2	297	-51.75	154	-30.77	3191187	22	325	96 68
	>>sc-miR-191	L596_g12312.t1	297	-51.75	154	-30.77	3193110	22	325	96 68
	>>sc-miR-191	L596_g19776.t1	297	-53.42	155	-32.92	3204488	22	171	81 110
	>>sc-miR-193	L596_g9018.t1	297	-34.64	152	-17.99	3281601	18	669	436 79
	>>sc-miR-200	L596_g22498.t1	297	-18.2	156	-10.86	3484240	22	199	124 51
	>>sc-miR-201	L596_g23852.t1	297	-30	155	-18.26	3514868	23	830	421 776
	>>sc-miR-211	L596_g25198.t1	297	-42.12	149	-22.16	3949578	22	214	141 185
	>>sc-miR-216-5p	L596_g19283.t1	297	-24.73	149	-13.78	4144960	24	149	29 86
	>>sc-miR-216-5p	L596_g6497.t1	297	-38.6	156	-19.48	4154509	24	365	159 66
	>>sc-miR-234-3p	L596_g27929.t1	297	-17.63	151	-10.6	4590485	21	232	6 33
	>>sc-miR-25	L596_g7668.t2	297	-28.95	149	-15.46	4748427	23	482	166 244
	>>sc-miR-255-5p	L596_g13634.t3	297	-19.99	157	-10.01	4816766	21	1146	779 982
	>>sc-miR-255-5p	L596_g12628.t1	297	-19.3	156	-10.06	4817043	21	335	250 35
	>>sc-miR-255-5p	L596_g13634.t1	297	-19.99	157	-10.01	4817991	21	1146	779 982
	>>sc-miR-255-5p	L596_g13634.t2	297	-19.99	157	-10.01	4818533	21	1146	779 982
	>>sc-miR-255-5p	L596_g20248.t2	297	-15.91	152	-9.43	4823926	21	1206	878 429
	>>sc-miR-255-5p	L596_g20248.t1	297	-15.91	152	-9.43	4829666	21	1206	878 429
	>>sc-miR-274	L596_g959.t1	297	-48.09	149	-29.35	5095193	22	481	104 231
	>>sc-miR-284	L596_g25887.t2	297	-24.44	157	-12.46	5356584	20	635	140 362
	>>sc-miR-284	L596_g25887.t3	297	-24.44	157	-12.46	5358574	20	832	337 559
	>>sc-miR-284	L596_g25887.t1	297	-24.44	157	-12.46	5361810	20	832	337 559
	>>sc-miR-286	L596_g22988.t1	297	-20.56	155	-11.66	5392834	22	467	333 102
	>>sc-miR-295-3p	L596_g13981.t1	297	-38.6	151	-20.23	5692677	21	217	34 66
	>>sc-miR-296	L596_g25520.t1	297	-25.1	150	-13.17	5763532	23	758	471 489
	>>sc-miR-296	L596_g25520.t3	297	-25.1	150	-13.17	5765004	23	758	471 489
	>>sc-miR-296	L596_g25520.t2	297	-25.1	150	-13.17	5770546	23	758	471 489
	>>sc-miR-297	L596_g14722.t2	297	-45.39	151	-23.27	5788482	22	296	84 56
	>>sc-miR-297	L596_g14722.t1	297	-45.39	151	-23.27	5790246	22	296	84 56
	>>sc-miR-297	L596_g15610.t1	297	-33.93	150	-19.21	5790816	22	375	214 105
	>>sc-miR-297	L596_g2938.t1	297	-48.15	150	-26.57	5804016	22	567	127 369
	>>sc-miR-297	L596_g5922.t1	297	-34.29	155	-20.57	5806992	22	519	86 408
	>>sc-miR-301-3p	L596_g26623.t1	297	-39.75	153	-21.85	5965773	22	142	24 86
	>>sc-miR-305	L596_g12870.t1	297	-12.63	155	-7.24	6131739	22	295	28 46
	>>sc-miR-321	L596_g18427.t2	297	-43.14	149	-23.32	6764840	23	1033	547 316
	>>sc-miR-321	L596_g18427.t1	297	-43.14	149	-23.32	6768619	23	1119	633 402
	>>sc-miR-326	L596_g8103.t1	297	-33	155	-17.51	6931260	23	91	35 1
	>>sc-miR-326	L596_g8999.t2	297	-31.91	151	-17.12	6938200	23	913	619 127
	>>sc-miR-326	L596_g8999.t3	297	-31.91	151	-17.12	6938985	23	897	603 111
	>>sc-miR-328-5pi	L596_g26222.t1	297	-40.93	157	-22.79	6991484	25	189	55 15
	>>sc-miR-328-5pii	L596_g12711.t1	297	-41.25	153	-22.39	7004777	24	1656	9 1224
	>>sc-miR-328-5pii	L596_g12711.t2	297	-41.25	153	-22.39	7004802	24	1656	9 1224
	>>sc-miR-328-5pii	L596_g3846.t1	297	-41.26	149	-21.63	7030092	24	178	28 67
	>>sc-miR-340	L596_g874.t1	297	-23.18	149	-12.83	7432326	22	476	54 169
	>>sc-miR-341	L596_g27169.t1	297	-20.24	157	-11.31	7465843	23	584	370 337
	>>sc-miR-344-3pi	L596_g21839.t1	297	-47.57	155	-28.3	7548033	22	301	262 179
	>>sc-miR-344-3pii	L596_g21839.t1	297	-47.8	155	-28.3	7579292	23	301	261 178
	>>sc-miR-345	L596_g24518.t1	297	-73.15	152	-37.63	7613230	23	255	85 13
	>>sc-miR-34-5p	L596_g2287.t1	297	-41.82	149	-25.31	7637418	23	848	561 413
	>>sc-miR-34-5p	L596_g25448.t1	297	-48.79	157	-28.19	7639639	23	290	170 225
	>>sc-miR-34-5p	L596_g25448.t2	297	-48.79	157	-28.19	7645071	23	290	170 225
	>>sc-miR-347	L596_g12711.t1	297	-41.25	153	-22.39	7692475	24	1656	9 1224
	>>sc-miR-347	L596_g12711.t2	297	-41.25	153	-22.39	7692500	24	1656	9 1224
	>>sc-miR-347	L596_g3846.t1	297	-41.26	149	-21.63	7717790	24	178	28 67
	>>sc-miR-353	L596_g13718.t1	297	-24.46	153	-15.53	7975539	22	126	69 1
	>>sc-miR-35-3p	L596_g14700.t1	297	-40.76	152	-22.93	8009844	22	647	297 1
	>>sc-miR-36-3p	L596_g14700.t1	297	-43.01	150	-21.54	8041103	23	647	1 295
	>>sc-miR-5	L596_g14351.t2	297	-24.2	153	-13.5	8258572	22	297	230 196
	>>sc-miR-5	L596_g14351.t1	297	-24.2	153	-13.5	8259128	22	297	230 196
	>>sc-miR-50-5p	L596_g4649.t1	297	-23.82	152	-14.04	8312158	24	279	225 207
	>>sc-miR-68	L596_g21856.t1	297	-32.29	151	-18.43	8419192	22	352	51 197
	>>sc-miR-68	L596_g21856.t2	297	-32.29	151	-18.43	8425363	22	352	51 197
	>>sc-miR-72-5p	L596_g10890.t1	297	-26.97	155	-14.76	8503314	22	231	16 38
	>>sc-miR-72-5p	L596_g10890.t2	297	-26.97	155	-14.76	8503389	22	231	16 38
	>>sc-miR-72-5p	L596_g1585.t1	297	-28.32	150	-16.52	8509106	22	398	355 284
	>>sc-miR-765	L596_g20716.t1	297	-31.34	154	-16.61	8894703	21	195	156 50
	>>sc-miR-765	L596_g20716.t2	297	-31.34	154	-16.61	8895670	21	195	156 50
	>>sc-miR-769	L596_g6717.t1	297	-35.77	156	-21.38	9026463	21	823	631 695
	>>sc-miR-770	L596_g23932.t1	297	-31.8	157	-17.06	9043977	20	406	125 90
	>>sc-miR-772	L596_g1164.t1	297	-25.1	154	-12.61	9067316	21	1872	1713 935
	>>sc-miR-772	L596_g25356.t1	297	-30.85	149	-16.97	9082370	21	461	56 49
	>>sc-miR-786-5pii	L596_g14013.t1	297	-27.78	156	-18.95	9318647	23	459	342 419
	>>sc-miR-786-5pii	L596_g5330.t1	297	-32.85	154	-17.46	9343095	23	146	83 31
	>>sc-miR-81-3p	L596_g22782.t1	297	-31.35	154	-17.67	9428521	22	470	298 219
	>>sc-miR-87-3pi	L596_g9019.t1	297	-34.63	150	-17.58	9532664	22	751	272 61
	>>sc-miR-9	L596_g15420.t1	297	-23.89	150	-12.68	9665428	20	92	54 17
	>>sc-miR-93-3pii	L596_g6280.t2	297	-23.19	152	-12.23	9804160	22	263	231 26
	>>sc-miR-93-3pii	L596_g6280.t1	297	-23.19	152	-12.23	9809864	22	263	231 26
	>>sc-miR-97	L596_g21775.t3	297	-31.08	149	-17.96	9959219	23	783	148 92
	>>sc-miR-10	L596_g12916.t1	296	-39.54	155	-20.72	35827	22	86	18 1
	>>sc-miR-101-3pi	L596_g4725.t1	296	-40.06	156	-20.45	118069	22	340	67 46
	>>sc-miR-101-5pii	L596_g1947.t2	296	-38.08	154	-19.2	203978	22	1684	1184 1444
	>>sc-miR-101-5pii	L596_g1947.t1	296	-38.08	154	-19.2	206185	22	1684	1184 1444
	>>sc-miR-106	L596_g24262.t1	296	-34.57	150	-17.78	359182	23	387	85 199
	>>sc-miR-111-3pi	L596_g4725.t1	296	-40.06	156	-20.45	555695	22	340	67 46
	>>sc-miR-111-5p	L596_g18411.t1	296	-38.08	155	-19.14	606435	22	1200	1012 825
	>>sc-miR-111-5p	L596_g18411.t2	296	-38.08	155	-19.14	613182	22	1200	1012 825
	>>sc-miR-113	L596_g18749.t1	296	-35.62	150	-18.97	635173	23	1146	435 67
	>>sc-miR-115	L596_g16459.t1	296	-38.72	150	-23.52	694666	21	186	137 73
	>>sc-miR-1185	L596_g15440.t3	296	-28.3	148	-14.15	849476	23	334	65 292
	>>sc-miR-119	L596_g19370.t1	296	-20.64	153	-10.73	886434	21	106	81 26
	>>sc-miR-1194	L596_g15555.t1	296	-25.35	151	-13.62	946758	22	102	43 22
	>>sc-miR-1194	L596_g15555.t2	296	-25.35	151	-13.62	947079	22	102	43 22
	>>sc-miR-1194	L596_g24137.t1	296	-30.43	152	-16.03	953739	22	413	37 255
	>>sc-miR-1194	L596_g24138.t2	296	-30.43	152	-16.03	953826	22	413	37 255
	>>sc-miR-1194	L596_g875.t1	296	-36.56	156	-20.37	958586	22	146	45 4
	>>sc-miR-1205	L596_g18381.t1	296	-35.03	155	-22.9	1047007	23	1500	1000 39
	>>sc-miR-13	L596_g20538.t1	296	-34.76	148	-17.38	1296231	22	337	168 239
	>>sc-miR-13	L596_g8254.t1	296	-35.54	154	-20.32	1305148	22	263	177 202
	>>sc-miR-13	L596_g27604.t1	296	-36.9	150	-18.54	1306065	22	584	108 20
	>>sc-miR-13	L596_g8254.t2	296	-35.54	154	-20.32	1309774	22	263	177 202
	>>sc-miR-14	L596_g5274.t1	296	-29.84	155	-15.11	1649676	23	421	174 129
	>>sc-miR-144	L596_g12380.t1	296	-35.52	156	-18.18	1786037	22	365	296 100
	>>sc-miR-149-3p	L596_g6211.t2	296	-27.96	148	-16.58	1930968	22	864	305 532
	>>sc-miR-149-3p	L596_g6211.t1	296	-27.96	148	-16.58	1936399	22	864	305 532
	>>sc-miR-149-5p	L596_g18791.t1	296	-34.68	153	-19.72	1948862	23	1043	912 975
	>>sc-miR-15	L596_g7225.t1	296	-28.16	151	-16.34	1998036	23	193	11 74
	>>sc-miR-150	L596_g13020.t1	296	-42.2	154	-22.49	2004604	22	121	74 44
	>>sc-miR-162	L596_g14024.t2	296	-33.74	154	-18.93	2317729	23	274	40 205
	>>sc-miR-168	L596_g6211.t2	296	-27.96	148	-16.58	2524889	22	864	305 532
	>>sc-miR-168	L596_g6211.t1	296	-27.96	148	-16.58	2530320	22	864	305 532
	>>sc-miR-170-3p	L596_g10014.t1	296	-36.37	149	-19.58	2594504	22	944	276 152
	>>sc-miR-170-3p	L596_g9465.t1	296	-24.78	148	-12.67	2625370	22	83	11 32
	>>sc-miR-171	L596_g12385.t1	296	-39.86	150	-21.68	2660957	21	296	57 132
	>>sc-miR-171	L596_g26336.t1	296	-31.67	154	-17.7	2684265	21	286	219 126
	>>sc-miR-172	L596_g22362.t1	296	-30.61	151	-16.97	2700174	22	372	79 315
	>>sc-miR-172	L596_g20207.t1	296	-29.44	148	-14.72	2702469	22	278	107 217
	>>sc-miR-177	L596_g18411.t1	296	-38.08	155	-19.14	2794565	22	1200	1012 825
	>>sc-miR-177	L596_g18411.t2	296	-38.08	155	-19.14	2801312	22	1200	1012 825
	>>sc-miR-178	L596_g17170.t1	296	-50.3	148	-25.15	2821751	23	393	120 337
	>>sc-miR-181	L596_g23852.t1	296	-32.72	148	-16.36	2952206	22	830	164 320
	>>sc-miR-19	L596_g2138.t1	296	-51.96	148	-25.98	3143856	23	248	1 132
	>>sc-miR-193	L596_g4897.t1	296	-35.18	156	-18.89	3276816	18	166	113 136
	>>sc-miR-20	L596_g4732.t2	296	-41.36	150	-21.59	3459352	22	632	72 19
	>>sc-miR-20	L596_g5364.t1	296	-50.56	148	-25.28	3463108	22	193	16 102
	>>sc-miR-20	L596_g4732.t3	296	-41.36	150	-21.59	3463519	22	632	72 19
	>>sc-miR-20	L596_g4732.t1	296	-41.36	150	-21.59	3465045	22	632	72 19
	>>sc-miR-200	L596_g15166.t1	296	-25.77	154	-13.48	3477280	22	478	381 362
	>>sc-miR-200	L596_g25515.t1	296	-25.5	150	-13.4	3480817	22	319	25 1
	>>sc-miR-202-3p	L596_g392.t1	296	-27.79	151	-16.99	3561314	22	327	142 1
	>>sc-miR-202-5p	L596_g19995.t1	296	-86.63	152	-43.75	3579520	22	580	435 250
	>>sc-miR-204-5p	L596_g21100.t1	296	-49.72	156	-26.73	3674674	20	663	40 126
	>>sc-miR-206	L596_g24193.t1	296	-21.72	153	-11.39	3731227	22	734	241 377
	>>sc-miR-206	L596_g24193.t2	296	-21.72	153	-11.39	3738064	22	548	55 191
	>>sc-miR-209-3p	L596_g8596.t2	296	-30.71	155	-16.76	3867821	22	430	47 249
	>>sc-miR-209-3p	L596_g8596.t1	296	-30.71	155	-16.76	3873640	22	607	224 426
	>>sc-miR-21	L596_g14683.t1	296	-29.2	155	-16.36	3917029	23	340	115 65
	>>sc-miR-211	L596_g5607.t1	296	-48.64	155	-25.87	3961319	22	598	136 68
	>>sc-miR-212	L596_g16531.t1	296	-29.72	148	-14.86	3977479	23	361	184 313
	>>sc-miR-212	L596_g8857.t1	296	-29.45	148	-14.84	4000634	23	492	22 408
	>>sc-miR-216-3p	L596_g18461.t2	296	-39.21	155	-23.31	4108349	21	221	121 69
	>>sc-miR-216-3p	L596_g18461.t1	296	-39.21	155	-23.31	4108687	21	221	121 69
	>>sc-miR-216-5p	L596_g12741.t1	296	-23.32	152	-13.11	4129312	24	115	82 62
	>>sc-miR-216-5p	L596_g4985.t1	296	-24.76	156	-15.34	4147998	24	283	119 212
	>>sc-miR-217	L596_g19059.t1	296	-35.46	150	-21.02	4169218	21	885	446 204
	>>sc-miR-217	L596_g19059.t2	296	-35.46	150	-21.02	4170936	21	1147	708 466
	>>sc-miR-221	L596_g49.t1	296	-31.6	151	-18.41	4338398	23	3146	3062 3035
	>>sc-miR-225	L596_g17546.t1	296	-27.73	155	-14.03	4415097	22	128	108 57
	>>sc-miR-225	L596_g25075.t1	296	-34.37	150	-18.78	4422930	22	126	4 74
	>>sc-miR-227	L596_g18461.t2	296	-39.21	155	-23.31	4483457	21	221	121 69
	>>sc-miR-227	L596_g18461.t1	296	-39.21	155	-23.31	4483795	21	221	121 69
	>>sc-miR-25	L596_g28000.t1	296	-36.29	152	-19.56	4742566	23	652	572 411
	>>sc-miR-255-5p	L596_g14097.t1	296	-18.48	155	-11.54	4818361	21	310	247 100
	>>sc-miR-255-5p	L596_g22987.t1	296	-25.02	151	-13.73	4828922	21	487	213 357
	>>sc-miR-26-5p	L596_g19995.t1	296	-83	152	-41.55	5017434	22	580	435 250
	>>sc-miR-274	L596_g23852.t1	296	-32.1	148	-16.05	5077818	22	830	164 320
	>>sc-miR-274	L596_g26713.t1	296	-26.03	153	-16.69	5089935	22	144	74 101
	>>sc-miR-291-3pi	L596_g20207.t1	296	-37.48	148	-18.74	5609556	21	278	96 206
	>>sc-miR-291-3pi	L596_g20912.t1	296	-21.35	155	-12.22	5614287	21	513	290 415
	>>sc-miR-296	L596_g1104.t1	296	-20.65	151	-12.7	5752430	23	272	70 124
	>>sc-miR-296	L596_g25740.t1	296	-28.47	154	-16.69	5767884	23	635	159 251
	>>sc-miR-297	L596_g19766.t2	296	-47.1	149	-32.44	5794308	22	437	254 14
	>>sc-miR-297	L596_g19766.t1	296	-47.1	149	-32.44	5799754	22	437	254 14
	>>sc-miR-297	L596_g25491.t1	296	-46.74	151	-26.85	5800029	22	267	100 205
	>>sc-miR-297	L596_g27415.t1	296	-45.32	156	-28.05	5803765	22	236	192 33
	>>sc-miR-297	L596_g26607.t2	296	-41.98	150	-23.42	5804066	22	89	31 1
	>>sc-miR-297	L596_g26607.t1	296	-41.98	150	-23.42	5807541	22	89	31 1
	>>sc-miR-301-3p	L596_g12648.t1	296	-37.58	149	-21.27	5942625	22	218	108 18
	>>sc-miR-301-3p	L596_g25881.t1	296	-23.21	149	-11.92	5956536	22	1169	171 840
	>>sc-miR-301-5pii	L596_g1947.t2	296	-42.55	154	-23.72	6018152	22	1684	1184 1444
	>>sc-miR-301-5pii	L596_g1947.t1	296	-42.55	154	-23.72	6020359	22	1684	1184 1444
	>>sc-miR-305	L596_g17047.t1	296	-20.55	153	-10.61	6133775	22	258	91 162
	>>sc-miR-308-5p	L596_g5499.t1	296	-40.52	150	-22.89	6310377	22	342	252 13
	>>sc-miR-313	L596_g22097.t1	296	-51.78	155	-31.06	6418403	22	237	160 215
	>>sc-miR-313	L596_g23225.t1	296	-55.6	156	-27.9	6423754	22	285	179 133
	>>sc-miR-332	L596_g23841.t1	296	-34.57	150	-17.98	7171122	24	212	2 135
	>>sc-miR-341	L596_g12870.t1	296	-16.21	149	-9.58	7444617	23	295	3 123
	>>sc-miR-343	L596_g4725.t1	296	-40.06	156	-20.45	7526452	22	340	67 46
	>>sc-miR-345	L596_g11976.t1	296	-59.88	155	-31.44	7597947	23	735	537 638
	>>sc-miR-345	L596_g12703.t1	296	-54.05	148	-27.2	7599684	23	459	180 197
	>>sc-miR-345	L596_g4654.t1	296	-68.63	148	-36.46	7623274	23	166	89 131
	>>sc-miR-350-3p	L596_g4725.t1	296	-39.62	156	-20.78	7870301	22	340	67 46
	>>sc-miR-353	L596_g11508.t1	296	-18.68	150	-10.91	7972333	22	153	46 27
	>>sc-miR-353	L596_g14666.t2	296	-19.34	156	-12.72	7977974	22	418	137 42
	>>sc-miR-353	L596_g14666.t3	296	-19.34	156	-12.72	7978524	22	909	628 533
	>>sc-miR-35-3p	L596_g27604.t1	296	-40.06	153	-20.15	8026750	22	584	328 299
	>>sc-miR-37-3p	L596_g21541.t1	296	-49.44	148	-27.03	8078593	22	61	1 19
	>>sc-miR-5	L596_g22189.t2	296	-22.93	150	-13.12	8266539	22	116	21 58
	>>sc-miR-5	L596_g22189.t1	296	-22.93	150	-13.12	8271089	22	134	39 76
	>>sc-miR-50-5p	L596_g22043.t1	296	-23.99	149	-13.24	8296353	24	86	23 1
	>>sc-miR-55-5p	L596_g12521.t1	296	-36.7	152	-21.85	8319947	23	435	209 271
	>>sc-miR-71-5p	L596_g27850.t1	296	-36.5	150	-20.11	8492138	20	532	154 9
	>>sc-miR-72-5p	L596_g3205.t1	296	-34.72	153	-19.37	8524944	22	467	28 389
	>>sc-miR-755	L596_g22504.t1	296	-30.25	155	-15.38	8584316	24	1082	491 77
	>>sc-miR-757	L596_g24954.t1	296	-31.34	150	-15.76	8641785	23	415	108 375
	>>sc-miR-761	L596_g23618.t1	296	-43.44	152	-24.66	8770782	24	221	103 180
	>>sc-miR-767	L596_g4076.t1	296	-35.15	153	-18.3	8969384	23	392	206 78
	>>sc-miR-772	L596_g12436.t1	296	-35.13	151	-18.51	9069959	21	406	90 185
	>>sc-miR-772	L596_g17346.t1	296	-30.78	151	-16.54	9073919	21	250	41 222
	>>sc-miR-772	L596_g27815.t1	296	-35.77	155	-19.92	9093539	21	725	149 315
	>>sc-miR-79-3p	L596_g13634.t3	296	-21.27	151	-11.47	9349321	22	1146	345 1053
	>>sc-miR-79-3p	L596_g13634.t1	296	-21.27	151	-11.47	9350546	22	1146	345 1053
	>>sc-miR-79-3p	L596_g13634.t2	296	-21.27	151	-11.47	9351088	22	1146	345 1053
	>>sc-miR-81-3p	L596_g10644.t1	296	-34.01	149	-18.96	9409729	22	1779	1631 1581
	>>sc-miR-84-5pi	L596_g16645.t1	296	-43.8	151	-22.07	9445865	23	470	109 2
	>>sc-miR-84-5pi	L596_g16645.t2	296	-43.8	151	-22.07	9446492	23	470	109 2
	>>sc-miR-86-5p	L596_g21890.t2	296	-21.91	150	-12.5	9484400	24	198	70 87
	>>sc-miR-86-5p	L596_g21890.t1	296	-21.91	150	-12.5	9488843	24	198	70 87
	>>sc-miR-87-3pi	L596_g21212.t1	296	-47.17	152	-25.62	9512986	22	765	502 189
	>>sc-miR-87-3pi	L596_g21212.t2	296	-47.17	152	-25.62	9518341	22	765	502 189
	>>sc-miR-9	L596_g14035.t1	296	-31.62	148	-18.25	9661883	20	433	230 293
	>>sc-miR-9	L596_g18411.t1	296	-29.55	154	-17.71	9671545	20	1200	991 1023
	>>sc-miR-9	L596_g18411.t2	296	-29.55	154	-17.71	9678292	20	1200	991 1023
	>>sc-miR-92	L596_g19552.t1	296	-27.75	155	-17.76	9741044	22	164	36 52
	>>sc-miR-97	L596_g20787.t1	296	-25.86	155	-16.52	9954083	23	695	424 215
	>>sc-miR-99	L596_g19995.t1	296	-83	152	-41.55	10018874	22	580	435 250
	>>sc-let-7-5p	L596_g16645.t1	295	-40.15	152	-23.87	5647	22	470	3 43
	>>sc-let-7-5p	L596_g16645.t2	295	-40.15	152	-23.87	6274	22	470	3 43
	>>sc-miR-10	L596_g12095.t1	295	-39.21	149	-23.68	33171	22	159	97 48
	>>sc-miR-10	L596_g15296.t1	295	-25.06	152	-13.26	37826	22	377	286 75
	>>sc-miR-101-3pi	L596_g18502.t3	295	-47.43	152	-28.83	105142	22	751	390 368
	>>sc-miR-11	L596_g22806.t1	295	-29.05	148	-14.84	481600	22	488	19 238
	>>sc-miR-111-3pi	L596_g18502.t3	295	-47.43	152	-28.83	542768	22	751	390 368
	>>sc-miR-116	L596_g228.t1	295	-42.28	148	-22.75	737334	23	302	281 72
	>>sc-miR-118	L596_g16262.t1	295	-22.09	152	-12.25	786650	23	162	96 80
	>>sc-miR-118	L596_g16822.t1	295	-34.54	151	-18.16	791178	23	444	404 225
	>>sc-miR-119	L596_g4753.t2	295	-24.24	150	-15.64	896265	21	106	22 65
	>>sc-miR-119	L596_g4753.t1	295	-24.24	150	-15.64	899927	21	106	22 65
	>>sc-miR-1191	L596_g8771.t1	295	-32.7	150	-16.58	935128	24	1209	84 1020
	>>sc-miR-1191	L596_g8771.t2	295	-32.7	150	-16.58	935725	24	1209	84 1020
	>>sc-miR-1191	L596_g3744.t1	295	-21.68	154	-10.99	935917	24	77	36 1
	>>sc-miR-123	L596_g25788.t1	295	-27.41	148	-14.87	1105948	23	442	230 267
	>>sc-miR-123	L596_g25788.t2	295	-27.41	148	-14.87	1108610	23	442	230 267
	>>sc-miR-123	L596_g25788.t3	295	-27.41	148	-14.87	1112984	23	442	230 267
	>>sc-miR-123	L596_g27177.t1	295	-43.35	155	-27.5	1119233	23	263	2 200
	>>sc-miR-125	L596_g14492.t1	295	-16.61	154	-9.01	1163647	22	73	20 43
	>>sc-miR-125	L596_g3460.t1	295	-22.06	150	-11.87	1178465	22	109	58 1
	>>sc-miR-125	L596_g27709.t2	295	-32.05	154	-18.09	1181255	22	150	58 103
	>>sc-miR-125	L596_g27709.t1	295	-32.05	154	-18.09	1185486	22	150	58 103
	>>sc-miR-13	L596_g10453.t1	295	-28.22	154	-15.45	1282100	22	986	567 658
	>>sc-miR-13	L596_g10453.t2	295	-28.22	154	-15.45	1282181	22	986	567 658
	>>sc-miR-13	L596_g10453.t3	295	-28.22	154	-15.45	1282203	22	986	567 658
	>>sc-miR-138	L596_g11697.t1	295	-32.19	148	-17.99	1533444	22	177	143 88
	>>sc-miR-140	L596_g3405.t1	295	-17.35	153	-8.68	1682747	22	505	416 42
	>>sc-miR-141-5p	L596_g12011.t1	295	-46.26	148	-25.09	1720624	22	136	56 21
	>>sc-miR-141-5p	L596_g23587.t1	295	-34.32	152	-17.32	1736105	22	1151	555 420
	>>sc-miR-149-5p	L596_g12595.t2	295	-26.72	154	-15.87	1941530	23	249	80 22
	>>sc-miR-149-5p	L596_g12457.t1	295	-45.62	155	-24.27	1942184	23	208	1 160
	>>sc-miR-149-5p	L596_g12595.t1	295	-26.72	154	-15.87	1942896	23	249	80 22
	>>sc-miR-159	L596_g17056.t1	295	-23.65	155	-13.57	2197079	23	198	102 157
	>>sc-miR-170-3p	L596_g18461.t2	295	-18.32	149	-10.97	2607917	22	221	11 1
	>>sc-miR-170-3p	L596_g18461.t1	295	-18.32	149	-10.97	2608255	22	221	11 1
	>>sc-miR-170-5p	L596_g12515.t1	295	-23.91	155	-13.42	2629948	22	845	79 1
	>>sc-miR-170-5p	L596_g169.t1	295	-18.08	154	-11.07	2631535	22	168	141 12
	>>sc-miR-170-5p	L596_g522.t1	295	-33.26	155	-17.66	2647646	22	344	287 50
	>>sc-miR-171	L596_g1739.t1	295	-32.19	154	-16.14	2666885	21	193	115 79
	>>sc-miR-171	L596_g25707.t1	295	-35.5	149	-21.55	2671331	21	176	90 123
	>>sc-miR-191	L596_g12011.t1	295	-46.26	148	-25.09	3189797	22	136	56 21
	>>sc-miR-191	L596_g23587.t1	295	-34.32	152	-17.32	3205278	22	1151	555 420
	>>sc-miR-20	L596_g24166.t1	295	-41.97	151	-23.13	3450218	22	130	82 57
	>>sc-miR-20	L596_g22611.t1	295	-42.05	148	-26.67	3455230	22	175	56 27
	>>sc-miR-201	L596_g26664.t1	295	-32.19	149	-20.37	3529305	23	397	117 208
	>>sc-miR-215	L596_g14658.t1	295	-37.88	148	-20.83	4071187	22	224	161 171
	>>sc-miR-216-5p	L596_g22620.t1	295	-26.93	148	-13.74	4141776	24	142	68 22
	>>sc-miR-216-5p	L596_g26162.t1	295	-27.85	150	-14.39	4153319	24	182	54 84
	>>sc-miR-225	L596_g13560.t2	295	-35.63	151	-19.67	4410973	22	955	107 34
	>>sc-miR-225	L596_g13560.t1	295	-35.63	151	-19.67	4412016	22	955	107 34
	>>sc-miR-225	L596_g566.t1	295	-36.77	149	-19.88	4434827	22	119	57 1
	>>sc-miR-234-3p	L596_g7256.t1	295	-21.54	148	-12.03	4583737	21	155	86 52
	>>sc-miR-2-3p	L596_g22748.t1	295	-23.71	148	-14.26	4637388	23	127	13 30
	>>sc-miR-2-3p	L596_g22263.t1	295	-26.49	152	-13.37	4639083	23	619	510 424
	>>sc-miR-2-3p	L596_g22748.t2	295	-23.71	148	-14.26	4644713	23	127	13 30
	>>sc-miR-2-3p	L596_g24670.t1	295	-33.03	152	-19.22	4645836	23	431	249 283
	>>sc-miR-25	L596_g17192.t1	295	-30.76	155	-16.98	4727946	23	367	270 107
	>>sc-miR-255-5p	L596_g10637.t1	295	-22.84	151	-11.89	4814789	21	340	207 323
	>>sc-miR-255-5p	L596_g13061.t1	295	-16.52	149	-9.83	4818817	21	181	77 24
	>>sc-miR-255-5p	L596_g4957.t1	295	-20.1	153	-13.92	4836558	21	519	316 497
	>>sc-miR-255-5p	L596_g9543.t2	295	-19.12	152	-10.68	4844928	21	162	26 95
	>>sc-miR-286	L596_g12515.t1	295	-23.91	155	-13.42	5380740	22	845	79 1
	>>sc-miR-286	L596_g169.t1	295	-18.08	154	-11.07	5382327	22	168	141 12
	>>sc-miR-286	L596_g522.t1	295	-33.26	155	-17.66	5398438	22	344	287 50
	>>sc-miR-291-3pi	L596_g9138.t1	295	-27.87	155	-21.28	5625768	21	158	140 1
	>>sc-miR-295-3p	L596_g4797.t1	295	-40.56	153	-21.09	5716253	21	365	209 285
	>>sc-miR-296	L596_g17047.t1	295	-26.94	155	-15.06	5758667	23	258	170 28
	>>sc-miR-296	L596_g19048.t1	295	-24.03	155	-16.28	5766948	23	690	383 441
	>>sc-miR-296	L596_g759.t1	295	-25.29	154	-16.5	5775253	23	584	261 119
	>>sc-miR-296	L596_g3982.t2	295	-21.35	149	-11.68	5776291	23	171	125 81
	>>sc-miR-296	L596_g3982.t1	295	-21.35	149	-11.68	5780534	23	171	125 81
	>>sc-miR-3	L596_g15296.t1	295	-28.45	153	-15.94	5852000	21	377	142 41
	>>sc-miR-305	L596_g26716.t1	295	-15.21	153	-7.77	6146903	22	321	257 292
	>>sc-miR-305	L596_g26716.t3	295	-15.21	153	-7.77	6148266	22	321	257 292
	>>sc-miR-305	L596_g6394.t1	295	-11.65	148	-7.64	6152477	22	437	191 306
	>>sc-miR-305	L596_g26716.t2	295	-15.21	153	-7.77	6152552	22	321	257 292
	>>sc-miR-307-5pii	L596_g195.t1	295	-38.31	151	-20.05	6238188	23	310	253 157
	>>sc-miR-308-5p	L596_g14264.t1	295	-47.09	155	-25.35	6292034	22	873	457 611
	>>sc-miR-314-5p	L596_g9652.t1	295	-33.84	154	-17.53	6501338	22	115	67 94
	>>sc-miR-315	L596_g4725.t1	295	-37.13	155	-22.52	6526164	21	340	68 47
	>>sc-miR-317	L596_g27596.t1	295	-37.67	150	-22.52	6588742	25	529	190 499
	>>sc-miR-317	L596_g27596.t2	295	-37.67	150	-22.52	6591926	25	529	190 499
	>>sc-miR-318-3p	L596_g25724.t1	295	-24.03	154	-12.33	6609995	23	187	34 47
	>>sc-miR-328-5pi	L596_g10183.t1	295	-44.29	153	-23.56	6971058	25	553	241 386
	>>sc-miR-328-5pi	L596_g25520.t1	295	-52.02	151	-26.24	6982633	25	758	372 530
	>>sc-miR-328-5pi	L596_g25520.t3	295	-52.02	151	-26.24	6984105	25	758	372 530
	>>sc-miR-328-5pi	L596_g25520.t2	295	-52.02	151	-26.24	6989647	25	758	372 530
	>>sc-miR-328-5pii	L596_g6211.t2	295	-48.08	150	-30.86	7026185	24	864	575 256
	>>sc-miR-328-5pii	L596_g7176.t1	295	-54.28	153	-27.23	7029686	24	372	86 199
	>>sc-miR-328-5pii	L596_g6211.t1	295	-48.08	150	-30.86	7031616	24	864	575 256
	>>sc-miR-33	L596_g12515.t1	295	-36.03	155	-19.71	7068726	21	845	377 256
	>>sc-miR-343	L596_g18502.t3	295	-47.43	152	-28.83	7513525	22	751	390 368
	>>sc-miR-345	L596_g14635.t2	295	-60.73	155	-33.64	7602514	23	297	100 151
	>>sc-miR-345	L596_g14635.t1	295	-60.73	155	-33.64	7603146	23	297	100 151
	>>sc-miR-345	L596_g18762.t1	295	-61.3	153	-36.74	7609464	23	552	506 462
	>>sc-miR-345	L596_g19481.t1	295	-65.53	152	-35.11	7610540	23	111	12 53
	>>sc-miR-347	L596_g6211.t2	295	-48.08	150	-30.86	7713883	24	864	575 256
	>>sc-miR-347	L596_g7176.t1	295	-54.28	153	-27.23	7717384	24	372	86 199
	>>sc-miR-347	L596_g6211.t1	295	-48.08	150	-30.86	7719314	24	864	575 256
	>>sc-miR-349-3piii	L596_g16092.t1	295	-25.16	152	-13.24	7822142	23	160	97 77
	>>sc-miR-353	L596_g14274.t1	295	-24.47	150	-12.78	7978159	22	478	451 436
	>>sc-miR-353	L596_g14274.t2	295	-24.47	150	-12.78	7980927	22	478	451 436
	>>sc-miR-35-3p	L596_g20666.t2	295	-41.95	153	-22.2	8013321	22	379	149 248
	>>sc-miR-35-3p	L596_g20666.t1	295	-41.95	153	-22.2	8021191	22	379	149 248
	>>sc-miR-37-3p	L596_g1452.t1	295	-49.84	155	-29.63	8070548	22	1038	846 263
	>>sc-miR-37-3p	L596_g14520.t2	295	-49.84	155	-29.63	8072475	22	1038	846 263
	>>sc-miR-37-3p	L596_g14520.t3	295	-49.84	155	-29.63	8072961	22	1038	846 263
	>>sc-miR-42-3pii	L596_g14700.t2	295	-37.49	148	-18.85	8133897	22	746	90 396
	>>sc-miR-42-3pii	L596_g3195.t1	295	-42.94	151	-22.3	8154940	22	297	137 15
	>>sc-miR-50-5p	L596_g17540.t1	295	-28.66	153	-15.9	8288734	24	172	13 30
	>>sc-miR-55-5p	L596_g19105.t2	295	-24.82	148	-13.36	8329488	23	315	152 1
	>>sc-miR-55-5p	L596_g19105.t1	295	-24.82	148	-13.36	8332637	23	315	152 1
	>>sc-miR-55-5p	L596_g24016.t1	295	-32.35	150	-19.44	8334182	23	359	57 69
	>>sc-miR-67-3p	L596_g21744.t1	295	-37.59	148	-21.35	8391543	23	207	96 138
	>>sc-miR-71-5p	L596_g15289.t1	295	-33.87	150	-19.82	8479583	20	600	506 426
	>>sc-miR-71-5p	L596_g17346.t1	295	-29.39	150	-15.15	8479998	20	250	44 223
	>>sc-miR-71-5p	L596_g25356.t1	295	-30.11	149	-16.72	8488449	20	461	57 49
	>>sc-miR-72-5p	L596_g16136.t1	295	-35.53	148	-21.99	8511469	22	999	923 975
	>>sc-miR-759	L596_g9864.t1	295	-31.67	152	-18.21	8720442	23	240	98 27
	>>sc-miR-764	L596_g23521.t1	295	-17.79	150	-9.66	8859491	23	852	695 506
	>>sc-miR-772	L596_g15289.t1	295	-33.87	150	-19.82	9073504	21	600	505 425
	>>sc-miR-775	L596_g25848.t1	295	-39.26	153	-20.55	9170705	23	604	305 493
	>>sc-miR-786-5pi	L596_g12711.t1	295	-30.91	148	-15.73	9286684	24	1656	852 1519
	>>sc-miR-786-5pi	L596_g12711.t2	295	-30.91	148	-15.73	9286709	24	1656	852 1519
	>>sc-miR-81-3p	L596_g14351.t2	295	-27.94	151	-15.6	9415155	22	297	194 232
	>>sc-miR-81-3p	L596_g14351.t1	295	-27.94	151	-15.6	9415711	22	297	194 232
	>>sc-miR-9	L596_g10989.t2	295	-28.56	155	-18.72	9660168	20	616	397 530
	>>sc-miR-9	L596_g10989.t1	295	-28.56	155	-18.72	9660253	20	916	697 830
	>>sc-miR-91	L596_g25481.t1	295	-34.16	150	-17.63	9706807	24	158	34 10
	>>sc-miR-91	L596_g25481.t2	295	-34.16	150	-17.63	9707870	24	158	34 10
	>>sc-miR-95-3p	L596_g20997.t2	295	-31.68	154	-17.43	9858516	22	161	78 97
	>>sc-miR-95-3p	L596_g20997.t1	295	-31.68	154	-17.43	9862897	22	161	78 97
	>>sc-miR-97	L596_g4188.t2	295	-24.11	149	-12.71	9961080	23	433	126 90
	>>sc-miR-97	L596_g4188.t1	295	-24.11	149	-12.71	9965585	23	433	126 90
	>>sc-let-7-5p	L596_g12706.t1	294	-33.99	154	-19.39	4014	22	97	10 69
	>>sc-miR-101-5pi	L596_g18206.t2	294	-43.78	152	-24.52	170096	22	1231	855 925
	>>sc-miR-101-5pi	L596_g18206.t1	294	-43.78	152	-24.52	170335	22	1231	855 925
	>>sc-miR-11	L596_g474.t1	294	-32.88	148	-17.23	491870	22	396	258 20
	>>sc-miR-111-5p	L596_g12011.t1	294	-41.66	147	-24.37	595300	22	136	20 55
	>>sc-miR-116	L596_g23618.t1	294	-39	154	-20.63	737219	23	221	188 96
	>>sc-miR-118	L596_g13965.t1	294	-25.43	150	-13.96	785860	23	436	271 155
	>>sc-miR-118	L596_g5888.t1	294	-27.24	151	-14.13	806916	23	101	59 12
	>>sc-miR-119	L596_g3643.t1	294	-25.48	153	-13.61	904215	21	200	1 85
	>>sc-miR-1191	L596_g12703.t1	294	-24.65	148	-13.59	910258	24	459	225 399
	>>sc-miR-1194	L596_g5786.t2	294	-29.54	152	-18.59	957648	22	344	139 206
	>>sc-miR-1194	L596_g5786.t1	294	-29.54	152	-18.59	959557	22	400	195 262
	>>sc-miR-1194	L596_g5786.t3	294	-29.54	152	-18.59	963229	22	400	195 262
	>>sc-miR-12	L596_g10325.t1	294	-26.33	151	-14.54	969393	22	244	55 34
	>>sc-miR-1205	L596_g16798.t1	294	-28.94	147	-14.49	1040276	23	460	126 440
	>>sc-miR-1205	L596_g5643.t1	294	-32.1	152	-16.76	1056137	23	693	53 571
	>>sc-miR-122	L596_g22812.t1	294	-19.42	147	-9.71	1073202	22	264	132 197
	>>sc-miR-124-3p	L596_g26920.t1	294	-35.37	153	-19.86	1145723	20	237	120 99
	>>sc-miR-125	L596_g12358.t1	294	-27.61	152	-14.56	1159599	22	59	31 1
	>>sc-miR-125	L596_g26945.t1	294	-23.91	148	-13.08	1178422	22	415	144 249
	>>sc-miR-13	L596_g10620.t1	294	-34.67	147	-18.05	1282656	22	341	38 182
	>>sc-miR-13	L596_g12698.t1	294	-30.44	152	-16.32	1285292	22	852	423 171
	>>sc-miR-13	L596_g17275.t1	294	-25.31	152	-13.53	1287636	22	404	207 225
	>>sc-miR-13	L596_g19556.t1	294	-26.97	152	-15.34	1295593	22	346	287 259
	>>sc-miR-13	L596_g19556.t2	294	-26.97	152	-15.34	1300135	22	346	287 259
	>>sc-miR-135	L596_g15937.t1	294	-26.04	147	-13.02	1443962	21	302	196 231
	>>sc-miR-135	L596_g15937.t2	294	-26.04	147	-13.02	1444643	21	302	196 231
	>>sc-miR-135	L596_g2138.t1	294	-28.2	147	-15.18	1455870	21	248	1 126
	>>sc-miR-138	L596_g19125.t1	294	-26.81	149	-15.99	1542713	22	393	1 112
	>>sc-miR-1-3p	L596_g26302.t1	294	-33.77	152	-18.85	1614557	21	400	156 101
	>>sc-miR-14	L596_g27960.t1	294	-32.41	150	-19.27	1645398	23	622	433 201
	>>sc-miR-14	L596_g27960.t2	294	-32.41	150	-19.27	1649380	23	622	433 201
	>>sc-miR-149-3p	L596_g10068.t1	294	-29.07	148	-15.46	1906865	22	154	6 128
	>>sc-miR-15	L596_g13789.t2	294	-26.69	147	-16.34	1974115	23	371	324 351
	>>sc-miR-16	L596_g11268.t1	294	-38.58	147	-19.29	2221723	22	583	34 131
	>>sc-miR-168	L596_g10068.t1	294	-29.07	148	-15.46	2500786	22	154	6 128
	>>sc-miR-170-3p	L596_g17030.t1	294	-26.33	149	-13.74	2600193	22	39	15 1
	>>sc-miR-170-3p	L596_g1947.t2	294	-29.52	152	-17.86	2610921	22	1684	1016 423
	>>sc-miR-170-3p	L596_g20434.t1	294	-22.89	153	-11.69	2611227	22	659	364 419
	>>sc-miR-170-3p	L596_g1947.t1	294	-29.52	152	-17.86	2613128	22	1684	1016 423
	>>sc-miR-170-3p	L596_g19025.t1	294	-32.7	151	-16.92	2613378	22	145	65 112
	>>sc-miR-170-5p	L596_g2347.t1	294	-26.83	154	-15.16	2642636	22	134	28 65
	>>sc-miR-171	L596_g13560.t2	294	-36.89	149	-18.71	2660469	21	955	340 154
	>>sc-miR-171	L596_g13560.t1	294	-36.89	149	-18.71	2661512	21	955	340 154
	>>sc-miR-171	L596_g22590.t1	294	-42.65	148	-22.77	2667190	21	235	161 171
	>>sc-miR-171	L596_g27169.t1	294	-33.01	151	-17.63	2683216	21	584	79 260
	>>sc-miR-176	L596_g14666.t3	294	-45.89	154	-23.94	2758271	22	909	366 841
	>>sc-miR-177	L596_g12011.t1	294	-41.66	147	-24.37	2783430	22	136	20 55
	>>sc-miR-18	L596_g27181.t1	294	-51.15	150	-30.59	2904227	24	194	121 141
	>>sc-miR-184	L596_g1947.t2	294	-35.98	153	-20.8	3048547	23	1684	1185 231
	>>sc-miR-184	L596_g1947.t1	294	-35.98	153	-20.8	3050754	23	1684	1185 231
	>>sc-miR-20	L596_g14325.t1	294	-45.37	151	-24.92	3445934	22	295	12 241
	>>sc-miR-21	L596_g27563.t1	294	-27.3	153	-14.35	3928152	23	404	108 84
	>>sc-miR-211	L596_g18206.t2	294	-44.65	151	-22.4	3952435	22	1231	883 172
	>>sc-miR-211	L596_g18206.t1	294	-44.65	151	-22.4	3952674	22	1231	883 172
	>>sc-miR-216-5p	L596_g18969.t1	294	-23.16	149	-13.44	4140104	24	284	200 239
	>>sc-miR-216-5p	L596_g18478.t1	294	-17.1	147	-8.55	4142442	24	299	86 257
	>>sc-miR-234-3p	L596_g21763.t1	294	-15.35	148	-9.35	4576381	21	80	7 26
	>>sc-miR-234-3p	L596_g21763.t2	294	-15.35	148	-9.35	4581984	21	75	7 26
	>>sc-miR-247-3p	L596_g22386.t1	294	-29.71	150	-15.06	4700018	22	532	154 168
	>>sc-miR-247-3p	L596_g22386.t2	294	-29.71	150	-15.06	4704149	22	532	154 168
	>>sc-miR-247-3p	L596_g22386.t3	294	-29.71	150	-15.06	4706222	22	532	154 168
	>>sc-miR-255-5p	L596_g4178.t1	294	-21.75	147	-12.14	4834088	21	452	15 198
	>>sc-miR-263	L596_g18791.t1	294	-20.04	147	-10.02	4949726	22	1043	239 737
	>>sc-miR-275-3pi	L596_g6396.t1	294	-60.89	154	-34.7	5120898	22	154	33 1
	>>sc-miR-283	L596_g16849.t1	294	-16.36	147	-8.18	5321071	22	394	238 365
	>>sc-miR-283	L596_g6424.t1	294	-33.42	147	-16.71	5339255	22	714	356 477
	>>sc-miR-284	L596_g12279.t1	294	-22.4	153	-12.22	5348603	20	179	49 28
	>>sc-miR-284	L596_g25460.t1	294	-23.49	152	-13.26	5356297	20	311	170 262
	>>sc-miR-286	L596_g2347.t1	294	-26.83	154	-15.16	5393428	22	134	28 65
	>>sc-miR-291-3pi	L596_g23579.t2	294	-23.39	147	-12.41	5614669	21	657	583 604
	>>sc-miR-297	L596_g25271.t1	294	-42.75	148	-25.31	5794531	22	1027	761 939
	>>sc-miR-297	L596_g26726.t1	294	-36.74	152	-21.7	5806472	22	428	321 302
	>>sc-miR-297	L596_g5760.t1	294	-31.43	150	-18.19	5807516	22	221	54 100
	>>sc-miR-297	L596_g27968.t1	294	-34.66	148	-18.34	5809027	22	456	23 324
	>>sc-miR-301-5pi	L596_g18206.t2	294	-43.78	152	-24.52	5984270	22	1231	855 925
	>>sc-miR-301-5pi	L596_g18206.t1	294	-43.78	152	-24.52	5984509	22	1231	855 925
	>>sc-miR-306	L596_g20207.t1	294	-29.88	147	-14.94	6172218	23	278	107 217
	>>sc-miR-308-5p	L596_g23521.t1	294	-49.5	150	-27.05	6296253	22	852	166 587
	>>sc-miR-319	L596_g22734.t1	294	-27.76	147	-13.88	6675584	22	157	7 135
	>>sc-miR-32	L596_g6769.t1	294	-25.98	148	-14.22	6716204	21	100	15 1
	>>sc-miR-320	L596_g12460.t1	294	-38.07	149	-22.6	6723559	23	654	168 65
	>>sc-miR-320	L596_g6272.t1	294	-42.45	153	-24.37	6750047	23	246	28 92
	>>sc-miR-325	L596_g10014.t1	294	-24.68	152	-13.74	6876987	21	944	1 32
	>>sc-miR-328-5pi	L596_g6211.t2	294	-41.24	150	-24.24	6994926	25	864	256 496
	>>sc-miR-328-5pi	L596_g6211.t1	294	-41.24	150	-24.24	7000357	25	864	256 496
	>>sc-miR-328-5pii	L596_g2467.t1	294	-51.88	154	-26.78	7014602	24	782	1 607
	>>sc-miR-333	L596_g6396.t1	294	-60.89	154	-34.7	7215251	22	154	33 1
	>>sc-miR-345	L596_g15532.t1	294	-59.75	149	-31.42	7601161	23	982	94 849
	>>sc-miR-346	L596_g9951.t1	294	-46.67	151	-23.36	7689612	23	1076	988 286
	>>sc-miR-347	L596_g2467.t1	294	-51.88	154	-26.78	7702300	24	782	1 607
	>>sc-miR-349-3pi	L596_g16092.t1	294	-25.16	152	-13.24	7759624	22	160	98 81
	>>sc-miR-352	L596_g27840.t1	294	-20.92	147	-10.46	7968600	23	305	26 191
	>>sc-miR-353	L596_g18169.t1	294	-28.03	152	-14.36	7990176	22	153	57 78
	>>sc-miR-35-3p	L596_g1452.t1	294	-42.44	149	-21.48	8008030	22	1038	848 263
	>>sc-miR-35-3p	L596_g14520.t2	294	-42.44	149	-21.48	8009957	22	1038	848 263
	>>sc-miR-35-3p	L596_g14520.t3	294	-42.44	149	-21.48	8010443	22	1038	848 263
	>>sc-miR-49-3p	L596_g13322.t1	294	-29.59	154	-15.64	8225827	22	181	89 9
	>>sc-miR-50-5p	L596_g11062.t1	294	-18.46	153	-11.52	8285837	24	119	12 87
	>>sc-miR-55-5p	L596_g18350.t2	294	-30.59	150	-16.3	8326447	23	335	1 234
	>>sc-miR-55-5p	L596_g18350.t3	294	-30.59	150	-16.3	8330309	23	335	1 234
	>>sc-miR-55-5p	L596_g24763.t1	294	-33.68	150	-17.96	8330874	23	55	3 1
	>>sc-miR-55-5p	L596_g18350.t1	294	-30.59	150	-16.3	8331883	23	335	1 234
	>>sc-miR-67-3p	L596_g17613.t1	294	-34.82	148	-19.41	8384386	23	149	11 59
	>>sc-miR-69	L596_g8793.t1	294	-32.6	153	-16.74	8464387	23	157	53 79
	>>sc-miR-71-5p	L596_g27321.t1	294	-34.46	154	-19.16	8500778	20	92	72 43
	>>sc-miR-72-5p	L596_g5938.t1	294	-27.37	152	-16.3	8523535	22	274	45 224
	>>sc-miR-72-5p	L596_g5938.t2	294	-27.37	152	-16.3	8525208	22	274	45 224
	>>sc-miR-759	L596_g12521.t1	294	-25.77	148	-15.31	8695055	23	435	318 99
	>>sc-miR-772	L596_g27321.t1	294	-34.46	154	-19.16	9094699	21	92	71 42
	>>sc-miR-776	L596_g27135.t1	294	-34.5	154	-18.23	9217803	22	1190	85 749
	>>sc-miR-86-5p	L596_g13737.t1	294	-22.04	149	-12.37	9475821	24	630	42 405
	>>sc-miR-86-5p	L596_g24904.t1	294	-21.52	150	-11.72	9486882	24	183	1 113
	>>sc-miR-86-5p	L596_g27970.t1	294	-28.49	152	-15.52	9492135	24	1328	544 895
	>>sc-miR-87-3pi	L596_g24262.t1	294	-24.48	149	-13.04	9518069	22	387	68 1
	>>sc-miR-88	L596_g16600.t1	294	-34.2	147	-17.1	9603234	23	1779	1048 1198
	>>sc-miR-89	L596_g4073.t2	294	-23.96	147	-12.43	9652209	23	757	210 554
	>>sc-miR-9	L596_g24520.t1	294	-38.32	154	-22.11	9678730	20	267	107 44
	>>sc-miR-93-3pii	L596_g18427.t1	294	-31.54	150	-16.38	9800742	22	1119	65 25
	>>sc-miR-93-3pii	L596_g9847.t2	294	-37.41	150	-21.16	9814443	22	580	475 358
	>>sc-miR-93-3pii	L596_g9847.t3	294	-37.41	150	-21.16	9815097	22	580	475 358
	>>sc-miR-93-3pii	L596_g9847.t1	294	-37.41	150	-21.16	9815292	22	580	475 358
	>>sc-miR-95-3p	L596_g27048.t1	294	-39.55	148	-23.77	9868706	22	281	60 100
	>>sc-miR-95-3p	L596_g27048.t2	294	-39.55	148	-23.77	9873168	22	281	60 100
	>>sc-miR-97	L596_g21676.t1	294	-37	153	-19.15	9953181	23	701	272 358
	>>sc-miR-97	L596_g21676.t2	294	-37	153	-19.15	9958754	23	701	272 358
	>>sc-miR-98	L596_g5205.t1	294	-45.75	153	-25	9996213	24	490	399 341
	>>sc-miR-98	L596_g6151.t1	294	-28.59	151	-15.26	10000347	24	202	114 137
	>>sc-let-7-5p	L596_g12276.t1	293	-37.82	152	-22.3	2935	22	737	350 389
	>>sc-miR-10	L596_g24242.t1	293	-36.3	148	-20.56	42181	22	88	10 28
	>>sc-miR-104	L596_g12698.t1	293	-33.46	150	-17.22	285004	22	852	582 745
	>>sc-miR-113	L596_g11069.t1	293	-31.33	147	-16.75	626631	23	291	224 194
	>>sc-miR-113	L596_g26553.t1	293	-34.79	151	-17.42	649128	23	193	44 65
	>>sc-miR-113	L596_g394.t1	293	-32.87	153	-17.5	652698	23	433	280 166
	>>sc-miR-114	L596_g17583.t1	293	-26.18	148	-13.15	662780	23	115	58 33
	>>sc-miR-114	L596_g18215.t1	293	-35.75	153	-22.57	668762	23	127	97 1
	>>sc-miR-114	L596_g18215.t2	293	-35.75	153	-22.57	673035	23	127	97 1
	>>sc-miR-118	L596_g25215.t1	293	-27.67	148	-15.01	795611	23	96	54 23
	>>sc-miR-1185	L596_g18583.t1	293	-29.88	147	-17.61	863693	23	977	776 698
	>>sc-miR-119	L596_g16156.t2	293	-22.41	148	-13.5	883457	21	232	91 206
	>>sc-miR-1194	L596_g18427.t2	293	-29.61	147	-17.71	950666	22	1033	831 132
	>>sc-miR-1194	L596_g18427.t1	293	-29.61	147	-17.71	954445	22	1119	917 218
	>>sc-miR-12	L596_g12777.t1	293	-29.76	151	-16.8	973292	22	143	120 105
[truncated: 125,797 more rows]

## Sheet: Binding Site Counts
	Total Binding sites	Binding Site Counts		Positions - binding sites per UTR
	132309	52		286	163	175	187	199	230	242	260	298	310	322	334	351	363	375	401	413	425	437	461	473	485	497	509	535	547	565	596	608	620	632	662	674	686	698	730	742	760	791	803	815	827	859	871	883	895
		52		285	162	174	186	198	229	241	259	297	309	321	333	350	362	374	400	412	424	436	460	472	484	496	508	534	546	564	595	607	619	631	661	673	685	697	729	741	759	790	802	814	826	858	870	882	894
		49		285	162	174	186	198	229	241	259	297	309	321	333	350	362	374	400	412	424	436	464	478	490	502	534	546	564	595	607	619	631	661	673	685	697	729	741	759	790	802	814	826	858	870	882	894	923
		34		107	55	355	182	240	304	1	9	21	67	79	91	119	131	143	155	194	206	218	252	264	276	288	316	328	340	367	379	391	403	427	439	451	463
		34		106	54	354	181	239	303	1	8	20	66	78	90	118	130	142	154	193	205	217	251	263	275	287	315	327	339	366	378	390	402	426	438	450	462
		34		106	54	354	181	239	303	1	8	20	66	78	90	118	130	142	154	193	205	217	251	263	275	287	315	327	339	366	378	390	402	426	438	450	462
		7		145	100	115	161	176	206	84
		6		88	28	322	390	155	288
		6		55	10	25	71	86	1
		5		949	1011	1135	1383	76
		5		950	1012	1136	1384	77
		5		944	1006	1135	1383	77
		5		142	203	125	163	642
		5		612	1286	689	1045	1670
		4		211	397	245	430
		4		211	397	245	430
		4		209	394	242	427
		4		208	396	244	429
		4		404	527	170	906
		4		404	527	170	906
		4		404	527	170	906
		3		334	475	404
		4		147	55	381	264
		4		300	646	508	879
		4		267	288	208	361
		4		267	288	208	361
		4		267	288	208	361
		4		361	381	441	421
		4		771	713	224	97
		4		19	1	52	76
		4		229	291	371	336
		4		1028	717	52	540
		4		86	1375	1244	927
		4		163	423	820	79
		4		113	146	178	211
		4		80	171	91	182
		4		80	171	91	182
		4		418	353	377	800
		4		418	353	377	800
		4		113	18	330	607
		4		97	2	314	591
		4		2721	348	334	1549
		4		370	429	180	557
		4		323	16	352	387
		4		563	1310	920	730
		4		902	1336	1460	1658
		4		344	257	299	422
		4		943	1005	1135	1383
		3		213	399	514
		3		300	370	4
		3		249	434	214
		3		244	431	211
		3		214	257	400
		3		498	119	165
		3		498	119	165
		3		95	124	65
		3		495	245	14
		3		495	245	14
		3		295	277	344
		3		295	277	344
		3		295	277	344
		3		208	396	244
		3		452	562	287
		3		288	4	195
		3		288	4	195
		3		54	325	465
		3		54	247	387
		3		54	247	387
		3		20	1	53
		3		19	1	52
		3		1054	553	140
		3		51	81	138
		3		51	81	138
		3		46	77	253
		3		46	77	253
		3		46	77	253
		3		16	75	50
		3		28	149	363
		3		289	5	198
		3		289	5	198
		3		309	351	808
		3		128	216	153
		3		91	79	24
		3		652	758	304
		3		31	139	80
		3		31	139	80
		3		621	936	1170
		3		175	215	644
		3		175	215	644
		3		532	407	395
		3		500	375	363
		3		38	80	174
		3		773	127	193
		3		757	111	177
		3		489	590	27
		3		489	590	27
		3		294	231	314
		3		294	231	314
		3		49	723	363
		3		526	71	385
		3		204	290	484
		3		80	379	639
		3		84	150	29
		3		2761	2994	1787
		3		5	68	130
		3		498	119	165
		3		117	10	509
		3		446	95	69
		3		446	95	69
		3		54	84	5
		3		255	97	209
		3		205	4	598
		3		24	52	81
		3		55	66	137
		3		38	14	1
		3		472	53	161
		3		472	53	161
		3		141	59	100
		3		88	117	65
		3		352	156	506
		3		37	344	379
		3		37	344	379
		3		37	344	379
		3		37	344	379
		3		37	344	379
		3		37	344	379
		3		252	2078	2324
		3		159	569	12
		3		77	111	4
		3		89	395	701
		3		1	144	276
		3		1	144	276
		3		311	191	331
		3		363	164	292
		3		363	164	292
		3		187	102	63
		3		187	102	63
		3		9	26	42
		3		160	361	288
		3		160	361	288
		3		79	133	320
		3		230	100	342
		3		79	133	320
		3		101	163	228
		3		135	20	297
		3		89	155	32
		3		971	1506	7
		3		971	1506	7
		3		351	328	19
		3		464	274	624
		3		414	858	522
		3		107	128	219
		3		63	130	109
		3		63	130	109
		3		990	287	102
		3		63	41	14
		3		345	331	281
		3		60	1	119
		3		1	15	41
		3		212	433	453
		3		212	433	453
		3		438	297	94
		3		130	170	605
		3		437	296	93
		3		780	16	340
		3		780	16	340
		3		137	50	80
		3		129	211	97
		3		919	1105	857
		3		569	40	909
		3		569	40	909
		3		129	211	97
		3		362	12	258
		3		27	281	36
		3		27	281	36
		3		68	739	32
		3		192	863	156
		3		68	739	32
		3		14	102	269
		3		634	80	174
		3		720	166	260
		3		86	136	1
		3		303	411	124
		3		988	516	1115
		3		988	516	1115
		3		39	64	12
		3		303	411	124
		3		149	130	167
		3		319	132	78
		3		226	390	160
		3		100	71	53
		3		100	71	53
		3		86	214	424
		3		48	148	92
		3		105	349	159
		3		4	32	15
		3		4	32	15
		3		72	100	129
		3		85	234	728
		3		85	234	728
		3		190	143	364
		3		190	143	364
		3		190	143	364
		3		816	672	769
		3		190	143	364
		3		190	143	364
		3		190	143	364
		3		296	1	602
		3		316	485	383
		3		296	371	205
		3		118	44	228
		3		328	516	503
		3		698	238	736
		3		212	511	397
		3		296	371	205
		3		20	360	227
		3		264	314	289
		3		1549	1673	1228
		3		264	314	289
		3		244	527	496
		3		244	527	496
		3		144	214	169
		3		3041	80	2447
		3		391	225	161
		3		56	82	108
		3		1003	1129	1277
		3		93	585	605
		3		162	204	1
		3		61	386	299
		3		162	204	1
		3		130	341	551
		3		298	341	112
		3		298	341	112
		3		53	80	26
		3		162	204	1
		3		987	427	996
		3		987	427	996
		3		987	427	996
		3		274	247	197
		3		176	587	214
		3		176	587	214
		3		352	64	10
		3		352	64	10
		3		28	86	152
		3		42	66	1
		3		2	369	1228
		3		379	148	79
		3		49	79	112
		3		246	497	122
		3		246	497	122
		3		20	57	79
		3		20	57	79
		3		191	133	167
		3		21	58	80
		3		20	57	79
		3		20	57	79
		3		189	309	421
		3		621	541	28
		3		621	541	28
		3		621	541	28
		3		14	91	145
		3		394	29	52
		3		394	29	52
		3		394	29	52
		3		1045	318	240
		3		50	216	300
		3		358	469	170
		3		47	999	876
		3		1008	22	360
		3		185	603	56
		3		522	381	202
		3		522	381	202
		3		522	381	202
		3		47	999	876
		3		391	425	83
		3		391	425	83
		3		99	154	8
		3		55	178	127
		3		19	81	49
		3		545	655	277
		3		545	655	277
		3		33	156	7
		3		40	89	116
		3		284	16	177
		3		284	16	177
		3		367	99	260
		3		1015	238	736
		3		506	533	936
		3		254	278	310
		3		53	1	15
		3		435	54	285
		3		699	1941	2380
		3		55	523	152
		3		55	523	152
		3		55	523	152
		3		55	523	152
		3		55	523	152
		3		55	523	152
		3		20	90	101
		3		382	265	397
		3		8	26	127
		3		11	92	119
		3		102	1	27
		3		101	1	26
		3		104	250	497
		3		201	44	257
		3		18	319	244
		3		427	13	476
		3		233	602	149
		3		1428	2348	2024
		3		878	418	1178
		3		878	418	1178
		2		247	432
		2		247	432
		2		214	400
		2		214	400
		2		214	400
		2		215	401
		2		211	397
		2		212	397
		2		212	397
		2		211	397
		2		339	104
		2		434	249
		2		17	154
		2		208	396
		2		211	397
		2		218	88
		2		212	397
		2		191	55
		2		191	55
		2		37	379
		2		37	379
		2		37	379
		2		191	55
		2		2	36
		2		2	36
		2		2	36
		2		392	309
		2		126	76
		2		211	396
		2		188	52
		2		192	56
		2		211	66
		2		3	37
		2		14	42
		2		20	221
		2		14	62
		2		386	646
		2		195	60
		2		241	106
		2		208	396
		2		162	227
		2		132	1
		2		67	33
		2		89	302
		2		64	196
		2		52	63
		2		212	397
		2		249	434
		2		52	140
		2		285	220
		2		51	62
		2		249	434
		2		1	35
		2		480	596
		2		357	440
		2		67	51
		2		737	239
		2		44	146
		2		344	479
		2		31	131
		2		10	83
		2		609	756
		2		9	186
		2		4	120
		2		33	531
		2		459	300
		2		360	201
		2		52	63
		2		582	86
		2		603	716
		2		603	716
		2		474	9
		2		20	84
		2		19	946
		2		19	946
		2		19	946
		2		67	81
		2		19	946
		2		19	946
		2		19	946
		2		91	73
		2		541	336
		2		541	336
		2		214	285
		2		214	285
		2		227	103
		2		91	30
		2		65	197
		2		66	198
		2		223	568
		2		254	96
		2		254	96
		2		140	5
		2		86	140
		2		358	441
		2		66	10
		2		43	155
		2		292	528
		2		110	151
		2		326	298
		2		229	83
		2		82	33
		2		224	159
		2		86	488
		2		143	68
		2		143	68
		2		39	226
		2		523	254
		2		340	71
		2		57	85
		2		191	55
		2		721	876
		2		10	188
		2		70	270
		2		239	173
		2		54	136
		2		54	136
		2		249	434
		2		40	4
		2		249	434
		2		97	77
		2		97	77
		2		40	4
		2		249	434
		2		3	16
		2		54	136
		2		1	133
		2		54	136
		2		19	1
		2		232	43
		2		37	73
		2		115	383
		2		25	406
		2		18	945
		2		18	945
		2		18	945
		2		40	65
		2		12	34
		2		357	18
		2		357	18
		2		243	186
		2		243	186
		2		152	5
		2		38	175
		2		37	174
		2		16	1
		2		57	19
		2		57	19
		2		56	5
		2		26	228
		2		51	62
		2		407	19
		2		56	5
		2		2	36
		2		141	312
		2		141	312
		2		70	199
		2		51	62
		2		112	185
		2		52	252
		2		394	525
		2		694	825
		2		138	1
		2		32	224
		2		32	224
		2		9	37
		2		56	87
		2		283	400
		2		76	25
		2		437	71
		2		437	71
		2		36	187
		2		150	301
		2		28	51
		2		83	54
		2		254	235
		2		396	90
		2		105	22
		2		53	87
		2		531	487
		2		50	18
		2		182	752
		2		268	838
		2		21	73
		2		193	149
		2		67	77
		2		78	1
		2		20	55
		2		141	107
		2		264	597
		2		144	104
		2		33	212
		2		121	339
		2		53	13
		2		33	1
		2		222	44
		2		513	15
		2		141	107
		2		289	300
		2		103	78
		2		101	129
		2		101	129
		2		14	203
		2		142	154
		2		145	160
		2		20	1
		2		19	1
		2		70	180
		2		146	25
		2		233	151
		2		6	29
		2		608	267
		2		140	160
		2		495	922
		2		427	24
		2		183	595
		2		100	133
		2		115	379
		2		239	431
		2		115	379
		2		89	396
		2		262	850
		2		262	850
		2		262	850
		2		182	248
		2		427	369
		2		48	1
		2		57	1
		2		181	247
		2		6	24
		2		6	24
		2		180	357
		2		179	356
		2		78	56
		2		116	129
		2		641	351
		2		455	165
		2		106	141
		2		53	31
		2		1	38
		2		331	222
		2		491	382
		2		645	241
		2		55	123
		2		63	195
		2		138	117
		2		70	91
		2		1	38
		2		75	357
		2		54	1
		2		72	35
		2		9	37
		2		168	69
		2		79	134
		2		232	161
		2		6	127
		2		5	126
		2		183	312
		2		81	174
		2		167	195
		2		83	58
		2		47	66
		2		42	84
		2		4	23
		2		190	170
		2		190	170
		2		189	387
		2		379	469
		2		28	116
		2		28	116
		2		376	217
		2		287	990
		2		287	990
		2		189	387
		2		379	469
		2		301	890
		2		211	188
		2		181	81
		2		194	364
		2		789	195
		2		353	36
		2		2720	3029
		2		287	990
		2		55	1
		2		118	36
		2		506	521
		2		19	1
		2		37	105
		2		37	105
		2		292	76
		2		255	165
		2		215	245
		2		215	245
		2		877	723
		2		106	993
		2		138	1025
		2		84	351
		2		1	29
		2		233	2
		2		24	96
		2		249	434
		2		64	283
		2		13	30
		2		39	6
		2		125	297
		2		125	297
		2		164	186
		2		164	186
		2		443	593
		2		148	186
		2		148	186
		2		148	186
		2		1	158
		2		57	237
		2		408	21
		2		127	160
		2		258	354
		2		258	354
		2		55	75
		2		55	75
		2		55	75
		2		46	263
		2		220	239
		2		220	239
		2		86	1050
		2		54	63
		2		297	1
		2		122	251
		2		121	250
		2		393	528
		2		693	828
		2		389	257
		2		389	257
		2		389	257
		2		253	287
		2		253	287
		2		27	96
		2		68	35
		2		26	8
		2		26	8
		2		163	235
		2		943	1005
		2		594	268
		2		35	5
		2		35	5
		2		32	1
		2		7	34
		2		237	133
		2		482	163
		2		498	463
		2		733	235
		2		245	213
		2		245	213
		2		116	6
		2		255	378
		2		113	22
		2		464	1793
		2		19	1
		2		245	213
		2		245	213
		2		175	48
		2		239	404
		2		119	33
		2		121	103
		2		379	562
		2		379	562
		2		590	489
		2		56	16
		2		72	100
		2		765	202
		2		359	376
		2		359	376
		2		359	376
		2		72	100
		2		765	202
		2		57	33
		2		352	179
		2		256	166
		2		1	10
		2		199	48
		2		331	509
		2		331	509
		2		111	155
		2		1	9
		2		161	194
		2		120	226
		2		259	66
		2		158	59
		2		259	66
		2		158	59
		2		18	35
		2		18	35
		2		16	103
		2		53	67
		2		163	193
		2		116	69
		2		86	60
		2		20	84
		2		126	165
		2		1	1
		2		59	91
		2		127	441
		2		115	288
		2		27	103
		2		99	1
		2		21	64
		2		119	78
		2		119	78
		2		229	154
		2		229	154
		2		28	151
		2		39	67
		2		340	122
		2		5	1
		2		5	1
		2		39	67
		2		361	496
		2		102	31
		2		553	523
		2		553	523
		2		168	293
		2		340	122
		2		54	29
		2		61	96
		2		22	37
		2		340	122
		2		312	247
		2		300	81
		2		38	8
		2		300	44
		2		395	341
		2		309	109
		2		248	178
		2		98	83
		2		3	140
		2		106	141
		2		340	122
		2		348	548
		2		126	165
		2		109	47
		2		11	1
		2		11	1
		2		320	453
		2		39	67
		2		227	45
		2		58	5
		2		282	229
		2		289	810
		2		26	176
		2		327	299
		2		19	69
		2		67	514
		2		152	36
		2		12	45
		2		60	131
		2		60	131
		2		80	299
		2		67	10
		2		180	70
		2		82	301
		2		340	122
		2		95	137
		2		76	90
		2		72	2
		2		42	122
		2		463	1792
		2		255	229
		2		120	160
		2		88	33
		2		187	164
		2		187	164
		2		24	55
		2		179	131
		2		70	210
		2		70	210
		2		464	1793
		2		168	27
		2		310	4
		2		96	68
		2		96	68
		2		45	80
		2		19	2
		2		173	112
		2		45	172
		2		96	68
		2		96	68
		2		74	57
		2		117	174
		2		68	48
		2		68	48
		2		489	947
		2		489	947
		2		197	119
		2		990	287
		2		146	1
		2		456	406
		2		653	603
		2		653	603
		2		808	61
		2		64	31
		2		97	430
		2		97	430
		2		135	51
		2		132	103
		2		132	103
		2		456	406
		2		653	603
		2		653	603
		2		808	61
		2		112	155
		2		51	20
		2		184	314
		2		175	23
		2		175	23
		2		1	279
		2		156	203
		2		194	132
		2		194	132
		2		159	180
		2		159	180
		2		279	291
		2		312	395
		2		96	68
		2		96	68
		2		43	10
		2		121	339
		2		162	5
		2		121	339
		2		227	103
		2		44	86
		2		183	140
		2		183	140
		2		183	140
		2		536	250
		2		56	105
		2		138	269
		2		184	97
		2		56	105
		2		121	339
		2		65	97
		2		141	160
		2		37	107
		2		77	218
		2		33	1
		2		110	371
		2		52	190
		2		582	603
		2		653	141
		2		15	42
		2		15	42
		2		121	339
		2		122	148
		2		128	154
		2		408	92
		2		293	181
		2		174	6
		2		15	33
		2		70	51
		2		70	51
		2		175	314
		2		212	138
		2		175	314
		2		46	10
		2		46	10
		2		46	10
		2		149	242
		2		149	242
		2		300	327
		2		43	357
		2		158	65
		2		73	285
		2		116	18
		2		216	187
		2		281	252
		2		103	147
		2		161	380
		2		104	148
		2		162	381
		2		158	233
		2		198	280
		2		198	280
		2		198	280
		2		34	96
		2		190	202
		2		97	1453
		2		109	55
		2		106	41
		2		106	41
		2		287	396
		2		298	447
		2		1161	65
		2		155	238
		2		155	238
		2		208	510
		2		82	52
		2		82	52
		2		81	224
		2		326	228
		2		400	188
		2		337	23
		2		337	23
		2		132	177
		2		37	52
		2		27	62
		2		110	90
		2		17	37
		2		108	33
		2		82	143
		2		140	64
		2		140	64
		2		107	994
		2		139	1026
		2		382	3
		2		66	24
		2		543	106
		2		337	25
		2		337	25
		2		21	1
		2		139	267
		2		170	96
		2		43	15
		2		94	42
		2		94	42
		2		94	42
		2		140	64
		2		140	64
		2		94	223
		2		89	1
		2		221	201
		2		737	336
		2		394	56
		2		185	109
		2		185	109
		2		487	910
		2		487	910
		2		344	228
		2		210	183
		2		48	21
		2		67	15
		2		173	87
		2		173	87
		2		109	355
		2		377	402
		2		377	402
		2		200	20
		2		30	40
		2		195	159
		2		52	198
		2		52	198
		2		51	197
		2		51	197
		2		284	88
		2		435	339
		2		370	333
		2		369	486
		2		124	241
		2		163	319
		2		300	315
		2		29	271
		2		129	11
		2		77	139
		2		99	119
		2		1445	1185
		2		1445	1185
		2		129	147
		2		37	175
		2		37	175
		2		169	449
		2		339	383
		2		376	1558
		2		244	212
		2		244	212
		2		260	57
		2		42	101
		2		81	50
		2		922	931
		2		271	140
		2		1445	1185
		2		1445	1185
		2		112	79
		2		132	99
		2		112	74
		2		112	74
		2		260	57
		2		42	101
		2		42	193
		2		78	194
		2		42	193
		2		414	265
		2		112	219
		2		112	219
		2		112	219
		2		291	67
		2		2	17
		2		374	226
		2		23	90
		2		23	90
		2		19	35
		2		881	574
		2		34	262
		2		316	214
		2		295	163
		2		295	163
		2		780	345
		2		9	180
		2		9	180
		2		141	174
		2		263	298
		2		86	10
		2		104	79
		2		396	605
		2		14	23
		2		88	394
		2		300	81
		2		211	307
		2		298	182
		2		298	182
		2		168	297
		2		37	233
		2		231	324
		2		48	141
		2		31	73
		2		163	14
		2		18	50
		2		13	22
		2		230	323
		2		47	140
		2		30	72
		2		532	165
		2		343	464
		2		208	242
		2		208	242
		2		29	267
		2		208	242
		2		186	129
		2		98	317
		2		186	129
		2		150	273
		2		150	273
		2		150	273
		2		1	13
		2		170	159
		2		170	159
		2		170	159
		2		169	158
		2		169	158
		2		169	158
		2		98	177
		2		98	177
		2		52	70
		2		98	177
		2		189	79
		2		189	79
		2		184	154
		2		289	119
		2		132	94
		2		47	14
		2		115	132
		2		254	19
		2		205	439
		2		104	67
		2		205	439
		2		41	94
		2		108	1
		2		247	366
		2		9	210
		2		235	84
		2		235	84
		2		422	283
		2		17	320
		2		69	41
		2		170	92
		2		55	97
		2		217	86
		2		4	91
		2		119	164
		2		4	91
		2		119	164
		2		210	41
		2		46	216
		2		65	48
		2		235	84
		2		235	84
		2		125	27
		2		43	356
		2		43	356
		2		25	160
		2		25	160
		2		45	79
		2		74	362
		2		99	49
		2		1183	1444
		2		1183	1444
		2		517	19
		2		40	687
		2		160	117
		2		265	199
		2		229	147
		2		193	183
		2		133	36
		2		72	27
		2		20	74
		2		20	74
		2		20	74
		2		88	99
		2		88	99
		2		88	99
		2		77	95
		2		50	90
		2		50	90
		2		123	234
		2		1589	1632
		2		1	69
		2		109	3
		2		420	54
		2		157	169
		2		157	169
		2		157	169
		2		237	62
		2		202	1090
		2		130	76
		2		236	61
		2		8	153
		2		648	290
		2		143	82
		2		19	69
		2		293	277
		2		80	172
		2		9	23
		2		89	50
		2		269	185
		2		391	258
		2		391	258
		2		391	258
		2		48	66
		2		77	410
		2		22	155
		2		22	155
		2		30	15
		2		108	142
		2		78	508
		2		78	508
		2		5	31
		2		42	92
		2		84	115
		2		92	116
		2		437	1
		2		437	1
		2		311	20
		2		202	120
		2		13	331
		2		514	709
		2		288	990
		2		530	557
		2		530	557
		2		28	72
		2		185	314
		2		94	418
		2		62	1
		2		333	228
		2		556	523
		2		556	523
		2		12	32
		2		94	360
		2		4	136
		2		1081	1133
		2		343	395
		2		819	367
		2		24	74
		2		185	121
		2		23	7
		2		222	215
		2		712	159
		2		230	173
		2		94	418
		2		62	1
		2		495	641
		2		419	565
		2		72	24
		2		111	75
		2		13	107
		2		27	234
		2		584	560
		2		584	560
		2		58	541
		2		43	416
		2		210	353
		2		90	244
		2		58	19
		2		367	234
		2		51	182
		2		5	272
		2		157	191
		2		30	65
		2		72	25
		2		61	83
		2		254	393
		2		5	272
		2		3	328
		2		274	510
		2		65	95
		2		383	364
		2		23	1
		2		152	281
		2		116	255
		2		116	255
		2		116	255
		2		211	11
		2		181	160
		2		1021	1158
		2		181	160
		2		499	69
		2		499	69
		2		499	69
		2		170	201
		2		416	551
		2		25	56
		2		106	182
		2		46	400
		2		1020	1157
		2		128	503
		2		315	274
		2		315	274
		2		47	71
		2		315	274
		2		464	551
		2		464	551
		2		267	343
		2		1	16
		2		87	45
		2		846	570
		2		846	570
		2		846	570
		2		2	53
		2		2	53
		2		2	53
		2		2256	3072
		2		1	20
		2		79	213
		2		9	26
		2		991	288
		2		85	25
		2		193	152
		2		124	26
		2		991	288
		2		199	221
		2		330	78
		2		330	78
		2		330	78
		2		225	621
		2		483	402
		2		240	253
		2		240	253
		2		720	1
		2		124	155
		2		224	280
		2		197	165
		2		197	165
		2		195	478
		2		1240	1419
		2		502	681
		2		178	316
		2		942	338
		2		942	338
		2		183	286
		2		9	1
		2		48	82
		2		48	82
		2		48	82
		2		333	489
		2		1369	426
		2		235	363
		2		320	367
		2		213	510
		2		230	104
		2		50	211
		2		50	211
		2		180	806
		2		127	32
		2		383	113
		2		269	70
		2		179	356
		2		398	1
		2		990	287
		2		6	474
		2		127	339
		2		257	150
		2		93	192
		2		257	150
		2		441	26
		2		441	26
		2		28	1
		2		441	26
		2		74	115
		2		94	113
		2		94	113
		2		94	113
		2		239	205
		2		285	988
		2		1	10
		2		70	93
		2		1	126
		2		61	113
		2		60	112
		2		125	572
		2		125	572
		2		273	75
		2		3	109
		2		89	45
		2		152	109
		2		82	428
		2		208	372
		2		254	231
		2		256	398
		2		256	398
		2		103	23
		2		82	428
		2		208	372
		2		254	231
		2		226	203
		2		6	27
		2		111	7
		2		6	27
		2		53	14
		2		211	245
		2		211	245
		2		332	339
		2		294	316
		2		83	206
		2		191	544
		2		285	237
		2		520	119
		2		520	119
		2		151	219
		2		341	418
		2		98	246
		2		876	721
		2		215	172
		2		215	172
		2		159	181
		2		119	209
		2		119	209
		2		97	121
		2		234	196
		2		234	196
		2		90	159
		2		116	160
		2		90	159
		2		116	160
		2		206	72
		2		116	160
		2		89	189
		2		1	33
		2		55	20
		2		1	82
		2		225	344
		2		129	13
		2		1	33
		2		74	33
		2		70	100
		2		149	390
		2		70	91
		2		89	66
		2		89	66
		2		55	98
		2		1	57
		2		60	103
		2		252	201
		2		147	113
		2		28	151
		2		1	47
		2		11	44
		2		12	43
		2		5	27
		2		18	121
		2		67	259
		2		344	114
		2		13	1
		2		591	777
		2		127	94
		2		936	910
		2		316	214
		2		861	1012
		2		861	1012
		2		861	1012
		2		18	410
		2		9	73
		2		277	153
		2		63	1117
		2		47	93
		2		47	93
		2		169	23
		2		137	342
		2		124	161
		2		445	475
		2		71	101
		2		67	23
		2		67	23
		2		205	263
		2		527	246
		2		527	246
		2		65	83
		2		626	476
		2		238	216
		2		46	1
		2		1	20
		2		3	202
		2		1043	706
		2		44	66
		2		26	201
		2		39	67
		2		107	994
		2		139	1026
		2		39	67
		2		277	153
		2		63	1117
		2		47	93
		2		47	93
		2		169	23
		2		328	266
		2		26	96
		2		167	130
		2		351	223
		2		151	104
		2		55	20
		2		3	100
		2		105	62
		2		2	156
		2		354	237
		2		39	67
		2		15	1
		2		276	47
		2		234	74
		2		354	237
		2		1156	758
		2		271	1
		2		1	19
		2		64	196
		2		218	23
		2		242	446
		2		228	147
		2		195	136
		2		195	136
		2		209	34
		2		34	95
		2		28	47
		2		82	31
		2		264	318
		2		1136	1284
		2		287	433
		2		990	1021
		2		990	1021
		2		84	41
		2		163	68
		2		163	68
		2		1	20
		2		182	245
		2		36	78
		2		444	121
		2		444	121
		2		444	121
		2		19	103
		2		36	185
		2		152	92
		2		46	300
		2		46	300
		2		146	164
		2		406	261
		2		64	13
		2		179	59
		2		119	99
		2		1	22
		2		186	268
		2		186	268
		2		193	249
		2		59	38
		2		233	109
		2		441	486
		2		441	486
		2		66	503
		2		66	503
		2		106	31
		2		96	68
		2		96	68
		2		81	110
		2		843	2450
		2		1	176
		2		183	154
		2		183	154
		2		105	136
		2		71	106
		2		1	60
		2		333	102
		2		176	201
		2		96	68
		2		96	68
		2		81	110
		2		436	79
		2		124	51
		2		421	776
		2		141	185
		2		29	86
		2		159	66
		2		6	33
		2		166	244
		2		779	982
		2		250	35
		2		779	982
		2		779	982
		2		878	429
		2		878	429
		2		104	231
		2		140	362
		2		337	559
		2		337	559
		2		333	102
		2		34	66
		2		471	489
		2		471	489
		2		471	489
		2		84	56
		2		84	56
		2		214	105
		2		127	369
		2		86	408
		2		24	86
		2		28	46
		2		547	316
		2		633	402
		2		35	1
		2		619	127
		2		603	111
		2		55	15
		2		9	1224
		2		9	1224
		2		28	67
		2		54	169
		2		370	337
		2		262	179
		2		261	178
		2		85	13
		2		561	413
		2		170	225
		2		170	225
		2		9	1224
		2		9	1224
		2		28	67
		2		69	1
		2		297	1
		2		1	295
		2		230	196
		2		230	196
		2		225	207
		2		51	197
		2		51	197
		2		16	38
		2		16	38
		2		355	284
		2		156	50
		2		156	50
		2		631	695
		2		125	90
		2		1713	935
		2		56	49
		2		342	419
		2		83	31
		2		298	219
		2		272	61
		2		54	17
		2		231	26
		2		231	26
		2		148	92
		2		18	1
		2		67	46
		2		1184	1444
		2		1184	1444
		2		85	199
		2		67	46
		2		1012	825
		2		1012	825
		2		435	67
		2		137	73
		2		65	292
		2		81	26
		2		43	22
		2		43	22
		2		37	255
		2		37	255
		2		45	4
		2		1000	39
		2		168	239
		2		177	202
		2		108	20
		2		177	202
		2		174	129
		2		296	100
		2		305	532
		2		305	532
		2		912	975
		2		11	74
		2		74	44
		2		40	205
		2		305	532
		2		305	532
		2		276	152
		2		11	32
		2		57	132
		2		219	126
		2		79	315
		2		107	217
		2		1012	825
		2		1012	825
		2		120	337
		2		164	320
		2		1	132
		2		113	136
		2		72	19
		2		16	102
		2		72	19
		2		72	19
		2		381	362
		2		25	1
		2		142	1
		2		435	250
		2		40	126
		2		241	377
		2		55	191
		2		47	249
		2		224	426
		2		115	65
		2		136	68
		2		184	313
		2		22	408
		2		121	69
		2		121	69
		2		82	62
		2		119	212
		2		446	204
		2		708	466
		2		3062	3035
		2		108	57
		2		4	74
		2		121	69
		2		121	69
		2		572	411
		2		247	100
		2		213	357
		2		435	250
		2		164	320
		2		74	101
		2		96	206
		2		290	415
		2		70	124
		2		159	251
		2		254	14
		2		254	14
		2		100	205
		2		192	33
		2		31	1
		2		31	1
		2		108	18
		2		171	840
		2		1184	1444
		2		1184	1444
		2		91	162
		2		252	13
		2		160	215
		2		179	133
		2		2	135
		2		3	123
		2		67	46
		2		537	638
		2		180	197
		2		89	131
		2		67	46
		2		46	27
		2		137	42
		2		628	533
		2		328	299
		2		1	19
		2		21	58
		2		39	76
		2		23	1
		2		209	271
		2		154	9
		2		28	389
		2		491	77
		2		108	375
		2		103	180
		2		206	78
		2		90	185
		2		41	222
		2		149	315
		2		345	1053
		2		345	1053
		2		345	1053
		2		1631	1581
		2		109	2
		2		109	2
		2		70	87
		2		70	87
		2		502	189
		2		502	189
		2		230	293
		2		991	1023
		2		991	1023
		2		36	52
		2		424	215
		2		435	250
		2		3	43
		2		3	43
		2		97	48
		2		286	75
		2		390	368
		2		19	238
		2		390	368
		2		281	72
		2		96	80
		2		404	225
		2		22	65
		2		22	65
		2		84	1020
		2		84	1020
		2		36	1
		2		230	267
		2		230	267
		2		230	267
		2		2	200
		2		20	43
		2		58	1
		2		58	103
		2		58	103
		2		567	658
		2		567	658
		2		567	658
		2		143	88
		2		416	42
		2		56	21
		2		555	420
		2		80	22
		2		1	160
		2		80	22
		2		102	157
		2		11	1
		2		11	1
		2		79	1
		2		141	12
		2		287	50
		2		115	79
		2		90	123
		2		56	21
		2		555	420
		2		82	57
		2		56	27
		2		117	208
		2		161	171
		2		68	22
		2		54	84
		2		107	34
		2		107	34
		2		57	1
		2		86	52
		2		13	30
		2		510	424
		2		13	30
		2		249	283
		2		270	107
		2		207	323
		2		77	24
		2		316	497
		2		26	95
		2		79	1
		2		141	12
		2		287	50
		2		140	1
		2		209	285
		2		170	28
		2		383	441
		2		261	119
		2		125	81
		2		125	81
		2		142	41
		2		257	292
		2		257	292
		2		191	306
		2		257	292
		2		253	157
		2		457	611
		2		67	94
		2		68	47
		2		190	499
		2		190	499
		2		34	47
		2		241	386
		2		372	530
		2		372	530
		2		372	530
		2		575	256
		2		86	199
		2		575	256
		2		377	256
		2		390	368
		2		100	151
		2		100	151
		2		506	462
		2		12	53
		2		575	256
		2		86	199
		2		575	256
		2		97	77
		2		451	436
		2		451	436
		2		149	248
		2		149	248
		2		846	263
		2		846	263
		2		846	263
		2		90	396
		2		137	15
		2		13	30
		2		152	1
		2		152	1
		2		57	69
		2		96	138
		2		506	426
		2		44	223
		2		57	49
		2		923	975
		2		98	27
		2		695	506
		2		505	425
		2		305	493
		2		852	1519
		2		852	1519
		2		194	232
		2		194	232
		2		397	530
		2		697	830
		2		34	10
		2		34	10
		2		78	97
		2		78	97
		2		126	90
		2		126	90
		2		10	69
		2		855	925
		2		855	925
		2		258	20
		2		20	55
		2		188	96
		2		271	155
		2		59	12
		2		1	85
		2		225	399
		2		139	206
		2		195	262
		2		195	262
		2		55	34
		2		126	440
		2		53	571
		2		132	197
		2		120	99
		2		31	1
		2		144	249
		2		38	182
		2		423	171
		2		207	225
		2		287	259
		2		287	259
		2		196	231
		2		196	231
		2		1	126
		2		1	112
		2		156	101
		2		433	201
		2		433	201
		2		6	128
		2		324	351
		2		34	131
		2		6	128
		2		15	1
		2		1016	423
		2		364	419
		2		1016	423
		2		65	112
		2		28	65
		2		340	154
		2		340	154
		2		161	171
		2		79	260
		2		366	841
		2		20	55
		2		121	141
		2		1185	231
		2		1185	231
		2		12	241
		2		108	84
		2		883	172
		2		883	172
		2		200	239
		2		86	257
		2		7	26
		2		7	26
		2		154	168
		2		154	168
		2		154	168
		2		15	198
		2		239	737
		2		33	1
		2		238	365
		2		356	477
		2		49	28
		2		170	262
		2		28	65
		2		583	604
		2		761	939
		2		321	302
		2		54	100
		2		23	324
		2		855	925
		2		855	925
		2		107	217
		2		166	587
		2		7	135
		2		15	1
		2		168	65
		2		28	92
		2		1	32
		2		256	496
		2		256	496
		2		1	607
		2		33	1
		2		94	849
		2		988	286
		2		1	607
		2		98	81
		2		26	191
		2		57	78
		2		848	263
		2		848	263
		2		848	263
		2		89	9
		2		12	87
		2		1	234
		2		1	234
		2		3	1
		2		1	234
		2		11	59
		2		53	79
		2		72	43
		2		45	224
		2		45	224
		2		318	99
		2		71	42
		2		85	749
		2		42	405
		2		1	113
		2		544	895
		2		68	1
		2		1048	1198
		2		210	554
		2		107	44
		2		65	25
		2		475	358
		2		475	358
		2		475	358
		2		60	100
		2		60	100
		2		272	358
		2		272	358
		2		399	341
		2		114	137
		2		350	389
		2		10	28
		2		582	745
		2		224	194
		2		44	65
		2		280	166
		2		58	33
		2		97	1
		2		97	1
		2		54	23
		2		776	698
		2		91	206
		2		831	132
		2		917	218
		2		120	105
[truncated: 125,797 more rows]
[truncated: 6 more columns]
