# Supplementary material for: Transcriptional variation and divergence of host-finding behaviour in Steinernema carpocapsae infective juveniles
Source: BMC Genomics. 2019 Nov 21;20:884. doi: 10.1186/s12864-019-6179-y (PMC6868747; doi:10.1186/s12864-019-6179-y)
Supplement: Supplementary file 4 — Additional file 4. List of differentially expressed microRNAs (> 2 log2 fold, P < 0.0001), including pairwise fold changes, and adjusted P values. [file 12864_2019_6179_MOESM4_ESM.xlsx]

## Sheet: 5'UTR Strict
	Seq1	Seq2	Tot Score	Tot Energy	Max Score	Max Energy	Strand	Len1	Len2	Positions
	>>sc-miR-125	L596_g7545.t1	1549	-125.05	162	-15.9	1178923	22	1434	1346 439 1295 573 1176 638 1115 1244 1202 1072
	>>sc-miR-763	L596_g20651.t1	1377	-147.51	153	-16.39	8782991	21	1082	42 106 406 496 559 650 713 805 868
	>>sc-miR-138	L596_g20651.t1	1368	-122.58	152	-13.62	1534594	22	1082	41 105 405 495 558 649 712 804 867
	>>sc-miR-342	L596_g16914.t1	1190	-163.62	155	-23.48	7440988	22	1649	977 574 1287 1395 796 262 354 497
	>>sc-miR-342	L596_g16619.t2	1062	-204.67	159	-34.34	7442943	22	1640	516 461 486 422 437 356 577
	>>sc-miR-125	L596_g4723.t1	1061	-85.73	162	-14.05	1177289	22	1473	745 689 936 655 974 811 884
	>>sc-miR-300	L596_g2776.t1	948	-177.48	163	-32.38	5903003	23	479	154 119 15 58 187 428
	>>sc-miR-125	L596_g6903.t1	921	-71.31	160	-17.97	1175333	22	870	204 384 347 268 314 287
	>>sc-miR-125	L596_g6903.t2	921	-71.31	160	-17.97	1180623	22	870	204 384 347 268 314 287
	>>sc-miR-125	L596_g27583.t1	902	-74.05	155	-15.6	1176840	22	965	456 607 315 385 531 118
	>>sc-miR-86-5p	L596_g22798.t1	902	-99.26	155	-19.29	9445160	24	1793	826 1154 763 888 703 640
	>>sc-miR-118	L596_g25151.t2	888	-81.72	155	-16.55	790149	23	1648	1075 1130 573 403 597 510
	>>sc-miR-118	L596_g25151.t1	888	-81.72	155	-16.55	796896	23	1648	1075 1130 573 403 597 510
	>>sc-miR-123	L596_g12026.t1	885	-82.15	152	-14.56	1090649	23	1594	401 327 342 358 373 388
	>>sc-miR-345	L596_g16208.t1	859	-180.78	180	-39.62	7567187	23	1712	897 737 780 820 860
	>>sc-miR-308-5p	L596_g8293.t2	823	-145.26	168	-30.96	6276045	22	1690	1106 1078 1008 1036 1064
	>>sc-miR-308-5p	L596_g8293.t1	823	-145.26	168	-30.96	6280979	22	1149	1106 1078 1008 1036 1064
	>>sc-miR-211	L596_g19116.t1	800	-118.79	174	-28.3	3933225	22	1754	250 550 532 232 298
	>>sc-miR-275-3pi	L596_g2776.t1	800	-145.79	165	-33.37	5094169	22	479	123 18 61 189 98
	>>sc-miR-333	L596_g2776.t1	800	-145.79	165	-33.37	7178472	22	479	123 18 61 189 98
	>>sc-miR-26-3p	L596_g2776.t1	794	-142.32	165	-31.97	4969733	22	479	122 17 60 189 98
	>>sc-miR-349-3pii	L596_g15660.t2	789	-69.04	172	-15.64	7751604	22	1682	466 413 439 496 518
	>>sc-miR-349-3pii	L596_g15660.t3	789	-69.04	172	-15.64	7751897	22	1659	696 643 669 726 748
	>>sc-miR-147	L596_g2776.t1	784	-132.09	162	-32.49	1858833	22	479	17 60 122 190 98
	>>sc-miR-223	L596_g14577.t1	768	-86.58	171	-22.72	4364836	21	455	38 58 150 131 78
	>>sc-miR-141-3p	L596_g2776.t1	765	-145.66	154	-32.39	1703288	22	479	15 58 189 121 99
	>>sc-miR-316	L596_g2776.t1	762	-127.64	157	-28.03	6525183	22	479	122 17 60 189 98
	>>sc-miR-220	L596_g1693.t1	761	-100.34	160	-26.32	4268713	22	1246	703 785 890 1050 687
	>>sc-miR-332	L596_g10939.t1	758	-98.18	162	-21.82	7124786	24	518	329 70 239 40 53
	>>sc-miR-100	L596_g10537.t1	747	-83.83	157	-18.51	63132	22	1533	546 303 236 608 646
	>>sc-miR-102	L596_g20950.t1	730	-51.85	146	-10.37	230143	22	1690	191 618 679 744 1527
	>>sc-miR-125	L596_g22798.t1	723	-51.13	145	-11.07	1170166	22	1793	678 738 801 863 1201
	>>sc-miR-762	L596_g20950.t1	720	-64.48	145	-13.44	8754009	22	1690	351 413 903 1460 168
	>>sc-miR-101-3pii	L596_g18628.t1	686	-135.8	200	-51.13	143658	22	535	116 246 419 457
	>>sc-miR-111-3pii	L596_g18628.t1	686	-135.8	200	-51.13	579184	22	535	116 246 419 457
	>>sc-miR-26-3p	L596_g5091.t2	679	-134.95	186	-40.77	4966413	22	1526	1265 1502 34 458
	>>sc-miR-26-3p	L596_g5091.t1	679	-134.95	186	-40.77	4973171	22	1526	1265 1502 34 458
	>>sc-miR-275-3pi	L596_g5091.t2	675	-129.74	183	-40.76	5090849	22	1526	1263 1501 35 459
	>>sc-miR-275-3pi	L596_g5091.t1	675	-129.74	183	-40.76	5097607	22	1526	1263 1501 35 459
	>>sc-miR-333	L596_g5091.t2	675	-129.74	183	-40.76	7175152	22	1526	1263 1501 35 459
	>>sc-miR-333	L596_g5091.t1	675	-129.74	183	-40.76	7181910	22	1526	1263 1501 35 459
	>>sc-miR-275-3pii	L596_g18628.t1	674	-125.58	192	-44.14	5121098	23	535	113 243 418 456
	>>sc-miR-151	L596_g18628.t1	670	-108.13	187	-36.4	2041307	22	535	116 246 456 419
	>>sc-miR-300	L596_g5091.t2	668	-134.65	185	-40.71	5899683	23	1526	1263 1500 32 456
	>>sc-miR-300	L596_g5091.t1	668	-134.65	185	-40.71	5906441	23	1526	1263 1500 32 456
	>>sc-miR-147	L596_g5091.t2	659	-118.29	170	-32.6	1855513	22	1526	1265 458 1502 33
	>>sc-miR-147	L596_g5091.t1	659	-118.29	170	-32.6	1862271	22	1526	1265 458 1502 33
	>>sc-miR-346	L596_g18628.t1	659	-114.93	187	-39.77	7640927	23	535	115 245 418 454
	>>sc-miR-254-3p	L596_g18628.t1	658	-94.73	179	-29.53	4778899	22	535	116 246 456 419
	>>sc-miR-141-3p	L596_g5091.t2	647	-124.56	183	-41.08	1699968	22	1526	1265 1501 34 457
	>>sc-miR-141-3p	L596_g5091.t1	647	-124.56	183	-41.08	1706726	22	1526	1265 1501 34 457
	>>sc-miR-316	L596_g5091.t2	647	-122.23	178	-36.29	6521863	22	1526	1265 1502 34 458
	>>sc-miR-316	L596_g5091.t1	647	-122.23	178	-36.29	6528621	22	1526	1265 1502 34 458
	>>sc-miR-57-5p	L596_g10537.t1	642	-96.62	167	-26.34	8307017	25	1533	11 571 633 671
	>>sc-miR-308-5p	L596_g8595.t1	636	-109.34	169	-33.86	6280929	22	1146	206 786 114 477
	>>sc-miR-314-3p	L596_g8293.t2	635	-97.14	165	-28.19	6431590	22	1690	541 555 569 512
	>>sc-miR-314-3p	L596_g8293.t1	635	-97.14	165	-28.19	6436524	22	1149	541 555 569 512
	>>sc-miR-130	L596_g20189.t1	632	-73.77	162	-19.45	1324712	23	1792	846 939 734 1092
	>>sc-miR-160	L596_g4143.t1	626	-48.63	157	-13.95	2265253	24	1529	38 841 315 1124
	>>sc-miR-192	L596_g6572.t2	622	-96.94	157	-24.98	3224064	23	402	268 340 247 319
	>>sc-miR-192	L596_g6572.t1	622	-96.94	157	-24.98	3229758	23	402	268 340 247 319
	>>sc-miR-125	L596_g572.t1	619	-50.62	162	-16.11	1180630	22	936	650 621 677 555
	>>sc-miR-135	L596_g7773.t1	616	-75.86	160	-20.81	1457917	21	393	256 312 298 281	784
	>>sc-miR-29	L596_g26378.t1	609	-95.44	155	-26.44	5558371	23	1775	1528 1508 1606 1478
	>>sc-miR-125	L596_g21422.t1	608	-54.93	162	-18.42	1162089	22	922	433 394 484 344
	>>sc-miR-125	L596_g21422.t2	608	-54.93	162	-18.42	1168702	22	922	433 394 484 344
	>>sc-miR-10	L596_g20248.t2	607	-72.11	162	-29.07	41112	22	1635	446 130 964 281
	>>sc-miR-170-5p	L596_g27165.t1	607	-61.98	163	-19.48	2642607	22	1395	806 11 333 966
	>>sc-miR-286	L596_g27165.t1	607	-61.98	163	-19.48	5380199	22	1395	806 11 333 966
	>>sc-miR-349-3pi	L596_g27434.t1	604	-48.36	151	-12.09	7734924	22	109	1 8 20 32	90
	>>sc-miR-349-3piii	L596_g27434.t1	604	-48.36	151	-12.09	7797142	23	109	1 7 19 31
	>>sc-miR-119	L596_g18451.t1	603	-49.01	156	-14.22	886549	21	324	66 9 73 109
	>>sc-miR-308-3p	L596_g10939.t1	603	-79.91	168	-26.13	6222625	22	518	40 71 239 329
	>>sc-miR-308-3p	L596_g26378.t1	601	-75.85	170	-26.97	6242769	22	1775	1472 1528 1602 1506
	>>sc-miR-116	L596_g887.t1	600	-91.6	151	-25.49	745357	23	483	63 277 82 193
	>>sc-miR-211	L596_g20651.t1	598	-74.72	159	-20.54	3929987	22	1082	605 759 452 1
	>>sc-miR-775	L596_g22798.t1	595	-75.78	150	-22.55	9134070	23	1793	709 1104 1162 896
	>>sc-miR-220	L596_g20426.t1	594	-68.61	155	-25.02	4273796	22	1223	143 46 804 131
	>>sc-miR-220	L596_g4329.t1	593	-59.19	151	-17.73	4285464	22	518	78 256 94 1
	>>sc-miR-125	L596_g7688.t1	592	-42.37	154	-13.61	1175058	22	759	47 182 91 18
	>>sc-miR-170-5p	L596_g1794.t1	589	-43.46	151	-12.27	2620059	22	1153	575 792 749 455
	>>sc-miR-286	L596_g1794.t1	589	-43.46	151	-12.27	5357651	22	1153	575 792 749 455
	>>sc-miR-314-5p	L596_g15169.t1	589	-91.44	157	-27.29	6448965	22	1410	940 137 1227 1264
	>>sc-miR-101-5pii	L596_g15169.t1	586	-92.5	150	-32.2	196056	22	1410	940 137 1227 1264
	>>sc-miR-111-5p	L596_g15169.t1	586	-85.23	158	-25.54	600473	22	1410	940 137 1233 1264
	>>sc-miR-177	L596_g15169.t1	586	-85.23	158	-25.54	2778103	22	1410	940 137 1233 1264
	>>sc-miR-223	L596_g7820.t2	586	-54.04	152	-15.5	4376960	21	780	145 322 281 117
	>>sc-miR-223	L596_g7820.t1	586	-54.04	152	-15.5	4381429	21	594	145 322 281 117
	>>sc-miR-301-5pii	L596_g15169.t1	586	-92.31	150	-29.31	5982330	22	1410	940 137 1227 1264
	>>sc-miR-318-3p	L596_g3248.t1	586	-48.94	150	-15.36	6586544	23	1377	1321 413 933 1023
	>>sc-miR-118	L596_g3009.t1	585	-56.11	155	-17.62	797856	23	1429	28 15 117 210
	>>sc-miR-349-3pii	L596_g27434.t1	584	-44.24	146	-11.06	7766033	22	109	1 7 19 31
	>>sc-miR-156	L596_g15169.t1	582	-87.23	149	-28.01	2093705	22	1410	1233 137 1264 940
	>>sc-miR-119	L596_g6772.t1	573	-38.25	144	-9.81	893290	21	1686	1660 1542 1583 1624
	>>sc-miR-125	L596_g13661.t1	570	-37.46	145	-10.66	1155118	22	1660	260 389 135 188
	>>sc-miR-214	L596_g10537.t1	561	-37.3	141	-11.04	4013975	21	1533	701 47 363 768
	>>sc-miR-26-3p	L596_g22130.t1	528	-101.13	190	-43.12	4961097	22	1532	1240 628 664
	>>sc-miR-275-3pi	L596_g22130.t1	525	-100.82	187	-43.11	5085533	22	1532	1238 628 664
	>>sc-miR-333	L596_g22130.t1	525	-100.82	187	-43.11	7169836	22	1532	1238 628 664
	>>sc-miR-300	L596_g22130.t1	519	-101.87	189	-43.06	5894367	23	1532	1238 626 662
	>>sc-miR-346	L596_g5091.t2	519	-99.6	183	-37.42	7641787	23	1526	1265 458 262
	>>sc-miR-346	L596_g5091.t1	519	-99.6	183	-37.42	7648545	23	1526	1265 458 262
	>>sc-miR-147	L596_g22130.t1	513	-86.3	179	-32.13	1850197	22	1532	628 1240 664
	>>sc-miR-141-3p	L596_g22130.t1	509	-90.31	187	-42.28	1694652	22	1532	1240 628 664
	>>sc-miR-101-3pii	L596_g5091.t2	504	-96.61	196	-48.78	144518	22	1526	1266 459 267
	>>sc-miR-101-3pii	L596_g5091.t1	504	-96.61	196	-48.78	151276	22	1526	1266 459 267
	>>sc-miR-111-3pii	L596_g5091.t2	504	-96.61	196	-48.78	580044	22	1526	1266 459 267
	>>sc-miR-111-3pii	L596_g5091.t1	504	-96.61	196	-48.78	586802	22	1526	1266 459 267
	>>sc-miR-316	L596_g22130.t1	504	-85.98	182	-37.49	6516547	22	1532	1240 628 664
	>>sc-miR-254-3p	L596_g5091.t2	503	-78.45	187	-34.32	4779759	22	1526	1266 459 266
	>>sc-miR-254-3p	L596_g5091.t1	503	-78.45	187	-34.32	4786517	22	1526	1266 459 266
	>>sc-miR-151	L596_g2776.t1	502	-89.18	171	-33.06	2045487	22	479	18 61 191
	>>sc-miR-101-3pii	L596_g2776.t1	501	-101.9	167	-36.52	147838	22	479	16 59 190
	>>sc-miR-111-3pii	L596_g2776.t1	501	-101.9	167	-36.52	583364	22	479	16 59 190
	>>sc-miR-151	L596_g10154.t1	501	-82.11	179	-30.96	2022318	22	1388	694 559 1332
	>>sc-miR-275-3pii	L596_g2776.t1	501	-97.67	169	-32.76	5125278	23	479	18 61 189
	>>sc-miR-151	L596_g5091.t2	499	-84.63	183	-34.05	2042167	22	1526	1266 459 266
	>>sc-miR-151	L596_g5091.t1	499	-84.63	183	-34.05	2048925	22	1526	1266 459 266
	>>sc-miR-275-3pii	L596_g5091.t2	498	-90.07	188	-41.79	5121958	23	1526	1263 459 265
	>>sc-miR-275-3pii	L596_g5091.t1	498	-90.07	188	-41.79	5128716	23	1526	1263 459 265
	>>sc-miR-275-3pi	L596_g24138.t1	497	-98.58	173	-37.51	5081376	22	1355	699 125 790
	>>sc-miR-275-3pi	L596_g24138.t2	497	-98.58	173	-37.51	5086759	22	1355	699 125 790
	>>sc-miR-333	L596_g24138.t1	497	-98.58	173	-37.51	7165679	22	1355	699 125 790
	>>sc-miR-333	L596_g24138.t2	497	-98.58	173	-37.51	7171062	22	1355	699 125 790
	>>sc-miR-147	L596_g24138.t1	496	-90.34	169	-31.76	1846040	22	1355	698 792 125
	>>sc-miR-147	L596_g24138.t2	496	-90.34	169	-31.76	1851423	22	1355	698 792 125
	>>sc-miR-101-5pi	L596_g21388.t1	493	-85.12	196	-47.28	170603	22	1329	1170 262 937
	>>sc-miR-301-5pi	L596_g21388.t1	493	-85.12	196	-47.28	5956877	22	1329	1170 262 937
	>>sc-miR-147	L596_g3393.t1	490	-78.04	167	-27.9	1860072	22	1248	454 529 1
	>>sc-miR-254-3p	L596_g10154.t1	489	-73.39	183	-31.23	4759910	22	1388	694 559 1332
	>>sc-miR-346	L596_g10154.t1	489	-82.91	166	-31.73	7621938	23	1388	1331 693 559
	>>sc-miR-346	L596_g2776.t1	488	-84.46	165	-30.17	7645107	23	479	18 61 189
	>>sc-miR-101-3pii	L596_g10154.t1	487	-83.85	172	-31.49	124669	22	1388	695 559 1331
	>>sc-miR-111-3pii	L596_g10154.t1	487	-83.85	172	-31.49	560195	22	1388	695 559 1331
	>>sc-miR-300	L596_g3501.t1	487	-92.52	172	-37.67	5903938	23	1745	1038 1078 979
	>>sc-miR-301-3p	L596_g23767.t1	487	-74.86	200	-48.15	5923532	22	937	573 407 236
	>>sc-miR-349-3piii	L596_g8954.t1	487	-55.93	175	-21.74	7808354	23	448	148 243 283
	>>sc-miR-254-3p	L596_g2776.t1	486	-84.48	163	-30.56	4783079	22	479	18 61 191
	>>sc-miR-275-3pii	L596_g10154.t1	486	-82.61	169	-27.81	5102109	23	1388	694 553 1330
	>>sc-miR-141-3p	L596_g24138.t1	484	-89.65	168	-31.7	1690495	22	1355	701 129 792
	>>sc-miR-141-3p	L596_g24138.t2	484	-89.65	168	-31.7	1695878	22	1355	701 129 792
	>>sc-miR-183	L596_g19428.t2	484	-81.43	170	-29.74	3005517	22	1765	701 914 290
	>>sc-miR-220	L596_g6287.t1	484	-70.59	179	-31.96	4288985	22	1009	280 68 81
	>>sc-miR-26-3p	L596_g24138.t1	484	-91.35	168	-33.5	4956940	22	1355	701 125 791
	>>sc-miR-26-3p	L596_g24138.t2	484	-91.35	168	-33.5	4962323	22	1355	701 125 791
	>>sc-miR-26-3p	L596_g3393.t1	483	-79.59	165	-28.46	4970972	22	1248	454 530 1
	>>sc-miR-275-3pi	L596_g3393.t1	483	-79.26	164	-27.98	5095408	22	1248	454 529 1
	>>sc-miR-333	L596_g3393.t1	483	-79.26	164	-27.98	7179711	22	1248	454 529 1
	>>sc-miR-26-3p	L596_g3501.t1	482	-85.93	175	-37.25	4970668	22	1745	1040 981 1076
	>>sc-miR-349-3pi	L596_g8954.t1	482	-55.93	170	-21.74	7746136	22	448	149 244 284
	>>sc-miR-142	L596_g27846.t1	480	-66.29	161	-22.42	1764457	22	750	196 328 387
	>>sc-miR-142	L596_g27846.t2	480	-66.29	161	-22.42	1770206	22	750	196 328 387
	>>sc-miR-170-5p	L596_g15862.t1	480	-51.08	167	-19.35	2620992	22	1601	1209 1291 590
	>>sc-miR-286	L596_g15862.t1	480	-51.08	167	-19.35	5358584	22	1601	1209 1291 590
	>>sc-miR-147	L596_g3501.t1	478	-77.92	167	-30.81	1859768	22	1745	1040 981 1076
	>>sc-miR-170-5p	L596_g7871.t1	478	-37.05	166	-13.01	2633582	22	1479	708 1014 378
	>>sc-miR-170-5p	L596_g7871.t2	478	-37.05	166	-13.01	2637610	22	1479	708 1014 378
	>>sc-miR-286	L596_g7871.t1	478	-37.05	166	-13.01	5371174	22	1479	708 1014 378
	>>sc-miR-286	L596_g7871.t2	478	-37.05	166	-13.01	5375202	22	1479	708 1014 378
	>>sc-miR-97	L596_g12264.t1	477	-55.12	169	-18.96	9896255	23	1718	133 690 1235
	>>sc-miR-11	L596_g8558.t1	475	-67.95	176	-26.61	488041	22	1260	331 779 1096
	>>sc-miR-211	L596_g642.t1	475	-81.9	171	-32.92	3946427	22	1056	28 521 46
	>>sc-miR-211	L596_g642.t2	475	-81.9	171	-32.92	3947011	22	1563	808 1301 826
	>>sc-miR-125	L596_g27828.t1	474	-44.97	165	-17.22	1174922	22	381	83 1 43
	>>sc-miR-129	L596_g15750.t1	474	-64.08	158	-21.36	1254148	21	1172	458 501 809
	>>sc-miR-158	L596_g28199.t1	474	-68.27	167	-26.92	2173034	22	520	160 208 291
	>>sc-miR-300	L596_g24138.t1	474	-92.5	168	-32.47	5890210	23	1355	699 123 789
	>>sc-miR-300	L596_g24138.t2	474	-92.5	168	-32.47	5895593	23	1355	699 123 789	195
	>>sc-miR-120	L596_g24265.t1	473	-75.68	163	-30.81	1013269	23	1696	1183 147 938
	>>sc-miR-125	L596_g12664.t1	473	-39.12	159	-15.1	1153702	22	1496	951 1298 1013
	>>sc-miR-314-3p	L596_g7773.t1	473	-64.68	160	-23.79	6435357	22	393	300 286 258
	>>sc-miR-766	L596_g24265.t1	473	-73.06	163	-30.81	8883846	22	1696	1184 148 939
	>>sc-miR-26-3p	L596_g10154.t1	472	-88.05	166	-31.95	4946564	22	1388	693 558 1331
	>>sc-miR-308-5p	L596_g5425.t1	472	-78.72	162	-30.18	6280718	22	298	13 205 1
	>>sc-miR-318-3p	L596_g6462.t1	472	-48.77	163	-20.06	6589528	23	1570	796 397 668
	>>sc-miR-349-3pii	L596_g8954.t1	472	-52.84	170	-20.71	7777245	22	448	148 243 283
	>>sc-miR-142	L596_g8667.t1	471	-44.9	163	-18.67	1765759	22	507	268 223 1
	>>sc-miR-275-3pi	L596_g10154.t1	471	-82.02	164	-28.03	5071000	22	1388	694 553 1330
	>>sc-miR-275-3pi	L596_g26353.t1	471	-80.5	164	-31.73	5093980	22	563	68 158 105
	>>sc-miR-333	L596_g10154.t1	471	-82.02	164	-28.03	7155303	22	1388	694 553 1330
	>>sc-miR-333	L596_g26353.t1	471	-80.5	164	-31.73	7178283	22	563	68 158 105
	>>sc-miR-114	L596_g14419.t1	470	-49.94	162	-21.68	659292	23	1795	1142 656 1678
	>>sc-miR-174	L596_g3321.t1	470	-58.39	167	-20.87	2729323	22	820	639 385 724
	>>sc-miR-147	L596_g10154.t1	469	-76.33	160	-28.9	1835664	22	1388	694 1331 557
	>>sc-miR-129	L596_g9617.t1	468	-66.16	163	-25.35	1274887	21	842	335 669 46
	>>sc-miR-295-3p	L596_g1713.t1	468	-78.15	156	-26.05	5670639	21	444	19 76 133
	>>sc-miR-300	L596_g3393.t1	468	-84.06	160	-30.82	5904242	23	1248	452 528 1
	>>sc-miR-101-5pii	L596_g18664.t1	467	-79.51	156	-27.63	202418	22	549	186 206 166
	>>sc-miR-158	L596_g13467.t1	467	-67.68	162	-26.92	2150741	22	508	134 189 272
	>>sc-miR-220	L596_g663.t3	467	-62.12	164	-24.65	4283136	22	915	718 41 257
	>>sc-miR-301-5pii	L596_g18664.t1	467	-73.77	156	-25.4	5988692	22	549	186 206 166
	>>sc-miR-316	L596_g24138.t1	467	-78.79	160	-27.87	6512390	22	1355	701 129 791
	>>sc-miR-316	L596_g24138.t2	467	-78.79	160	-27.87	6517773	22	1355	701 129 791
	>>sc-miR-170-5p	L596_g9039.t1	466	-39.63	163	-16.54	2644063	22	1542	689 1224 1323
	>>sc-miR-223	L596_g20950.t1	466	-33.81	158	-14.17	4367640	21	1690	10 472 537
	>>sc-miR-286	L596_g9039.t1	466	-39.63	163	-16.54	5381655	22	1542	689 1224 1323
	>>sc-miR-147	L596_g26353.t1	465	-74.13	162	-32.49	1858644	22	563	67 160 105
	>>sc-miR-156	L596_g16099.t2	465	-69.9	161	-29.41	2089897	22	1335	571 846 734
	>>sc-miR-156	L596_g16099.t1	465	-69.9	161	-29.41	2091297	22	1675	411 686 574
	>>sc-miR-302	L596_g14090.t1	465	-65.94	155	-21.98	6009037	22	336	5 46 87
	>>sc-miR-279	L596_g25957.t1	464	-58.85	160	-21.62	5176966	22	1137	448 260 333
	>>sc-miR-97	L596_g20625.t1	464	-43.21	162	-17.31	9911558	23	1610	1087 929 1191
	>>sc-miR-170-5p	L596_g728.t1	463	-32.48	157	-11.59	2636378	22	1218	105 349 56
	>>sc-miR-220	L596_g13294.t1	463	-58.75	166	-28.32	4264859	22	1074	780 257 718
	>>sc-miR-286	L596_g728.t1	463	-32.48	157	-11.59	5373970	22	1218	105 349 56
	>>sc-miR-1205	L596_g22892.t2	462	-52.66	166	-23.23	1038315	23	1619	179 119 1119
	>>sc-miR-1205	L596_g22892.t1	462	-52.66	166	-23.23	1039006	23	1433	179 119 1119
	>>sc-miR-1205	L596_g26704.t1	462	-61.55	162	-23.83	1047828	23	1320	433 908 1197
	>>sc-miR-181	L596_g14419.t1	462	-52.25	162	-21.68	2930249	22	1795	1143 656 1679
	>>sc-miR-274	L596_g14419.t1	462	-49.5	162	-21.68	5045661	22	1795	1143 656 1679
	>>sc-miR-97	L596_g11099.t1	462	-50.31	164	-20.57	9894167	23	1268	203 1118 937
	>>sc-miR-1205	L596_g8558.t1	461	-61.33	155	-25.06	1048003	23	1260	331 1099 778
	>>sc-miR-26-3p	L596_g26353.t1	461	-77.07	162	-31.97	4969544	22	563	67 160 105
	>>sc-miR-306	L596_g26500.t2	461	-52.86	167	-27.5	6148708	23	1611	883 628 1046
	>>sc-miR-306	L596_g26500.t1	461	-52.86	167	-27.5	6153198	23	1611	883 628 1046
	>>sc-miR-314-3p	L596_g23550.t1	461	-84.64	155	-29.38	6424907	22	1465	745 844 1132
	>>sc-miR-108	L596_g21388.t1	460	-68.13	174	-30	419475	22	1329	1167 261 936
	>>sc-miR-147	L596_g23550.t1	460	-80.57	158	-27.78	1851884	22	1465	1133 746 845
	>>sc-miR-149-5p	L596_g25887.t2	460	-54.4	156	-21.71	1940008	23	1686	1542 372 754
	>>sc-miR-149-5p	L596_g25887.t3	460	-54.4	156	-21.71	1941979	23	1686	1542 372 754
	>>sc-miR-170-5p	L596_g18702.t2	460	-34.51	162	-15.24	2631750	22	1510	560 29 532
	>>sc-miR-170-5p	L596_g9538.t1	460	-49.8	158	-20.17	2642841	22	1800	1129 255 1632
	>>sc-miR-184	L596_g24265.t1	460	-67.54	158	-24.03	3035354	23	1696	1183 143 938
	>>sc-miR-286	L596_g18702.t2	460	-34.51	162	-15.24	5369342	22	1510	560 29 532
	>>sc-miR-286	L596_g9538.t1	460	-49.8	158	-20.17	5380433	22	1800	1129 255 1632
	>>sc-miR-336	L596_g2122.t1	460	-56.61	155	-19.92	7267772	22	966	256 414 614
	>>sc-miR-125	L596_g17754.t1	459	-41.11	164	-19.2	1160349	22	185	116 75 32
	>>sc-miR-125	L596_g26945.t1	459	-42.72	156	-17.45	1172757	22	425	22 323 356
	>>sc-miR-158	L596_g13729.t1	459	-61.28	157	-24.23	2150249	22	1429	288 343 1149
	>>sc-miR-158	L596_g13729.t3	459	-61.28	157	-24.23	2151242	22	1257	288 343 1149
	>>sc-miR-170-5p	L596_g13180.t1	459	-46.23	163	-19	2616485	22	1688	1338 1127 1076
	>>sc-miR-286	L596_g13180.t1	459	-46.23	163	-19	5354077	22	1688	1338 1127 1076
	>>sc-miR-316	L596_g3393.t1	459	-72.37	157	-27.43	6526422	22	1248	454 530 1
	>>sc-miR-26-3p	L596_g23550.t1	458	-78.84	154	-27.03	4962784	22	1465	1133 746 845
	>>sc-miR-291-3pi	L596_g14283.t1	458	-43	160	-18.16	5575721	21	1340	793 774 140
	>>sc-miR-300	L596_g19428.t2	458	-71.49	159	-25.55	5898654	23	1765	698 911 1721
	>>sc-miR-301-3p	L596_g6010.t1	458	-45.72	157	-18.22	5937670	22	1351	485 308 838
	>>sc-miR-87-3pi	L596_g26229.t2	458	-56.28	166	-25.28	9477255	22	1751	1328 180 534
	>>sc-miR-87-3pi	L596_g26229.t3	458	-56.28	166	-25.28	9481768	22	1751	1328 180 534
	>>sc-miR-87-3pi	L596_g26229.t1	458	-56.28	166	-25.28	9485134	22	1751	1328 180 534
	>>sc-miR-101-5pii	L596_g16099.t2	457	-69.91	161	-25.87	192248	22	1335	571 734 846
	>>sc-miR-101-5pii	L596_g16099.t1	457	-69.91	161	-25.87	193648	22	1675	411 574 686
	>>sc-miR-111-5p	L596_g16099.t2	457	-67.68	161	-27.67	596665	22	1335	571 734 846
	>>sc-miR-111-5p	L596_g16099.t1	457	-67.68	161	-27.67	598065	22	1675	411 574 686
	>>sc-miR-140	L596_g3248.t1	457	-45.96	158	-16.9	1671322	22	1377	413 883 930
	>>sc-miR-177	L596_g16099.t2	457	-67.68	161	-27.67	2774295	22	1335	571 734 846
	>>sc-miR-177	L596_g16099.t1	457	-67.68	161	-27.67	2775695	22	1675	411 574 686
	>>sc-miR-20	L596_g22138.t1	457	-71.65	155	-24.72	3439563	22	1761	918 1 15
	>>sc-miR-222	L596_g10939.t1	457	-67.51	172	-29.21	4324976	22	518	39 70 238
	>>sc-miR-301-5pii	L596_g16099.t2	457	-68.65	161	-29.37	5978522	22	1335	571 734 846
	>>sc-miR-301-5pii	L596_g16099.t1	457	-68.65	161	-29.37	5979922	22	1675	411 574 686
	>>sc-miR-332	L596_g14250.t1	457	-59.11	158	-21.08	7129157	24	1311	314 284 275
	>>sc-miR-332	L596_g14250.t2	457	-59.11	158	-21.08	7130062	24	1311	314 284 275
	>>sc-miR-332	L596_g14250.t3	457	-59.11	158	-21.08	7130595	24	1311	314 284 275
	>>sc-miR-338	L596_g2122.t1	457	-46.06	154	-15.41	7329990	22	966	458 658 300
	>>sc-miR-1185	L596_g6537.t1	456	-56.09	156	-21.5	862400	23	1729	1159 1487 384
	>>sc-miR-135	L596_g8293.t2	456	-52.73	155	-19.57	1454150	21	1690	511 553 525
	>>sc-miR-135	L596_g8293.t1	456	-52.73	155	-19.57	1459084	21	1149	511 553 525
	>>sc-miR-141-3p	L596_g3393.t1	456	-68.31	157	-24.74	1704527	22	1248	454 529 1
	>>sc-miR-156	L596_g18664.t1	456	-72.99	152	-25.27	2100067	22	549	170 186 206
	>>sc-miR-349-3piii	L596_g27464.t1	456	-40.43	156	-14.21	7802027	23	1739	809 1424 290	510
	>>sc-miR-97	L596_g13026.t1	456	-44.6	159	-17.3	9896569	23	1686	154 203 130	510
	>>sc-miR-101-3pi	L596_g18121.t1	455	-58.93	160	-23.53	112418	22	1777	1473 333 1187
	>>sc-miR-111-3pi	L596_g18121.t1	455	-58.93	160	-23.53	547944	22	1777	1473 333 1187
	>>sc-miR-111-5p	L596_g18664.t1	455	-69.14	152	-23.8	606835	22	549	186 206 166
	>>sc-miR-170-5p	L596_g3469.t1	455	-38.52	152	-14.55	2633343	22	1560	39 473 875
	>>sc-miR-177	L596_g18664.t1	455	-69.14	152	-23.8	2784465	22	549	186 206 166
	>>sc-miR-286	L596_g3469.t1	455	-38.52	152	-14.55	5370935	22	1560	39 473 875
	>>sc-miR-314-5p	L596_g18664.t1	455	-63.69	152	-22.11	6455327	22	549	186 206 166
	>>sc-miR-315	L596_g18121.t1	455	-56.53	160	-22.51	6489763	21	1777	1474 334 1188
	>>sc-miR-316	L596_g10154.t1	455	-76.39	158	-29.86	6502014	22	1388	693 1334 558
	>>sc-miR-343	L596_g18121.t1	455	-58.93	160	-23.53	7485251	22	1777	1473 333 1187
	>>sc-miR-350-3p	L596_g18121.t1	455	-58.36	160	-24.46	7827450	22	1777	1473 333 1187
	>>sc-miR-49-3p	L596_g18205.t1	455	-42.52	158	-15.08	8195819	22	1698	1495 919 405
	>>sc-miR-775	L596_g1713.t1	455	-50.53	154	-18.55	9123738	23	444	68 125 9
	>>sc-miR-162	L596_g25727.t1	454	-48.55	163	-21.29	2315105	23	1714	1526 852 452
	>>sc-miR-190	L596_g10961.t1	454	-52.33	158	-21.67	3142685	22	1712	1321 1555 1494
	>>sc-miR-223	L596_g1941.t1	454	-42.89	152	-15.83	4373434	21	1705	691 1385 1026
	>>sc-miR-225	L596_g13678.t1	454	-47.42	154	-18.98	4389772	22	1515	1175 599 733
	>>sc-miR-349-3pi	L596_g27464.t1	454	-40.43	154	-14.21	7739809	22	1739	810 1425 291
	>>sc-miR-141-3p	L596_g10154.t1	453	-75.26	159	-29.75	1680119	22	1388	694 1334 558
	>>sc-miR-170-5p	L596_g4071.t1	453	-34.12	155	-12.95	2640695	22	1553	354 542 174
	>>sc-miR-286	L596_g4071.t1	453	-34.12	155	-12.95	5378287	22	1553	354 542 174
	>>sc-miR-291-3pi	L596_g1713.t1	453	-36.6	151	-12.2	5577312	21	444	43 100 157
	>>sc-miR-291-3pi	L596_g6978.t2	453	-36.27	159	-14.93	5588181	21	494	168 23 45
	>>sc-miR-291-3pi	L596_g6978.t3	453	-36.27	159	-14.93	5590136	21	494	168 23 45
	>>sc-miR-299	L596_g6537.t1	453	-45.16	157	-16.1	5808731	22	1729	939 1188 1516
	>>sc-miR-342	L596_g25724.t1	453	-70.69	159	-30.57	7449334	22	1781	1215 1266 1185
	>>sc-miR-89	L596_g1476.t1	453	-44.58	151	-15.42	9587693	23	1598	1101 1304 1419
	>>sc-miR-118	L596_g24307.t1	452	-54.19	153	-18.45	797236	23	1232	844 228 465
	>>sc-miR-119	L596_g6903.t1	452	-36.11	155	-14.29	895352	21	870	332 263 379
	>>sc-miR-119	L596_g6903.t2	452	-36.11	155	-14.29	900642	21	870	332 263 379
	>>sc-miR-125	L596_g24378.t1	452	-40.4	155	-16.95	1169693	22	1469	72 123 546
	>>sc-miR-170-5p	L596_g23117.t1	452	-52.57	157	-18.78	2623928	22	1662	160 39 544
	>>sc-miR-286	L596_g23117.t1	452	-52.57	157	-18.78	5361520	22	1662	160 39 544
	>>sc-miR-296	L596_g11563.t2	452	-35.16	153	-13.95	5725971	23	1760	1137 955 371
	>>sc-miR-141-3p	L596_g26353.t1	451	-81.35	154	-32.39	1703099	22	563	65 106 160
	>>sc-miR-275-3pi	L596_g23550.t1	451	-70.88	151	-24.96	5087220	22	1465	1134 747 846
	>>sc-miR-308-3p	L596_g24581.t1	451	-59.02	159	-25.73	6232452	22	1354	781 701 1081
	>>sc-miR-333	L596_g23550.t1	451	-70.88	151	-24.96	7171523	22	1465	1134 747 846
	>>sc-miR-125	L596_g11931.t1	450	-41.01	156	-19.61	1153465	22	1285	993 1052 540
	>>sc-miR-314-5p	L596_g16099.t2	450	-68.45	157	-28.1	6445157	22	1335	571 733 842
	>>sc-miR-314-5p	L596_g16099.t1	450	-68.45	157	-28.1	6446557	22	1675	411 573 682
	>>sc-miR-755	L596_g19741.t1	450	-45.52	157	-19.4	8541490	24	1265	448 396 156
	>>sc-miR-101-3pi	L596_g25493.t1	449	-57.81	158	-21.6	110195	22	1627	439 1061 574
	>>sc-miR-111-3pi	L596_g25493.t1	449	-57.81	158	-21.6	545721	22	1627	439 1061 574
	>>sc-miR-13	L596_g22125.t1	449	-46.26	153	-17.01	1291872	22	453	115 254 353
	>>sc-miR-137	L596_g3277.t1	449	-45.73	155	-15.88	1513466	23	806	279 299 317
	>>sc-miR-163	L596_g7622.t2	449	-46.61	161	-19.47	2354627	23	1743	9 1621 1043
	>>sc-miR-255-5p	L596_g26844.t1	449	-30.9	167	-16.18	4812973	21	1672	674 643 653
	>>sc-miR-296	L596_g20305.t1	449	-35.1	156	-13.7	5737434	23	320	127 27 231
	>>sc-miR-331	L596_g15946.t1	449	-43.26	152	-16.19	7102476	24	1526	629 1158 769
	>>sc-miR-343	L596_g25493.t1	449	-57.81	158	-21.6	7483028	22	1627	439 1061 574
	>>sc-miR-95-3p	L596_g2122.t1	449	-52.21	150	-18.16	9818710	22	966	460 660 302
	>>sc-miR-101-5pii	L596_g12264.t1	448	-56.39	158	-23.71	190247	22	1718	236 548 1092
	>>sc-miR-125	L596_g4308.t1	448	-37.46	157	-17.64	1174802	22	899	607 653 702
	>>sc-miR-263	L596_g21756.t1	448	-46	154	-16.33	4925461	22	403	60 185 359
	>>sc-miR-263	L596_g21756.t2	448	-46	154	-16.33	4933570	22	403	60 185 359
	>>sc-miR-301-5pii	L596_g12264.t1	448	-53.58	158	-20.82	5976521	22	1718	236 548 1092
	>>sc-miR-349-3pi	L596_g27297.t1	448	-41.75	154	-14.69	7737296	22	294	52 85 20	1015
	>>sc-miR-349-3pii	L596_g26422.t1	448	-45.17	160	-18.48	7771268	22	1419	293 213 197
	>>sc-miR-349-3piii	L596_g27297.t1	448	-41.75	154	-14.69	7799514	23	294	51 84 19
	>>sc-miR-350-3p	L596_g25493.t1	448	-58.58	158	-22.06	7825227	22	1627	439 1062 574
	>>sc-miR-86-5p	L596_g3499.t1	448	-47.72	154	-19.1	9450454	24	351	30 273 37
	>>sc-miR-92	L596_g24180.t1	448	-44.3	153	-19.47	9686282	22	1507	1118 1302 829	130	964	281
	>>sc-miR-106	L596_g25361.t1	447	-72.59	154	-33.54	357717	23	1398	1094 1307 1289
	>>sc-miR-170-5p	L596_g1664.t2	447	-40.12	151	-14.93	2621496	22	1689	616 697 829
	>>sc-miR-216-5p	L596_g21756.t1	447	-41.4	158	-21.89	4116627	24	403	184 57 360
	>>sc-miR-216-5p	L596_g21756.t2	447	-41.4	158	-21.89	4124736	24	403	184 57 360
	>>sc-miR-280-5pi	L596_g7622.t2	447	-52.6	152	-18.37	5247764	22	1743	1622 12 1044
	>>sc-miR-280-5pii	L596_g7622.t2	447	-52.6	152	-18.37	5278873	23	1743	1621 11 1043
	>>sc-miR-286	L596_g1664.t2	447	-40.12	151	-14.93	5359088	22	1689	616 697 829
	>>sc-miR-301-3p	L596_g20982.t1	447	-61.36	155	-29.01	5925523	22	533	446 212 483
	>>sc-miR-315	L596_g25493.t1	447	-51.21	156	-19.06	6487540	21	1627	440 1062 575
	>>sc-miR-316	L596_g23550.t1	447	-74.49	151	-25.74	6518234	22	1465	1133 746 845
	>>sc-miR-111-5p	L596_g12821.t1	446	-57.04	155	-20.06	595653	22	324	129 152 9
	>>sc-miR-118	L596_g16552.t1	446	-37.57	159	-14.9	784256	23	663	579 549 560
	>>sc-miR-177	L596_g12821.t1	446	-57.04	155	-20.06	2773283	22	324	129 152 9
	>>sc-miR-27	L596_g16121.t1	446	-58.57	152	-20.25	5016821	22	870	16 241 162
	>>sc-miR-316	L596_g26353.t1	446	-69.09	154	-27.58	6524994	22	563	67 105 160
	>>sc-miR-141-3p	L596_g23550.t1	445	-67.75	149	-23	1696339	22	1465	1135 746 845
	>>sc-miR-190	L596_g3199.t1	445	-48.43	153	-17.69	3169023	22	571	317 13 490
	>>sc-miR-21	L596_g10262.t1	445	-46.84	154	-15.71	3888948	23	1387	1142 999 1013
	>>sc-miR-220	L596_g27640.t1	445	-46.92	153	-22.32	4288791	22	1322	45 619 467
	>>sc-miR-318-5p	L596_g4226.t1	445	-49.64	158	-19.46	6623609	20	1322	703 574 558
	>>sc-miR-769	L596_g9923.t1	445	-60.77	151	-21.64	8990077	21	1675	1409 1428 1391
	>>sc-miR-138	L596_g20531.t1	444	-43.94	155	-15.64	1538431	22	1368	1280 1214 48	272	748
	>>sc-miR-170-5p	L596_g7305.t1	444	-35.03	158	-14.83	2637334	22	310	33 188 249
	>>sc-miR-171	L596_g23450.t1	444	-61.53	155	-21.89	2657773	21	1141	474 115 934
	>>sc-miR-172	L596_g7462.t1	444	-48.05	164	-23.52	2703178	22	1564	1017 1420 1530
	>>sc-miR-220	L596_g17608.t1	444	-49.11	151	-16.94	4269961	22	1791	498 815 206
	>>sc-miR-220	L596_g6982.t1	444	-50.37	156	-20.48	4287621	22	1520	931 835 914
	>>sc-miR-286	L596_g7305.t1	444	-35.03	158	-14.83	5374926	22	310	33 188 249
	>>sc-miR-353	L596_g16934.t1	444	-28.21	154	-10.78	7941671	22	1294	354 187 443
	>>sc-miR-764	L596_g6429.t1	444	-24.4	152	-8.99	8833389	23	1623	333 764 448
	>>sc-miR-114	L596_g1941.t1	443	-47.97	160	-16.84	671463	23	1705	829 809 797
	>>sc-miR-125	L596_g27823.t1	443	-32.56	153	-11.5	1173521	22	1216	796 923 955
	>>sc-miR-125	L596_g27823.t2	443	-32.56	153	-11.5	1176381	22	1216	796 923 955
	>>sc-miR-181	L596_g1941.t1	443	-46.76	160	-18.76	2942420	22	1705	830 810 798
	>>sc-miR-274	L596_g1941.t1	443	-40.39	160	-16.35	5057832	22	1705	830 810 798
	>>sc-miR-353	L596_g21285.t1	443	-35.28	161	-15.51	7951738	22	1467	318 396 478
	>>sc-miR-125	L596_g16824.t1	442	-29.98	156	-12.16	1159045	22	349	248 52 1
	>>sc-miR-283	L596_g16488.t1	442	-42.12	152	-18.47	5294228	22	1288	982 471 1106
	>>sc-miR-287	L596_g4203.t1	442	-47.94	151	-16.28	5402066	21	1583	923 218 883
	>>sc-miR-332	L596_g22379.t2	442	-50.3	150	-20.46	7136803	24	1188	804 885 112
	>>sc-miR-332	L596_g22379.t1	442	-50.3	150	-20.46	7142538	24	1074	804 885 112
	>>sc-miR-338	L596_g5820.t1	442	-44.72	150	-18.8	7337501	22	1708	1000 1282 985
	>>sc-miR-101-5pii	L596_g12821.t1	441	-64.59	150	-22.67	191236	22	324	133 152 9
	>>sc-miR-11	L596_g26704.t1	441	-56.08	151	-19.22	487866	22	1320	434 909 1198
	>>sc-miR-156	L596_g12821.t1	441	-60.92	150	-21.66	2088885	22	324	9 133 152
	>>sc-miR-16	L596_g19428.t2	441	-55.55	148	-20.33	2227792	22	1765	704 917 300
	>>sc-miR-215	L596_g27132.t1	441	-50.08	155	-19.63	4069516	22	365	217 28 244
	>>sc-miR-225	L596_g17463.t1	441	-36.24	158	-17.27	4391672	22	1309	926 440 1208
	>>sc-miR-225	L596_g17463.t2	441	-36.24	158	-17.27	4392253	22	1309	926 440 1208
	>>sc-miR-301-3p	L596_g4302.t1	441	-41.74	151	-15.56	5937305	22	1262	632 305 1230
	>>sc-miR-301-5pii	L596_g12821.t1	441	-58.85	150	-20.08	5977510	22	324	133 152 9
	>>sc-miR-318-5p	L596_g8293.t2	441	-51.6	147	-17.2	6618244	20	1690	1054 1096 1124
	>>sc-miR-318-5p	L596_g8293.t1	441	-51.6	147	-17.2	6623178	20	1149	1054 1096 1124
	>>sc-miR-111-5p	L596_g12264.t1	440	-52.1	158	-20.82	594664	22	1718	236 541 1092
	>>sc-miR-119	L596_g19164.t1	440	-30.14	149	-10.72	881935	21	1061	891 278 305
	>>sc-miR-119	L596_g27134.t1	440	-33.65	149	-13.02	894716	21	1764	1153 529 1538
	>>sc-miR-125	L596_g16581.t1	440	-29.51	158	-15.49	1159427	22	173	118 1 79
	>>sc-miR-140	L596_g13514.t1	440	-44.99	153	-15.36	1652877	22	1283	308 72 390
	>>sc-miR-150	L596_g3082.t1	440	-66.9	148	-25.12	2011204	22	1115	97 170 239
	>>sc-miR-177	L596_g12264.t1	440	-52.1	158	-20.82	2772294	22	1718	236 541 1092
	>>sc-miR-19	L596_g26500.t2	440	-61.44	156	-24.34	3131135	23	1611	1152 1166 383
	>>sc-miR-19	L596_g26500.t1	440	-61.44	156	-24.34	3135625	23	1611	1152 1166 383
	>>sc-miR-11	L596_g3975.t2	439	-55.62	149	-19.18	495941	22	765	245 619 150
	>>sc-miR-118	L596_g25493.t1	439	-36.18	153	-12.47	794593	23	1627	26 1495 1118
	>>sc-miR-149-5p	L596_g13985.t2	439	-45.11	152	-19.44	1931598	23	507	80 18 433
	>>sc-miR-156	L596_g7647.t1	439	-59.13	154	-24.71	2105097	22	169	104 36 17
	>>sc-miR-314-5p	L596_g12821.t1	439	-57.23	150	-21.06	6444145	22	324	133 148 9
	>>sc-miR-71-5p	L596_g7454.t1	439	-39.9	155	-17.14	8458362	20	1506	562 532 1257
	>>sc-miR-772	L596_g7454.t1	439	-40.48	155	-17.26	9049433	21	1506	561 531 1256
	>>sc-miR-188	L596_g20090.t1	438	-47.35	151	-17.14	3096013	22	800	721 517 289
	>>sc-miR-338	L596_g19156.t1	438	-28.64	152	-11.13	7326455	22	246	103 70 132
	>>sc-miR-10	L596_g18220.t2	437	-44.52	147	-16.84	42812	22	1791	243 272 748
	>>sc-miR-10	L596_g1822.t1	437	-44.52	147	-16.84	47117	22	1791	243 272 748
	>>sc-miR-117	L596_g16488.t1	437	-41.59	155	-22.44	752314	22	1288	981 471 1106	528
	>>sc-miR-215	L596_g15532.t1	437	-43.63	151	-20.24	4049369	22	547	70 245 453
	>>sc-miR-215	L596_g14496.t1	437	-50.29	150	-23.24	4050202	22	1319	795 657 1283
	>>sc-miR-222	L596_g21024.t1	437	-48.92	150	-21.06	4335776	22	529	335 256 286
	>>sc-miR-301-3p	L596_g19836.t1	437	-58.1	147	-19.77	5926697	22	234	72 15 129
	>>sc-miR-190	L596_g21438.t2	436	-48	147	-18.13	3156601	22	634	322 252 310
	>>sc-miR-190	L596_g21438.t1	436	-48	147	-18.13	3158310	22	634	322 252 310
	>>sc-miR-314-5p	L596_g12264.t1	436	-51.5	154	-19.04	6443156	22	1718	236 548 1085
	>>sc-miR-765	L596_g15946.t1	436	-60.07	154	-21.4	8844580	21	1526	600 573 1119
	>>sc-miR-101-5pii	L596_g7647.t1	435	-64.59	148	-24.99	207448	22	169	17 104 36
	>>sc-miR-108	L596_g4027.t1	435	-57.46	152	-23.45	429550	22	1748	1103 744 1659
	>>sc-miR-118	L596_g6982.t1	435	-44.19	147	-16.76	803413	23	1520	1296 208 1117	272	748
	>>sc-miR-21	L596_g15665.t1	435	-48.77	155	-21.54	3894181	23	1670	967 606 1181
	>>sc-miR-212	L596_g7622.t2	435	-52.13	148	-18.68	3972295	23	1743	10 1617 1039
	>>sc-miR-223	L596_g3499.t1	435	-30.99	147	-10.87	4379687	21	351	13 256 139
	>>sc-miR-291-3pii	L596_g27634.t1	435	-38.77	147	-15.34	5627356	21	1467	289 323 977
	>>sc-miR-301-5pii	L596_g7647.t1	435	-59.88	148	-24.08	5993722	22	169	17 104 36
	>>sc-miR-318-3p	L596_g14892.t1	435	-50.97	147	-24.34	6573261	23	1329	557 657 1049
	>>sc-miR-757	L596_g642.t1	435	-53.3	146	-19.67	8612777	23	1056	288 511 558
	>>sc-miR-757	L596_g642.t2	435	-53.3	146	-19.67	8613361	23	1563	1068 1291 1338
	>>sc-miR-119	L596_g17422.t1	434	-33.5	148	-12.43	878548	21	239	60 107 29
	>>sc-miR-287	L596_g1053.t1	433	-48.17	148	-17.65	5382442	21	1482	856 1 1184
	>>sc-miR-291-3pi	L596_g7164.t1	433	-32.23	147	-14.28	5588738	21	591	452 1 171
	>>sc-miR-318-3p	L596_g8293.t2	433	-34.22	148	-13.07	6587135	23	1690	132 1284 1450
	>>sc-miR-55-5p	L596_g19869.t1	433	-47.5	147	-18.97	8291220	23	1782	327 956 345
	>>sc-miR-353	L596_g27843.t2	432	-32.68	146	-13.97	7953720	22	1761	636 1594 743
	>>sc-miR-353	L596_g27843.t1	432	-32.68	146	-13.97	7955424	22	1761	636 1594 743
	>>sc-miR-353	L596_g27134.t1	432	-32.76	146	-12.22	7956459	22	1764	786 1115 262
	>>sc-miR-170-5p	L596_g21278.t1	431	-36.44	146	-12.8	2630408	22	1087	477 746 939
	>>sc-miR-286	L596_g21278.t1	431	-36.44	146	-12.8	5368000	22	1087	477 746 939
	>>sc-miR-762	L596_g25371.t1	431	-38.08	145	-14.18	8754446	22	1131	601 686 695
	>>sc-miR-762	L596_g25371.t2	431	-38.08	145	-14.18	8760013	22	1131	601 686 695
	>>sc-miR-108	L596_g27539.t1	430	-49.69	144	-19.79	426309	22	453	246 138 354	459
	>>sc-miR-111-5p	L596_g7647.t1	430	-54.57	148	-21.5	611865	22	169	17 104 37
	>>sc-miR-119	L596_g7723.t1	430	-28.77	144	-9.81	894952	21	1558	1281 1204 1245
	>>sc-miR-1205	L596_g3975.t2	430	-51.28	144	-18.8	1055903	23	765	149 243 617
	>>sc-miR-177	L596_g7647.t1	430	-54.57	148	-21.5	2789495	22	169	17 104 37
	>>sc-miR-318-5p	L596_g7489.t1	429	-47.11	147	-18.33	6621573	20	716	465 293 401
	>>sc-miR-213	L596_g18072.t1	428	-49.71	148	-17.38	3999002	22	1370	659 62 364
	>>sc-miR-353	L596_g25844.t1	427	-25.88	146	-10.8	7947389	22	1504	334 1 778
	>>sc-miR-176	L596_g26250.t1	426	-49.14	142	-16.38	2766100	22	1751	779 1054 1577
	>>sc-miR-201	L596_g1713.t1	426	-36.42	142	-12.14	3493009	23	444	30 87 144
	>>sc-miR-323	L596_g8902.t1	426	-59.5	143	-21.05	6812715	21	969	129 374 809
	>>sc-miR-204-5p	L596_g9791.t1	425	-44.83	142	-15.5	3670231	20	1550	240 261 298
	>>sc-miR-331	L596_g26094.t1	425	-31.38	145	-14.84	7121613	24	1750	70 466 590
	>>sc-miR-166	L596_g3987.t1	424	-53.22	144	-20.34	2451051	22	677	311 233 404
	>>sc-miR-11	L596_g22892.t2	422	-50.81	142	-18.28	478353	22	1619	1119 118 179
	>>sc-miR-11	L596_g22892.t1	422	-50.81	142	-18.28	479044	22	1433	1119 118 179
	>>sc-miR-301-3p	L596_g26633.t1	422	-55.38	142	-20.16	5938648	22	1358	673 690 707
	>>sc-miR-215	L596_g17117.t1	420	-36.55	140	-12.32	4053129	22	992	499 648 804
	>>sc-miR-295-3p	L596_g15586.t1	420	-55.42	140	-20.35	5670212	21	1256	356 588 612
	>>sc-miR-295-3p	L596_g19998.t1	420	-56.67	140	-19.08	5681226	21	315	92 101 110
	>>sc-miR-301-3p	L596_g14090.t1	420	-34.05	140	-11.37	5915710	22	336	1 38 79
	>>sc-miR-318-5p	L596_g26852.t1	420	-44.55	140	-16.11	6624377	20	1769	945 1094 1310
	>>sc-miR-349-3pi	L596_g27846.t1	420	-30.91	140	-10.43	7737385	22	750	110 242 377
	>>sc-miR-349-3pi	L596_g27846.t2	420	-30.91	140	-10.43	7743134	22	750	110 242 377
	>>sc-miR-349-3piii	L596_g27846.t1	420	-30.91	140	-10.43	7799603	23	750	109 241 376
	>>sc-miR-349-3piii	L596_g27846.t2	420	-30.91	140	-10.43	7805352	23	750	109 241 376
	>>sc-miR-101-3pi	L596_g18628.t1	400	-100.22	200	-50.11	112549	22	535	118 248
	>>sc-miR-111-3pi	L596_g18628.t1	400	-100.22	200	-50.11	548075	22	535	118 248
	>>sc-miR-343	L596_g18628.t1	400	-100.22	200	-50.11	7485382	22	535	118 248
	>>sc-miR-315	L596_g18628.t1	390	-76.96	195	-38.48	6489894	21	535	119 249
	>>sc-miR-101-5pii	L596_g5091.t2	384	-85.24	192	-42.74	206736	22	1526	632 1303
	>>sc-miR-101-5pii	L596_g5091.t1	384	-85.24	192	-42.74	213494	22	1526	632 1303
	>>sc-miR-156	L596_g5091.t2	384	-82.12	200	-47.22	2104385	22	1526	1303 632
	>>sc-miR-156	L596_g5091.t1	384	-82.12	200	-47.22	2111143	22	1526	1303 632
	>>sc-miR-301-5pii	L596_g5091.t2	384	-81.44	192	-41.59	5993010	22	1526	632 1303
	>>sc-miR-301-5pii	L596_g5091.t1	384	-81.44	192	-41.59	5999768	22	1526	632 1303
	>>sc-miR-26-3p	L596_g18628.t1	380	-86.24	190	-43.12	4965553	22	535	115 245
	>>sc-miR-350-3p	L596_g15030.t1	379	-83.16	192	-45.5	7816557	22	759	500 572
	>>sc-miR-300	L596_g18628.t1	378	-86.12	189	-43.06	5898823	23	535	113 243
	>>sc-miR-101-3pii	L596_g22130.t1	376	-82.22	200	-51.13	139202	22	1532	1241 629
	>>sc-miR-111-3pii	L596_g22130.t1	376	-82.22	200	-51.13	574728	22	1532	1241 629
	>>sc-miR-111-5p	L596_g5091.t2	376	-75.84	188	-38.79	611153	22	1526	632 1303
	>>sc-miR-111-5p	L596_g5091.t1	376	-75.84	188	-38.79	617911	22	1526	632 1303
	>>sc-miR-177	L596_g5091.t2	376	-75.84	188	-38.79	2788783	22	1526	632 1303
	>>sc-miR-177	L596_g5091.t1	376	-75.84	188	-38.79	2795541	22	1526	632 1303
	>>sc-miR-314-5p	L596_g5091.t2	376	-76.32	188	-39.03	6459645	22	1526	632 1303
	>>sc-miR-314-5p	L596_g5091.t1	376	-76.32	188	-39.03	6466403	22	1526	632 1303
	>>sc-miR-350-3p	L596_g18628.t1	376	-89.14	188	-44.57	7827581	22	535	118 248
	>>sc-miR-141-3p	L596_g18628.t1	374	-84.56	187	-42.28	1699108	22	535	115 245
	>>sc-miR-275-3pi	L596_g18628.t1	374	-86.22	187	-43.11	5089989	22	535	113 243
	>>sc-miR-333	L596_g18628.t1	374	-86.22	187	-43.11	7174292	22	535	113 243
	>>sc-miR-300	L596_g18629.t1	370	-83.58	189	-42.23	5894261	23	508	7 152
	>>sc-miR-345	L596_g887.t1	370	-83.62	185	-41.81	7589337	23	483	94 205
	>>sc-miR-300	L596_g18024.t2	369	-89.94	205	-56.08	5886425	23	1707	181 725
	>>sc-miR-275-3pii	L596_g22130.t1	368	-74.93	192	-44.14	5116642	23	1532	1238 628
	>>sc-miR-757	L596_g27683.t1	368	-58.26	189	-31.38	8609148	23	529	146 36
	>>sc-miR-275-3pii	L596_g21481.t1	367	-76.27	205	-51.77	5113336	23	732	167 510
	>>sc-miR-350-3p	L596_g2776.t1	366	-75.14	183	-37.57	7831761	22	479	21 64
	>>sc-miR-316	L596_g18628.t1	364	-74.98	182	-37.49	6521003	22	535	115 245
	>>sc-miR-26-3p	L596_g18024.t2	360	-78.98	200	-52.21	4953155	22	1707	183 722
	>>sc-miR-151	L596_g22130.t1	359	-63.09	187	-36.4	2036851	22	1532	1241 629
	>>sc-miR-300	L596_g22492.t1	359	-79.21	205	-56.08	5897200	23	927	177 764
	>>sc-miR-101-3pi	L596_g15030.t1	358	-71.95	180	-38.13	101525	22	759	500 572
	>>sc-miR-101-3pi	L596_g19942.t1	358	-76.99	191	-41.73	110872	22	583	206 83
	>>sc-miR-108	L596_g19366.t1	358	-69.93	187	-41.52	421340	22	426	280 316
	>>sc-miR-111-3pi	L596_g15030.t1	358	-71.95	180	-38.13	537051	22	759	500 572
	>>sc-miR-111-3pi	L596_g19942.t1	358	-76.99	191	-41.73	546398	22	583	206 83
	>>sc-miR-343	L596_g15030.t1	358	-71.95	180	-38.13	7474358	22	759	500 572
	>>sc-miR-343	L596_g19942.t1	358	-76.99	191	-41.73	7483705	22	583	206 83
	>>sc-miR-346	L596_g22130.t1	358	-70.22	187	-39.77	7636471	23	1532	1240 628
	>>sc-miR-275-3pi	L596_g21481.t1	357	-75.46	200	-50.74	5082227	22	732	167 510
	>>sc-miR-333	L596_g21481.t1	357	-75.46	200	-50.74	7166530	22	732	167 510
	>>sc-miR-315	L596_g15030.t1	356	-65.56	178	-34.96	6478870	21	759	501 573	926
	>>sc-miR-315	L596_g19942.t1	356	-80.05	191	-47.19	6488217	21	583	207 85
	>>sc-miR-26-3p	L596_g19164.t1	355	-65.11	179	-33.17	4957214	22	1061	95 62
	>>sc-miR-275-3pii	L596_g10761.t1	355	-75.43	192	-44.18	5103080	23	1180	273 1112
	>>sc-miR-111-5p	L596_g18629.t1	353	-65.77	192	-40.19	605731	22	508	47 254
	>>sc-miR-177	L596_g18629.t1	353	-65.77	192	-40.19	2783361	22	508	47 254
	>>sc-miR-26-3p	L596_g18532.t1	353	-71.54	187	-42.69	4959424	22	447	186 367
	>>sc-miR-300	L596_g13421.t1	353	-72.76	189	-42.31	5883607	23	257	164 49
	>>sc-miR-314-5p	L596_g18629.t1	353	-65.66	192	-38.71	6454223	22	508	47 254
	>>sc-miR-101-3pii	L596_g18532.t1	352	-70.77	187	-43.27	137529	22	447	187 368
	>>sc-miR-111-3pii	L596_g18532.t1	352	-70.77	187	-43.27	573055	22	447	187 368
	>>sc-miR-159	L596_g7194.t1	352	-50.81	181	-25.64	2204059	23	1770	965 919
	>>sc-miR-275-3pii	L596_g1693.t1	352	-72.2	179	-37.19	5108656	23	1246	842 1013
	>>sc-miR-300	L596_g18532.t1	352	-76.39	189	-46.56	5892694	23	447	184 365
	>>sc-miR-101-3pii	L596_g1693.t1	351	-74.24	178	-39.21	131216	22	1246	842 1011
	>>sc-miR-111-3pii	L596_g1693.t1	351	-74.24	178	-39.21	566742	22	1246	842 1011
	>>sc-miR-275-3pi	L596_g13427.t1	351	-67.16	196	-47.58	5075119	22	895	96 167
	>>sc-miR-275-3pi	L596_g19164.t1	351	-63.53	176	-31.98	5081650	22	1061	62 96
	>>sc-miR-333	L596_g13427.t1	351	-67.16	196	-47.58	7159422	22	895	96 167
	>>sc-miR-333	L596_g19164.t1	351	-63.53	176	-31.98	7165953	22	1061	62 96
	>>sc-miR-101-3pi	L596_g2776.t1	350	-67.44	175	-33.72	116729	22	479	21 64
	>>sc-miR-101-3pii	L596_g10761.t1	350	-70.02	187	-43.27	125640	22	1180	276 1113
	>>sc-miR-111-3pi	L596_g2776.t1	350	-67.44	175	-33.72	552255	22	479	21 64
	>>sc-miR-111-3pii	L596_g10761.t1	350	-70.02	187	-43.27	561166	22	1180	276 1113
	>>sc-miR-275-3pi	L596_g10761.t1	350	-68.91	187	-43.15	5071971	22	1180	273 1106
	>>sc-miR-315	L596_g2776.t1	350	-76.84	175	-38.42	6494074	21	479	22 65
	>>sc-miR-333	L596_g10761.t1	350	-68.91	187	-43.15	7156274	22	1180	273 1106
	>>sc-miR-343	L596_g2776.t1	350	-67.44	175	-33.72	7489562	22	479	21 64
	>>sc-miR-101-3pi	L596_g5091.t2	349	-68.89	196	-47.76	113409	22	1526	1268 268	674
	>>sc-miR-101-3pi	L596_g5091.t1	349	-68.89	196	-47.76	120167	22	1526	1268 268
	>>sc-miR-101-5pii	L596_g18629.t1	349	-62.65	196	-43.9	201314	22	508	47 254
	>>sc-miR-111-3pi	L596_g5091.t2	349	-68.89	196	-47.76	548935	22	1526	1268 268
	>>sc-miR-111-3pi	L596_g5091.t1	349	-68.89	196	-47.76	555693	22	1526	1268 268
	>>sc-miR-26-3p	L596_g10761.t1	349	-68.58	187	-42.69	4947535	22	1180	275 1105
	>>sc-miR-275-3pii	L596_g18532.t1	349	-70.23	192	-44.18	5114969	23	447	184 368
	>>sc-miR-301-5pii	L596_g18629.t1	349	-66.26	196	-42.99	5987588	22	508	47 254
	>>sc-miR-343	L596_g5091.t2	349	-68.89	196	-47.76	7486242	22	1526	1268 268
	>>sc-miR-343	L596_g5091.t1	349	-68.89	196	-47.76	7493000	22	1526	1268 268
	>>sc-miR-101-3pi	L596_g15071.t1	348	-60.06	195	-43.03	98681	22	1686	181 590
	>>sc-miR-111-3pi	L596_g15071.t1	348	-60.06	195	-43.03	534207	22	1686	181 590
	>>sc-miR-147	L596_g18628.t1	348	-64.26	174	-32.13	1854653	22	535	115 245
	>>sc-miR-300	L596_g10761.t1	348	-77.1	189	-46.56	5880805	23	1180	273 1103
	>>sc-miR-343	L596_g15071.t1	348	-60.06	195	-43.03	7471514	22	1686	181 590
	>>sc-miR-101-3pi	L596_g22492.t1	347	-66.37	200	-47.25	110926	22	927	182 249
	>>sc-miR-111-3pi	L596_g22492.t1	347	-66.37	200	-47.25	546452	22	927	182 249
	>>sc-miR-151	L596_g21481.t1	347	-65.78	187	-41.53	2033545	22	732	167 510
	>>sc-miR-315	L596_g15071.t1	347	-58.76	195	-46.68	6476026	21	1686	182 592
	>>sc-miR-343	L596_g22492.t1	347	-66.37	200	-47.25	7483759	22	927	182 249
	>>sc-miR-346	L596_g10761.t1	347	-67.01	184	-39.34	7622909	23	1180	275 1112
	>>sc-miR-346	L596_g21481.t1	347	-66.72	188	-42.54	7633165	23	732	166 510
	>>sc-miR-346	L596_g18532.t1	347	-65	184	-39.34	7634798	23	447	186 367
	>>sc-miR-101-3pii	L596_g21481.t1	346	-64.47	186	-40.16	135896	22	732	167 511
	>>sc-miR-111-3pii	L596_g21481.t1	346	-64.47	186	-40.16	571422	22	732	167 511
	>>sc-miR-151	L596_g1693.t1	346	-65.51	178	-34.27	2028865	22	1246	842 1011
	>>sc-miR-151	L596_g18532.t1	346	-63.7	184	-34.56	2035178	22	447	187 368
	>>sc-miR-26-3p	L596_g21481.t1	346	-67.65	191	-43.12	4957791	22	732	166 510
	>>sc-miR-350-3p	L596_g19942.t1	346	-70.68	181	-37.69	7825904	22	583	206 84
	>>sc-miR-26-3p	L596_g6571.t1	345	-69.51	175	-37.01	4973806	22	1291	199 2
	>>sc-miR-300	L596_g19164.t1	345	-66.61	174	-35.7	5890484	23	1061	93 60
	>>sc-miR-346	L596_g19942.t1	345	-67.54	180	-36.99	7639250	23	583	203 80
	>>sc-miR-346	L596_g9788.t1	345	-59.2	177	-30.09	7652456	23	1211	936 795
	>>sc-miR-101-5pi	L596_g19876.t1	344	-64.88	192	-45.9	166119	22	241	4 204
	>>sc-miR-141-3p	L596_g18024.t2	344	-66.83	184	-39.58	1686710	22	1707	183 722
	>>sc-miR-275-3pii	L596_g19942.t1	344	-73.97	188	-41.83	5119421	23	583	201 76
	>>sc-miR-301-5pi	L596_g19876.t1	344	-64.88	192	-45.9	5952393	22	241	4 204
	>>sc-miR-315	L596_g5091.t2	344	-56.24	191	-36.13	6490754	21	1526	1269 269
	>>sc-miR-315	L596_g5091.t1	344	-56.24	191	-36.13	6497512	21	1526	1269 269
	>>sc-miR-316	L596_g18024.t2	344	-71.49	192	-46.58	6508605	22	1707	183 722
	>>sc-miR-345	L596_g10950.t1	344	-69.47	173	-35.56	7560377	23	1701	1362 1322
	>>sc-miR-774	L596_g27098.t1	344	-66.28	174	-34.62	9109480	23	1520	1139 415
	>>sc-miR-254-3p	L596_g22130.t1	343	-49.35	179	-29.53	4774443	22	1532	1241 629
	>>sc-miR-26-3p	L596_g13427.t1	343	-65.15	183	-44.07	4950683	22	895	93 167
	>>sc-miR-275-3pii	L596_g24138.t1	343	-66.73	178	-37.29	5112485	23	1355	699 790
	>>sc-miR-275-3pii	L596_g24138.t2	343	-66.73	178	-37.29	5117868	23	1355	699 790
	>>sc-miR-101-3pi	L596_g18629.t1	342	-62.21	195	-43.09	107987	22	508	158 79
	>>sc-miR-101-3pii	L596_g24138.t1	342	-68.15	176	-35.23	135045	22	1355	702 793
	>>sc-miR-101-3pii	L596_g24138.t2	342	-68.15	176	-35.23	140428	22	1355	702 793
	>>sc-miR-111-3pi	L596_g18629.t1	342	-62.21	195	-43.09	543513	22	508	158 79
	>>sc-miR-111-3pii	L596_g24138.t1	342	-68.15	176	-35.23	570571	22	1355	702 793
	>>sc-miR-111-3pii	L596_g24138.t2	342	-68.15	176	-35.23	575954	22	1355	702 793
	>>sc-miR-118	L596_g23896.t1	342	-38.14	171	-19.07	794709	23	1254	44 310
	>>sc-miR-26-3p	L596_g9755.t1	342	-60.71	175	-31.74	4976153	22	805	330 766
	>>sc-miR-26-3p	L596_g9755.t2	342	-60.71	175	-31.74	4977129	22	1008	330 766
	>>sc-miR-275-3pi	L596_g1693.t1	342	-70.14	174	-36.16	5077547	22	1246	842 1013
	>>sc-miR-275-3pi	L596_g3287.t1	342	-70.97	187	-45.48	5094088	22	437	170 318
	>>sc-miR-275-3pi	L596_g3287.t2	342	-70.97	187	-45.48	5098051	22	437	170 318
	>>sc-miR-275-3pi	L596_g9755.t1	342	-60.57	175	-32.56	5100589	22	805	330 766
	>>sc-miR-275-3pi	L596_g9755.t2	342	-60.57	175	-32.56	5101565	22	1008	330 766
	>>sc-miR-300	L596_g1251.t1	342	-67.62	176	-35.49	5883525	23	90	55 69
	>>sc-miR-333	L596_g1693.t1	342	-70.14	174	-36.16	7161850	22	1246	842 1013
	>>sc-miR-333	L596_g3287.t1	342	-70.97	187	-45.48	7178391	22	437	170 318
	>>sc-miR-333	L596_g3287.t2	342	-70.97	187	-45.48	7182354	22	437	170 318
	>>sc-miR-333	L596_g9755.t1	342	-60.57	175	-32.56	7184892	22	805	330 766
	>>sc-miR-333	L596_g9755.t2	342	-60.57	175	-32.56	7185868	22	1008	330 766	303	236	608	646
	>>sc-miR-343	L596_g18629.t1	342	-62.21	195	-43.09	7480820	22	508	158 79
	>>sc-miR-147	L596_g18532.t1	341	-57.58	179	-33.64	1848524	22	447	186 367
	>>sc-miR-151	L596_g10761.t1	341	-62.05	184	-34.56	2023289	22	1180	276 1113
	>>sc-miR-26-3p	L596_g1693.t1	341	-74.28	173	-38.7	4953111	22	1246	841 1010	562
	>>sc-miR-346	L596_g1693.t1	341	-69.78	171	-35.15	7628485	23	1246	844 1013
	>>sc-miR-101-3pi	L596_g18024.t2	340	-62.1	200	-47.19	100151	22	1707	186 249
	>>sc-miR-101-3pii	L596_g19942.t1	340	-71.03	183	-40.92	141981	22	583	204 81
	>>sc-miR-111-3pi	L596_g18024.t2	340	-62.1	200	-47.19	535677	22	1707	186 249
	>>sc-miR-111-3pii	L596_g19942.t1	340	-71.03	183	-40.92	577507	22	583	204 81
	>>sc-miR-220	L596_g3659.t1	340	-64.9	180	-38.69	4287261	22	237	140 161
	>>sc-miR-275-3pi	L596_g26734.t1	340	-70.9	188	-41.37	5099891	22	356	121 330
	>>sc-miR-295-3p	L596_g27883.t2	340	-57.68	170	-28.84	5683680	21	1712	550 744
	>>sc-miR-295-3p	L596_g27883.t1	340	-57.68	170	-28.84	5686973	21	543	200 394
	>>sc-miR-315	L596_g18629.t1	340	-58.78	195	-42	6485332	21	508	159 80
	>>sc-miR-315	L596_g22492.t1	340	-55.26	195	-38.48	6488271	21	927	183 250
	>>sc-miR-333	L596_g26734.t1	340	-70.9	188	-41.37	7184194	22	356	121 330
	>>sc-miR-343	L596_g18024.t2	340	-62.1	200	-47.19	7472984	22	1707	186 249
	>>sc-miR-141-3p	L596_g6571.t1	339	-63.05	171	-32.2	1707361	22	1291	2 203
	>>sc-miR-147	L596_g22129.t1	339	-54.17	179	-29.75	1853973	22	1521	948 984
	>>sc-miR-147	L596_g26110.t2	339	-52.29	171	-27.16	1857764	22	1754	1166 833
	>>sc-miR-26-3p	L596_g3287.t1	339	-63.55	183	-40.33	4969652	22	437	169 319
	>>sc-miR-26-3p	L596_g3287.t2	339	-63.55	183	-40.33	4973615	22	437	169 319
	>>sc-miR-275-3pi	L596_g18532.t1	339	-68.17	187	-43.15	5083860	22	447	184 368
	>>sc-miR-301-3p	L596_g28065.t3	339	-46.21	170	-23.12	5934921	22	1429	136 40
	>>sc-miR-301-3p	L596_g28065.t1	339	-46.21	170	-23.12	5935429	22	1429	136 40
	>>sc-miR-316	L596_g19164.t1	339	-55	171	-27.54	6512664	22	1061	95 62
	>>sc-miR-333	L596_g18532.t1	339	-68.17	187	-43.15	7168163	22	447	184 368
	>>sc-miR-345	L596_g18598.t1	339	-81.8	170	-42.7	7578357	23	710	224 203
	>>sc-miR-346	L596_g24138.t1	339	-62.72	171	-32.16	7632314	23	1355	700 790
	>>sc-miR-346	L596_g24138.t2	339	-62.72	171	-32.16	7637697	23	1355	700 790
	>>sc-miR-101-3pi	L596_g26110.t2	338	-57.83	183	-34.58	115660	22	1754	1469 24
	>>sc-miR-101-3pi	L596_g8415.t1	338	-60.27	195	-44.08	119937	22	1286	864 595
	>>sc-miR-101-3pii	L596_g9788.t1	338	-57.74	172	-29.34	155187	22	1211	797 937
	>>sc-miR-101-5pi	L596_g5091.t2	338	-62.58	191	-44.57	175627	22	1526	629 1489
	>>sc-miR-101-5pi	L596_g5091.t1	338	-62.58	191	-44.57	182385	22	1526	629 1489
	>>sc-miR-111-3pi	L596_g26110.t2	338	-57.83	183	-34.58	551186	22	1754	1469 24
	>>sc-miR-111-3pi	L596_g8415.t1	338	-60.27	195	-44.08	555463	22	1286	864 595
	>>sc-miR-111-3pii	L596_g9788.t1	338	-57.74	172	-29.34	590713	22	1211	797 937
	>>sc-miR-254-3p	L596_g18532.t1	338	-57.56	176	-29.87	4772770	22	447	187 368
	>>sc-miR-26-3p	L596_g22129.t1	338	-58.01	171	-30.06	4964873	22	1521	948 984
	>>sc-miR-275-3pi	L596_g22129.t1	338	-57.71	171	-29.76	5089309	22	1521	948 984
	>>sc-miR-275-3pi	L596_g26094.t1	338	-71.72	180	-40.04	5099528	22	1750	974 936
	>>sc-miR-275-3pii	L596_g12885.t1	338	-58.49	171	-29.36	5106915	23	404	151 339
	>>sc-miR-300	L596_g13427.t1	338	-67.68	183	-43.72	5883953	23	895	91 165
	>>sc-miR-300	L596_g15071.t1	338	-68.76	186	-42.09	5884955	23	1686	175 1611
	>>sc-miR-300	L596_g4825.t1	338	-72.17	183	-44.41	5900446	23	310	128 280
	>>sc-miR-301-5pi	L596_g5091.t2	338	-62.58	191	-44.57	5961901	22	1526	629 1489
	>>sc-miR-301-5pi	L596_g5091.t1	338	-62.58	191	-44.57	5968659	22	1526	629 1489
	>>sc-miR-332	L596_g9175.t1	338	-51.22	169	-25.61	7154070	24	675	456 608
	>>sc-miR-333	L596_g22129.t1	338	-57.71	171	-29.76	7173612	22	1521	948 984
	>>sc-miR-333	L596_g26094.t1	338	-71.72	180	-40.04	7183831	22	1750	974 936
	>>sc-miR-343	L596_g26110.t2	338	-57.83	183	-34.58	7488493	22	1754	1469 24
	>>sc-miR-343	L596_g8415.t1	338	-60.27	195	-44.08	7492770	22	1286	864 595
	>>sc-miR-350-3p	L596_g5091.t2	338	-63.35	184	-42.22	7828441	22	1526	1268 269
	>>sc-miR-350-3p	L596_g5091.t1	338	-63.35	184	-42.22	7835199	22	1526	1268 269
	>>sc-miR-97	L596_g23919.t1	338	-39.77	169	-20.16	9906281	23	636	146 392
	>>sc-miR-147	L596_g10761.t1	337	-59.48	179	-33.64	1836635	22	1180	275 1105
	>>sc-miR-254-3p	L596_g10761.t1	337	-55.14	176	-27.69	4760881	22	1180	276 1113
	>>sc-miR-300	L596_g10064.t1	337	-72.06	171	-42.03	5879683	23	1560	139 327
	>>sc-miR-300	L596_g6571.t1	337	-71.55	172	-38.4	5907076	23	1291	197 1
	>>sc-miR-315	L596_g8415.t1	337	-66.49	195	-49.54	6497282	21	1286	865 596
	>>sc-miR-316	L596_g18532.t1	337	-64.45	179	-37.06	6514874	22	447	186 367
	>>sc-miR-122	L596_g17811.t1	336	-33.61	168	-19.06	1063563	22	1519	228 658
	>>sc-miR-147	L596_g18024.t2	336	-63.5	184	-39.37	1842255	22	1707	183 722
	>>sc-miR-147	L596_g19164.t1	336	-53.07	168	-27.76	1846314	22	1061	62 97
	>>sc-miR-159	L596_g18845.t1	336	-47.82	189	-35.75	2191421	23	1538	943 1234
	>>sc-miR-200	L596_g2670.t1	336	-35.04	170	-17.76	3480939	22	550	78 9
	>>sc-miR-220	L596_g27572.t1	336	-58.22	188	-37.34	4285235	22	1224	615 237
	>>sc-miR-220	L596_g27572.t3	336	-58.22	188	-37.34	4286419	22	1224	615 237
	>>sc-miR-220	L596_g27572.t4	336	-58.22	188	-37.34	4289415	22	1224	615 237
	>>sc-miR-274	L596_g22129.t1	336	-51.12	180	-32.44	5058200	22	1521	135 645
	>>sc-miR-300	L596_g1574.t2	336	-66.96	169	-34.37	5885624	23	1598	94 347
	>>sc-miR-300	L596_g7462.t1	336	-72.39	174	-37.41	5907405	23	1564	544 933
	>>sc-miR-350-3p	L596_g15071.t1	336	-57.45	187	-43.17	7813713	22	1686	180 591
	>>sc-miR-120	L596_g13756.t1	335	-60.62	177	-34.92	998539	23	799	68 94
	>>sc-miR-122	L596_g21931.t2	335	-44.63	169	-25.9	1072964	22	1716	687 167
	>>sc-miR-151	L596_g19942.t1	335	-58.39	180	-32.21	2039630	22	583	204 82
	>>sc-miR-202-5p	L596_g5091.t2	335	-62.09	192	-41.94	3566508	22	1526	1304 1033
	>>sc-miR-202-5p	L596_g5091.t1	335	-62.09	192	-41.94	3573266	22	1526	1304 1033
	>>sc-miR-26-3p	L596_g19942.t1	335	-69.42	183	-40.34	4963876	22	583	203 80
	>>sc-miR-26-3p	L596_g26734.t1	335	-66.64	183	-40.86	4975455	22	356	118 330
	>>sc-miR-26-5p	L596_g5091.t2	335	-67.17	192	-44.48	4997522	22	1526	1304 1033
	>>sc-miR-26-5p	L596_g5091.t1	335	-67.17	192	-44.48	5004280	22	1526	1304 1033
	>>sc-miR-300	L596_g19942.t1	335	-77.68	185	-44.21	5897146	23	583	201 73
	>>sc-miR-315	L596_g18024.t2	335	-54.09	195	-43.16	6477496	21	1707	187 250
	>>sc-miR-316	L596_g19942.t1	335	-66.71	175	-35.86	6519326	22	583	203 80
	>>sc-miR-350-3p	L596_g22492.t1	335	-61.29	188	-41.71	7825958	22	927	182 249
	>>sc-miR-57-5p	L596_g11945.t1	335	-58.25	168	-31.02	8308252	25	1484	1088 1175
	>>sc-miR-99	L596_g5091.t2	335	-67.17	192	-44.48	9974962	22	1526	1304 1033
	>>sc-miR-99	L596_g5091.t1	335	-67.17	192	-44.48	9981720	22	1526	1304 1033
	>>sc-miR-101-3pii	L596_g19300.t1	334	-58.5	169	-30.93	136961	22	637	179 7
	>>sc-miR-11	L596_g20189.t1	334	-44.76	167	-22.38	484769	22	1792	835 928
	>>sc-miR-111-3pii	L596_g19300.t1	334	-58.5	169	-30.93	572487	22	637	179 7
	>>sc-miR-125	L596_g26981.t1	334	-30.74	169	-15.4	1175965	22	1489	956 1253
	>>sc-miR-147	L596_g13427.t1	334	-56.59	178	-37.46	1839783	22	895	95 167
	>>sc-miR-147	L596_g21481.t1	334	-58.88	175	-34.44	1846891	22	732	166 510
	>>sc-miR-147	L596_g9755.t1	334	-54.53	167	-29.61	1865253	22	805	330 766	889
	>>sc-miR-147	L596_g9755.t2	334	-54.53	167	-29.61	1866229	22	1008	330 766
	>>sc-miR-184	L596_g13756.t1	334	-55.71	173	-31.71	3020624	23	799	68 93
	>>sc-miR-220	L596_g19164.t1	334	-60.77	188	-42.93	4272816	22	1061	32 588
	>>sc-miR-254-3p	L596_g19942.t1	334	-54.91	184	-32.48	4777222	22	583	204 82
	>>sc-miR-275-3pi	L596_g19942.t1	334	-71.91	183	-40.8	5088312	22	583	201 76
	>>sc-miR-275-3pii	L596_g19300.t1	334	-56.83	169	-28.51	5114401	23	637	179 6	1259
	>>sc-miR-275-3pii	L596_g9788.t1	334	-58.43	168	-30.03	5132627	23	1211	796 936
	>>sc-miR-316	L596_g21481.t1	334	-57.82	183	-37.49	6513241	22	732	166 510
	>>sc-miR-316	L596_g6571.t1	334	-60.46	168	-30.81	6529256	22	1291	203 2
	>>sc-miR-333	L596_g19942.t1	334	-71.91	183	-40.8	7172615	22	583	201 76
	>>sc-miR-346	L596_g19300.t1	334	-56.13	171	-29.16	7634230	23	637	7 178
	>>sc-miR-350-3p	L596_g1693.t1	334	-53.19	183	-36.79	7815139	22	1246	847 404
	>>sc-miR-350-3p	L596_g18629.t1	334	-62.81	187	-43.23	7823019	22	508	157 79
	>>sc-miR-101-3pii	L596_g10567.t1	333	-63.87	188	-39.53	125456	22	1780	276 588
	>>sc-miR-111-3pii	L596_g10567.t1	333	-63.87	188	-39.53	560982	22	1780	276 588
	>>sc-miR-111-5p	L596_g9974.t1	333	-54.93	174	-37.01	621212	22	550	441 250
	>>sc-miR-114	L596_g4331.t3	333	-52.26	173	-29.55	676337	23	1581	46 862
	>>sc-miR-114	L596_g4331.t1	333	-52.26	173	-29.55	676696	23	1581	46 862
	>>sc-miR-120	L596_g23767.t1	333	-62.72	189	-40.03	1008310	23	937	610 727
	>>sc-miR-147	L596_g19942.t1	333	-58.35	175	-31.29	1852976	22	583	203 82
	>>sc-miR-156	L596_g18629.t1	333	-59.68	188	-38.04	2098963	22	508	47 254
	>>sc-miR-177	L596_g9974.t1	333	-54.93	174	-37.01	2798842	22	550	441 250
	>>sc-miR-181	L596_g4331.t3	333	-52.43	173	-29.42	2947294	22	1581	47 863
	>>sc-miR-181	L596_g4331.t1	333	-52.43	173	-29.42	2947653	22	1581	47 863
	>>sc-miR-254-3p	L596_g21481.t1	333	-53.93	179	-34.66	4771137	22	732	167 508
	>>sc-miR-26-3p	L596_g6237.t1	333	-68.19	179	-35.22	4970802	22	1378	478 1281
	>>sc-miR-27	L596_g6694.t1	333	-50.28	172	-28.67	5030031	22	407	103 258
	>>sc-miR-274	L596_g4331.t3	333	-53.06	173	-29.49	5062706	22	1581	47 863
	>>sc-miR-274	L596_g4331.t1	333	-53.06	173	-29.49	5063065	22	1581	47 863
	>>sc-miR-300	L596_g27572.t1	333	-67.55	182	-41.75	5902903	23	1224	634 862
	>>sc-miR-300	L596_g27572.t3	333	-67.55	182	-41.75	5904087	23	1224	634 862
	>>sc-miR-300	L596_g27572.t4	333	-67.55	182	-41.75	5907083	23	1224	634 862
	>>sc-miR-315	L596_g26110.t2	333	-61.63	183	-40.17	6493005	21	1754	1470 25
	>>sc-miR-316	L596_g10761.t1	333	-63.11	179	-37.06	6502985	22	1180	275 1107
	>>sc-miR-344-3pii	L596_g8509.t1	333	-49.57	168	-26.09	7557857	23	255	107 138
	>>sc-miR-346	L596_g25152.t1	333	-57.82	176	-33.95	7635612	23	1750	1584 467
	>>sc-miR-101-3pi	L596_g1478.t3	332	-58.15	192	-43.24	102654	22	1456	1095 1040
	>>sc-miR-111-3pi	L596_g1478.t3	332	-58.15	192	-43.24	538180	22	1456	1095 1040
	>>sc-miR-114	L596_g22129.t1	332	-49.08	175	-30.64	671831	23	1521	134 644
	>>sc-miR-141-3p	L596_g19164.t1	332	-54.45	168	-27.46	1690769	22	1061	62 95	46
	>>sc-miR-147	L596_g26094.t1	332	-63.83	174	-34.17	1864192	22	1750	973 933
	>>sc-miR-147	L596_g9788.t1	332	-54.37	167	-27.36	1866182	22	1211	796 936
	>>sc-miR-200	L596_g12198.t1	332	-48.83	166	-25.51	3454653	22	630	209 575	46
	>>sc-miR-220	L596_g1484.t1	332	-59.25	188	-42.93	4267359	22	260	163 184
	>>sc-miR-275-3pi	L596_g21388.t1	332	-65.29	178	-36.22	5085825	22	1329	1135 366
	>>sc-miR-275-3pi	L596_g6237.t1	332	-63.82	178	-34.64	5095238	22	1378	479 1281
	>>sc-miR-300	L596_g9755.t1	332	-61.35	170	-33.18	5909423	23	805	328 764
	>>sc-miR-300	L596_g9755.t2	332	-61.35	170	-33.18	5910399	23	1008	328 764
	>>sc-miR-333	L596_g21388.t1	332	-65.29	178	-36.22	7170128	22	1329	1135 366
	>>sc-miR-333	L596_g6237.t1	332	-63.82	178	-34.64	7179541	22	1378	479 1281
	>>sc-miR-343	L596_g1478.t3	332	-58.15	192	-43.24	7475487	22	1456	1095 1040
	>>sc-miR-94	L596_g18198.t1	332	-51.61	166	-28.12	9779330	21	247	81 217
	>>sc-miR-94	L596_g18198.t2	332	-51.61	166	-28.12	9779819	21	247	81 217
	>>sc-miR-108	L596_g21096.t1	331	-46.97	171	-28.41	418066	22	181	142 1
	>>sc-miR-151	L596_g9788.t1	331	-55.17	166	-28.09	2052836	22	1211	797 937
	>>sc-miR-181	L596_g22129.t1	331	-47.19	175	-30.64	2942788	22	1521	135 641
	>>sc-miR-26-3p	L596_g9788.t1	331	-57.13	167	-29.05	4977082	22	1211	795 936
	>>sc-miR-297	L596_g17526.t1	331	-44.8	169	-23.08	5764112	22	556	218 444
	>>sc-miR-300	L596_g1693.t1	331	-72.68	168	-37.9	5886381	23	1246	839 1008
	>>sc-miR-316	L596_g3287.t1	331	-58.14	175	-34.7	6525102	22	437	169 319
	>>sc-miR-316	L596_g3287.t2	331	-58.14	175	-34.7	6529065	22	437	169 319
	>>sc-miR-338	L596_g13694.t1	331	-49.76	178	-31.96	7315584	22	1689	99 190
	>>sc-miR-101-3pi	L596_g1693.t1	330	-52.37	186	-38.14	100107	22	1246	847 407
	>>sc-miR-111-3pi	L596_g1693.t1	330	-52.37	186	-38.14	535633	22	1246	847 407
	>>sc-miR-141-3p	L596_g19942.t1	330	-63.84	170	-32.99	1697431	22	583	203 80
	>>sc-miR-254-3p	L596_g1693.t1	330	-51.77	170	-27.4	4766457	22	1246	842 1011
	>>sc-miR-300	L596_g22129.t1	330	-58.81	168	-29.78	5898143	23	1521	946 982
	>>sc-miR-302	L596_g19164.t1	330	-53.8	175	-31.82	6014920	22	1061	203 266
	>>sc-miR-315	L596_g1693.t1	330	-53.41	186	-40.34	6477452	21	1246	848 408
	>>sc-miR-343	L596_g1693.t1	330	-52.37	186	-38.14	7472940	22	1246	847 407	1071
	>>sc-miR-350-3p	L596_g8415.t1	330	-55.55	185	-40.04	7834969	22	1286	864 594
	>>sc-miR-766	L596_g13756.t1	330	-56.97	172	-31.27	8869116	22	799	69 95
	>>sc-miR-79-3p	L596_g26216.t1	330	-26.64	165	-13.32	9323163	22	1124	369 482
	>>sc-miR-87-3pii	L596_g17675.t1	330	-43.72	168	-23.27	9495549	22	1086	233 1055
	>>sc-miR-141-3p	L596_g10761.t1	329	-60.41	174	-34.19	1681090	22	1180	275 1110
	>>sc-miR-141-3p	L596_g14933.t1	329	-52.32	176	-30.55	1688514	22	1179	430 995
	>>sc-miR-141-5p	L596_g5091.t2	329	-60.89	188	-40.74	1731077	22	1526	1304 1034
	>>sc-miR-141-5p	L596_g5091.t1	329	-60.89	188	-40.74	1737835	22	1526	1304 1034
	>>sc-miR-147	L596_g6237.t1	329	-54.02	171	-30.1	1859902	22	1378	478 1281
	>>sc-miR-151	L596_g19300.t1	329	-56.64	166	-30.18	2034610	22	637	7 179
	>>sc-miR-184	L596_g23767.t1	329	-54.65	181	-32.47	3030395	23	937	610 727
	>>sc-miR-191	L596_g5091.t2	329	-60.89	188	-40.74	3193200	22	1526	1304 1034
	>>sc-miR-191	L596_g5091.t1	329	-60.89	188	-40.74	3199958	22	1526	1304 1034
	>>sc-miR-220	L596_g23085.t1	329	-51.32	175	-31.5	4281200	22	297	79 152
	>>sc-miR-254-3p	L596_g27638.t1	329	-53.47	172	-29.19	4780621	22	1050	798 244
	>>sc-miR-254-3p	L596_g27638.t2	329	-53.47	172	-29.19	4782158	22	999	798 244
	>>sc-miR-275-3pi	L596_g3501.t1	329	-64.24	174	-37.74	5095104	22	1745	1041 981
	>>sc-miR-300	L596_g3287.t1	329	-69.29	178	-42.83	5902922	23	437	167 317
	>>sc-miR-300	L596_g3287.t2	329	-69.29	178	-42.83	5906885	23	437	167 317
	>>sc-miR-333	L596_g3501.t1	329	-64.24	174	-37.74	7179407	22	1745	1041 981
	>>sc-miR-346	L596_g16300.t1	329	-58.19	172	-29.92	7629575	23	1611	650 407
	>>sc-miR-101-3pii	L596_g12885.t1	328	-54.02	171	-30.73	129475	22	404	151 340
	>>sc-miR-101-3pii	L596_g26110.t2	328	-51.16	168	-27.6	146769	22	1754	1167 834
	>>sc-miR-111-3pii	L596_g12885.t1	328	-54.02	171	-30.73	565001	22	404	151 340
	>>sc-miR-111-3pii	L596_g26110.t2	328	-51.16	168	-27.6	582295	22	1754	1167 834
	>>sc-miR-141-3p	L596_g18532.t1	328	-59.2	174	-34.19	1692979	22	447	186 367
	>>sc-miR-141-5p	L596_g19891.t1	328	-55.59	164	-27.9	1730402	22	151	22 95
	>>sc-miR-191	L596_g19891.t1	328	-55.59	164	-27.9	3192525	22	151	22 95
	>>sc-miR-275-3pi	L596_g12885.t1	328	-58.93	166	-29.58	5075806	22	404	151 339
	>>sc-miR-275-3pi	L596_g7801.t1	328	-64.43	170	-33.56	5090883	22	377	30 151
	>>sc-miR-275-3pii	L596_g26110.t2	328	-50.24	168	-27.3	5124209	23	1754	1166 833
	>>sc-miR-291-3pii	L596_g24307.t1	328	-35.88	164	-17.94	5619131	21	1232	511 1023
	>>sc-miR-316	L596_g14933.t1	328	-48.31	168	-25.96	6510409	22	1179	430 995
	>>sc-miR-318-3p	L596_g13514.t1	328	-36.3	164	-22.28	6568099	23	1283	72 390
	>>sc-miR-318-3p	L596_g24975.t1	328	-40.5	164	-20.25	6583117	23	1158	680 759
	>>sc-miR-333	L596_g12885.t1	328	-58.93	166	-29.58	7160109	22	404	151 339
	>>sc-miR-333	L596_g7801.t1	328	-64.43	170	-33.56	7175186	22	377	30 151	729
	>>sc-miR-345	L596_g9295.t1	328	-66.01	168	-39.38	7590568	23	1652	937 1587
	>>sc-miR-350-3p	L596_g18024.t2	328	-56.46	188	-41.65	7815183	22	1707	186 249	6
	>>sc-miR-352	L596_g7993.t1	328	-38.95	165	-20.92	7921813	23	328	234 1
	>>sc-miR-93-3pi	L596_g23562.t2	328	-36.98	171	-20.32	9720682	21	1626	23 1046
	>>sc-miR-93-3pii	L596_g23562.t2	328	-38.11	171	-20.32	9751791	22	1626	22 1045
	>>sc-miR-95-3p	L596_g4783.t1	328	-38.2	168	-20.97	9826572	22	1799	804 429
	>>sc-miR-180	L596_g16192.t1	327	-55.22	164	-28.62	2900099	24	1720	1636 495
	>>sc-miR-255-5p	L596_g16042.t3	327	-22.42	169	-13.89	4796512	21	1351	862 599	6
	>>sc-miR-255-5p	L596_g16042.t2	327	-22.42	169	-13.89	4800162	21	1351	862 599
	>>sc-miR-26-3p	L596_g26094.t1	327	-66.98	166	-33.82	4975092	22	1750	973 937
	>>sc-miR-27	L596_g9011.t2	327	-44.62	173	-27.27	5038445	22	1454	246 1424
	>>sc-miR-275-3pii	L596_g27638.t1	327	-56.21	166	-29.13	5122820	23	1050	797 242
	>>sc-miR-275-3pii	L596_g27638.t2	327	-56.21	166	-29.13	5124357	23	999	797 242
	>>sc-miR-300	L596_g26094.t1	327	-76.63	166	-39.6	5908362	23	1750	934 971
	>>sc-miR-315	L596_g1478.t3	327	-43.45	187	-31.61	6479999	21	1456	1096 1041
	>>sc-miR-316	L596_g13427.t1	327	-59.03	175	-38.44	6506133	22	895	93 167
	>>sc-miR-766	L596_g23767.t1	327	-55.51	184	-36.38	8878887	22	937	611 729	76
	>>sc-let-7-5p	L596_g21631.t1	326	-45.34	163	-23.91	12526	22	124	65 90
	>>sc-miR-10	L596_g26424.t1	326	-39.88	163	-19.94	55401	22	1768	742 926
	>>sc-miR-140	L596_g6537.t1	326	-35.3	163	-17.65	1671234	22	1729	1305 1633
	>>sc-miR-141-3p	L596_g21481.t1	326	-53.57	175	-32.2	1691346	22	732	166 510
	>>sc-miR-141-3p	L596_g9755.t1	326	-53.07	167	-28.33	1709708	22	805	330 766
	>>sc-miR-141-3p	L596_g9755.t2	326	-53.07	167	-28.33	1710684	22	1008	330 766
	>>sc-miR-147	L596_g26734.t1	326	-52.03	174	-31.06	1864555	22	356	122 330
	>>sc-miR-151	L596_g12885.t1	326	-53.5	176	-30.53	2027124	22	404	151 341
	>>sc-miR-151	L596_g24138.t1	326	-57.17	165	-28.93	2032694	22	1355	702 792
	>>sc-miR-151	L596_g24138.t2	326	-57.17	165	-28.93	2038077	22	1355	702 792
	>>sc-miR-211	L596_g18258.t1	326	-50.35	171	-28.66	3929704	22	1742	1661 542
	>>sc-miR-23-3p	L596_g7255.t1	326	-44.1	177	-27.39	4539184	21	1423	197 246
	>>sc-miR-25	L596_g22481.t1	326	-33.71	176	-22.38	4710674	23	1367	1038 1319
	>>sc-miR-25	L596_g22481.t2	326	-33.71	176	-22.38	4713361	23	1667	528 809
	>>sc-miR-25	L596_g22481.t3	326	-33.71	176	-22.38	4716298	23	1775	498 779
	>>sc-miR-26-3p	L596_g19300.t1	326	-57.06	166	-29.67	4958856	22	637	178 6
	>>sc-miR-275-3pi	L596_g19428.t2	326	-53.66	163	-26.83	5089820	22	1765	698 911
	>>sc-miR-275-3pii	L596_g25152.t1	326	-57.91	174	-32.15	5115783	23	1750	1585 467
	>>sc-miR-280-5pi	L596_g19749.t1	326	-45.09	166	-23.18	5241055	22	618	439 111
	>>sc-miR-280-5pii	L596_g19749.t1	326	-49.03	166	-25.85	5272164	23	618	438 110
	>>sc-miR-31	L596_g5145.t1	326	-46.64	163	-23.75	6303868	25	1562	1248 1465
	>>sc-miR-316	L596_g19300.t1	326	-59.44	174	-34.62	6514306	22	637	178 6	292
	>>sc-miR-316	L596_g9755.t1	326	-50.66	167	-26.11	6531603	22	805	330 766
	>>sc-miR-316	L596_g9755.t2	326	-50.66	167	-26.11	6532579	22	1008	330 766
	>>sc-miR-328-5pi	L596_g22062.t1	326	-44.06	169	-24.69	6952634	25	525	424 404
	>>sc-miR-333	L596_g19428.t2	326	-53.66	163	-26.83	7174123	22	1765	698 911
	>>sc-miR-344-3pi	L596_g8509.t1	326	-48.47	163	-24.99	7526748	22	255	108 139
	>>sc-miR-346	L596_g10567.t1	326	-57.36	179	-38.1	7622725	23	1780	275 587	590
	>>sc-miR-92	L596_g3311.t1	326	-29.4	163	-14.7	9699087	22	1716	173 388
	>>sc-miR-101-3pii	L596_g25152.t1	325	-62.25	173	-33.99	138343	22	1750	1587 468
	>>sc-miR-111-3pii	L596_g25152.t1	325	-62.25	173	-33.99	573869	22	1750	1587 468
	>>sc-miR-1205	L596_g18684.t1	325	-46.87	175	-26.93	1038492	23	1756	1048 93	1396
	>>sc-miR-130	L596_g17680.t1	325	-36.67	169	-20.1	1316359	23	1284	162 207	1396
	>>sc-miR-140	L596_g22610.t1	325	-35.94	168	-20.32	1666505	22	1145	359 92
	>>sc-miR-141-3p	L596_g1693.t1	325	-64.36	165	-32.61	1686666	22	1246	841 1010
	>>sc-miR-141-3p	L596_g23064.t1	325	-61.35	168	-35.22	1695098	22	619	192 299
	>>sc-miR-141-3p	L596_g3287.t1	325	-55.26	168	-32.29	1703207	22	437	171 320
	>>sc-miR-141-3p	L596_g3287.t2	325	-55.26	168	-32.29	1707170	22	437	171 320
	>>sc-miR-147	L596_g1693.t1	325	-57.57	163	-29.17	1842211	22	1246	844 1012
	>>sc-miR-147	L596_g3287.t1	325	-54.24	168	-31.74	1858752	22	437	171 319	292
	>>sc-miR-147	L596_g3287.t2	325	-54.24	168	-31.74	1862715	22	437	171 319
	>>sc-miR-150	L596_g6537.t1	325	-54.35	163	-28.42	2013433	22	1729	1562 1229
	>>sc-miR-213	L596_g25116.t1	325	-43.41	166	-22.86	3997250	22	1627	1030 1051
	>>sc-miR-220	L596_g25189.t1	325	-45.94	175	-29.88	4275508	22	670	245 46
	>>sc-miR-275-3pi	L596_g6571.t1	325	-64.46	164	-33.18	5098242	22	1291	2 200
	>>sc-miR-275-3pii	L596_g10567.t1	325	-62.54	180	-43.28	5102896	23	1780	273 587
	>>sc-miR-300	L596_g17816.t1	325	-60.85	171	-36.39	5884854	23	734	143 36
	>>sc-miR-300	L596_g26734.t1	325	-72.02	178	-45.25	5908725	23	356	116 328
	>>sc-miR-301-3p	L596_g22440.t1	325	-51.35	165	-27.31	5930133	22	389	225 342
	>>sc-miR-316	L596_g1693.t1	325	-64.78	165	-33.07	6508561	22	1246	841 1010
	>>sc-miR-316	L596_g23064.t1	325	-62.93	168	-32.95	6516993	22	619	192 299
	>>sc-miR-316	L596_g5200.t1	325	-54.88	167	-28.69	6524692	22	161	121 78	1509
	>>sc-miR-333	L596_g6571.t1	325	-64.46	164	-33.18	7182545	22	1291	2 200
	>>sc-miR-768	L596_g18529.t1	325	-34.78	164	-18.61	8939396	24	835	166 331	1054
	>>sc-miR-87-3piii	L596_g17675.t1	325	-42.82	168	-22.37	9526658	21	1086	234 1056
	>>sc-miR-104	L596_g27883.t2	324	-35.92	166	-19.52	301823	22	1712	1421 1198	292
	>>sc-miR-1183	L596_g10046.t1	324	-43.27	162	-22.23	808889	21	1132	505 772
	>>sc-miR-1185	L596_g24803.t1	324	-40.97	170	-22.65	853666	23	1152	924 198
	>>sc-miR-119	L596_g6605.t1	324	-31.91	165	-16.97	898666	21	1400	348 310
	>>sc-miR-141-3p	L596_g19300.t1	324	-58.46	172	-33.72	1692411	22	637	178 6
	>>sc-miR-147	L596_g19300.t1	324	-53.79	162	-29.05	1847956	22	637	7 178	407
	>>sc-miR-147	L596_g25152.t1	324	-55.94	176	-33.38	1849338	22	1750	1586 466
	>>sc-miR-151	L596_g26110.t2	324	-47.37	164	-23.89	2044418	22	1754	1167 835
	>>sc-miR-166	L596_g24265.t1	324	-46.76	164	-23.7	2444283	22	1696	448 1137
	>>sc-miR-180	L596_g14563.t1	324	-51.21	164	-27.53	2900122	24	1040	267 620	249
	>>sc-miR-188	L596_g22076.t3	324	-46.94	170	-30.4	3092107	22	324	181 1
	>>sc-miR-26-3p	L596_g14933.t1	324	-49.08	172	-30.16	4954959	22	1179	430 995
	>>sc-miR-275-3pi	L596_g19300.t1	324	-54.77	164	-27.48	5083292	22	637	179 6
	>>sc-miR-275-3pi	L596_g9788.t1	324	-56.37	163	-29	5101518	22	1211	796 936
	>>sc-miR-291-3pi	L596_g16439.t1	324	-31.35	179	-22.66	5577774	21	1445	1243 921
	>>sc-miR-297	L596_g15994.t1	324	-50.71	162	-27.17	5760904	22	183	41 67	625
	>>sc-miR-333	L596_g19300.t1	324	-54.77	164	-27.48	7167595	22	637	179 6
	>>sc-miR-333	L596_g9788.t1	324	-56.37	163	-29	7185821	22	1211	796 936
	>>sc-miR-345	L596_g5603.t1	324	-66.41	180	-41.99	7588097	23	94	32 12
	>>sc-miR-346	L596_g26110.t2	324	-51.56	163	-26.46	7644038	23	1754	1166 833
	>>sc-miR-350-3p	L596_g26110.t2	324	-54.3	173	-32.57	7830692	22	1754	1469 24
	>>sc-miR-351	L596_g18529.t1	324	-33.31	164	-17.8	7881690	23	835	167 332
	>>sc-miR-125	L596_g17387.t1	323	-28.59	165	-14.8	1157863	22	1349	1181 634
	>>sc-miR-14	L596_g4985.t1	323	-36.46	163	-19.12	1639363	23	1637	1472 1082
	>>sc-miR-161	L596_g1304.t1	323	-65.14	162	-33.03	2274781	23	1749	1137 873
	>>sc-miR-165	L596_g10474.t2	323	-54.84	164	-27.84	2395918	25	1314	385 286
	>>sc-miR-174	L596_g6857.t1	323	-36.46	171	-21.78	2727471	22	1448	346 1080
	>>sc-miR-199	L596_g9300.t1	323	-38.76	168	-21.94	3421604	22	111	50 71
	>>sc-miR-223	L596_g26892.t2	323	-37.95	166	-19.45	4375691	21	414	172 275
	>>sc-miR-223	L596_g26892.t1	323	-37.95	166	-19.45	4379998	21	414	172 275
	>>sc-miR-26-3p	L596_g26110.t2	323	-52.09	163	-26.57	4968664	22	1754	1166 833
	>>sc-miR-287	L596_g9036.t1	323	-39.27	162	-22.22	5411676	21	157	96 1
	>>sc-miR-341	L596_g13180.t1	323	-26.33	163	-14.1	7407271	23	1688	338 1477
	>>sc-miR-101-3pii	L596_g27638.t1	322	-54.05	164	-27.16	145380	22	1050	798 243
	>>sc-miR-101-3pii	L596_g27638.t2	322	-54.05	164	-27.16	146917	22	999	798 243
	>>sc-miR-108	L596_g25152.t1	322	-57.26	167	-29.74	418324	22	1750	768 834
	>>sc-miR-111-3pii	L596_g27638.t1	322	-54.05	164	-27.16	580906	22	1050	798 243
	>>sc-miR-111-3pii	L596_g27638.t2	322	-54.05	164	-27.16	582443	22	999	798 243
	>>sc-miR-141-3p	L596_g22129.t1	322	-48.03	163	-24.74	1698428	22	1521	948 984
	>>sc-miR-148	L596_g10203.t1	322	-47.98	161	-23.99	1866767	23	608	70 183
	>>sc-miR-151	L596_g25152.t1	322	-53.75	169	-32.02	2035992	22	1750	1587 470
	>>sc-miR-170-5p	L596_g14428.t1	322	-33	161	-16.75	2621343	22	1736	1147 1294
	>>sc-miR-170-5p	L596_g9914.t1	322	-31.08	175	-18.35	2643779	22	486	317 404
	>>sc-miR-174	L596_g3324.t1	322	-46.54	167	-23.54	2735695	22	1009	130 563
	>>sc-miR-180	L596_g26113.t1	322	-53.03	164	-28.62	2919499	24	311	254 225
	>>sc-miR-216-3p	L596_g6585.t1	322	-45.16	161	-22.58	4101264	21	1603	883 1255	572
	>>sc-miR-220	L596_g16941.t1	322	-42.94	168	-25.63	4267126	22	1577	1150 1125
	>>sc-miR-227	L596_g6585.t1	322	-45.16	161	-22.58	4474572	21	1603	883 1255
	>>sc-miR-255-5p	L596_g10614.t1	322	-25.9	162	-13.84	4791645	21	162	101 83
	>>sc-miR-26-3p	L596_g12192.t1	322	-58.23	171	-32.08	4948358	22	1687	449 1355
	>>sc-miR-275-3pi	L596_g17816.t1	322	-55.33	164	-31.73	5076020	22	734	39 140
	>>sc-miR-286	L596_g14428.t1	322	-33	161	-16.75	5358935	22	1736	1147 1294
	>>sc-miR-286	L596_g9914.t1	322	-31.08	175	-18.35	5381371	22	486	317 404
	>>sc-miR-300	L596_g15800.t1	322	-55.96	161	-27.98	5886831	23	1464	1149 1224
	>>sc-miR-300	L596_g19364.t1	322	-56.08	173	-33.4	5894788	23	573	1 537
	>>sc-miR-301-3p	L596_g15533.t1	322	-49.9	162	-25.46	5916630	22	666	166 411
	>>sc-miR-316	L596_g22129.t1	322	-48.49	163	-24.55	6520323	22	1521	948 984
	>>sc-miR-316	L596_g7414.t1	322	-56.26	177	-36.38	6523587	22	108	48 1
	>>sc-miR-316	L596_g6237.t1	322	-60.19	171	-31.91	6526252	22	1378	478 1285
	>>sc-miR-333	L596_g17816.t1	322	-55.33	164	-31.73	7160323	22	734	39 140
	>>sc-miR-348	L596_g14298.t1	322	-40.09	165	-20.72	7690303	23	566	112 96
	>>sc-miR-36-3p	L596_g20187.t1	322	-48	161	-24	8005841	23	1779	475 786
	>>sc-miR-757	L596_g15499.t1	322	-41.26	163	-21.86	8591999	23	1302	597 1165
	>>sc-miR-769	L596_g10474.t2	322	-47.97	167	-27.62	8959917	21	1314	244 457
	>>sc-miR-87-3pi	L596_g18594.t1	322	-39.94	162	-20.84	9472256	22	1679	940 922
	>>sc-miR-108	L596_g4226.t1	321	-49.78	163	-27.85	432918	22	1322	968 877
	>>sc-miR-141-3p	L596_g13427.t1	321	-57.78	172	-37	1684238	22	895	96 166
	>>sc-miR-142	L596_g15141.t1	321	-41.21	161	-22.35	1748438	22	456	296 241
	>>sc-miR-151	L596_g27638.t1	321	-52.82	168	-28.92	2043029	22	1050	798 244	1040
	>>sc-miR-151	L596_g27638.t2	321	-52.82	168	-28.92	2044566	22	999	798 244
	>>sc-miR-156	L596_g16626.t1	321	-55.95	163	-28.71	2091635	22	209	122 70
	>>sc-miR-170-3p	L596_g20633.t1	321	-39.01	177	-27.35	2600428	22	1641	101 68
	>>sc-miR-26-3p	L596_g21388.t1	321	-68.61	171	-38.27	4961389	22	1329	1132 367
	>>sc-miR-26-3p	L596_g9795.t1	321	-51.49	161	-27.95	4976004	22	533	453 323
	>>sc-miR-284	L596_g3994.t1	321	-25.31	163	-13.71	5340453	20	1025	630 484	1579
	>>sc-miR-300	L596_g9788.t1	321	-60.48	162	-31.95	5910352	23	1211	793 934	44
	>>sc-miR-301-3p	L596_g22129.t1	321	-43.75	170	-23.18	5929252	22	1521	225 1390
	>>sc-miR-316	L596_g26094.t1	321	-64.71	162	-34.86	6530542	22	1750	973 933
	>>sc-miR-316	L596_g26734.t1	321	-57.7	175	-35.23	6530905	22	356	118 333
	>>sc-miR-318-3p	L596_g18882.t1	321	-38.62	161	-20.04	6576202	23	408	370 269
	>>sc-miR-320	L596_g26882.t1	321	-41.71	167	-21.78	6715501	23	306	84 103	1213
	>>sc-miR-334	L596_g5132.t1	321	-47.9	165	-27.21	7210331	22	1332	1092 247
	>>sc-miR-352	L596_g28156.t1	321	-35.97	161	-21.45	7929480	23	688	29 398
	>>sc-miR-755	L596_g3075.t1	321	-39.95	161	-23.02	8543775	24	1437	1083 202
	>>sc-miR-777	L596_g23123.t2	321	-38.87	171	-23.39	9187159	22	1575	1182 90
	>>sc-miR-777	L596_g23123.t1	321	-38.87	171	-23.39	9193908	22	1575	1182 90
	>>sc-miR-92	L596_g6847.t2	321	-35.61	171	-21.95	9698575	22	336	65 42
	>>sc-miR-130	L596_g17579.t1	320	-36.37	164	-20.38	1312307	23	104	7 36
	>>sc-miR-133	L596_g15461.t1	320	-44.8	160	-22.4	1375244	23	403	8 237
	>>sc-miR-170-5p	L596_g21045.t1	320	-38.23	169	-21.39	2627074	22	623	190 144
	>>sc-miR-170-5p	L596_g6854.t1	320	-30.62	163	-19.73	2638547	22	1762	773 1051
	>>sc-miR-171	L596_g27587.t1	320	-50.26	160	-25.13	2671067	21	892	670 802
	>>sc-miR-192	L596_g4682.t1	320	-42.84	172	-25.86	3230372	23	756	51 692
	>>sc-miR-202-5p	L596_g11040.t1	320	-62.1	167	-35.59	3547388	22	1207	754 383
	>>sc-miR-206	L596_g17311.t2	320	-38.12	160	-19.06	3707238	22	1283	871 935
	>>sc-miR-206	L596_g17311.t1	320	-38.12	160	-19.06	3707326	22	1283	871 935
	>>sc-miR-209-3p	L596_g14121.t1	320	-33.78	160	-16.89	3829454	22	330	12 133
	>>sc-miR-213	L596_g25085.t1	320	-29.22	160	-14.61	3995020	22	1438	939 1391
	>>sc-miR-221	L596_g7871.t3	320	-39.73	168	-24	4321780	23	1245	181 256
	>>sc-miR-254-3p	L596_g26110.t2	320	-44.82	164	-23.75	4782010	22	1754	835 1167
	>>sc-miR-26-3p	L596_g12885.t1	320	-54.75	167	-29.68	4951370	22	404	150 340
	>>sc-miR-26-3p	L596_g7801.t1	320	-61.36	166	-34.59	4966447	22	377	32 151
	>>sc-miR-26-3p	L596_g7414.t1	320	-53.65	169	-32.05	4968137	22	108	48 1
	>>sc-miR-26-5p	L596_g11040.t1	320	-57.7	167	-33.39	4978402	22	1207	754 383
	>>sc-miR-27	L596_g18384.t1	320	-53.92	170	-29.37	5020373	22	1453	714 557
	>>sc-miR-275-3pi	L596_g8639.t1	320	-61.95	162	-32.38	5096990	22	1669	1259 1353
	>>sc-miR-286	L596_g21045.t1	320	-38.23	169	-21.39	5364666	22	623	190 144
	>>sc-miR-286	L596_g6854.t1	320	-30.62	163	-19.73	5376139	22	1762	773 1051
	>>sc-miR-316	L596_g45.t1	320	-52.55	163	-29.72	6528673	22	252	25 5
	>>sc-miR-320	L596_g26529.t1	320	-58.74	163	-32.35	6712440	23	451	393 258
	>>sc-miR-333	L596_g8639.t1	320	-61.95	162	-32.38	7181293	22	1669	1259 1353
	>>sc-miR-350-3p	L596_g1478.t3	320	-52.29	180	-37.7	7817686	22	1456	1095 1040
	>>sc-miR-68	L596_g27287.t1	320	-33.88	160	-16.94	8393893	22	1142	787 860
	>>sc-miR-87-3pi	L596_g18213.t1	320	-38.46	167	-25.26	9473750	22	618	26 213
	>>sc-miR-87-3pi	L596_g18213.t2	320	-38.46	167	-25.26	9476474	22	618	26 213
	>>sc-miR-97	L596_g15550.t1	320	-37.77	163	-19.43	9900146	23	1542	1026 75
	>>sc-miR-99	L596_g11040.t1	320	-57.7	167	-33.39	9955842	22	1207	754 383
	>>sc-miR-101-5pii	L596_g11786.t2	319	-45.92	162	-23.6	188118	22	178	28 57
	>>sc-miR-101-5pii	L596_g11786.t3	319	-45.92	162	-23.6	189054	22	178	28 57
	>>sc-miR-101-5pii	L596_g11786.t1	319	-45.92	162	-23.6	189240	22	178	28 57	1426
	>>sc-miR-109	L596_g3975.t1	319	-35.25	177	-23.16	460624	23	444	421 403
	>>sc-miR-109	L596_g3975.t2	319	-35.25	177	-23.16	464832	23	765	421 403
	>>sc-miR-138	L596_g18843.t1	319	-37.65	163	-20.4	1539942	22	158	29 126
	>>sc-miR-15	L596_g9300.t1	319	-40.26	162	-21.8	1990590	23	111	49 71
	>>sc-miR-170-5p	L596_g21908.t1	319	-29.31	164	-15.34	2628498	22	1664	1019 299
	>>sc-miR-211	L596_g16220.t1	319	-49.82	171	-26.92	3929117	22	465	267 394
	>>sc-miR-220	L596_g2776.t1	319	-47.02	166	-24.26	4285335	22	479	331 79
	>>sc-miR-234-3p	L596_g26035.t1	319	-25.65	173	-17.19	4567158	21	1197	302 604
	>>sc-miR-254-3p	L596_g12885.t1	319	-48.16	168	-25.11	4764716	22	404	151 339
	>>sc-miR-263	L596_g11888.t1	319	-31.12	164	-18.19	4917692	22	1382	581 995
	>>sc-miR-26-3p	L596_g17816.t1	319	-53	160	-31.44	4951584	22	734	142 38
	>>sc-miR-27	L596_g19548.t1	319	-42.83	170	-27.16	5024932	22	1639	1015 413
	>>sc-miR-286	L596_g21908.t1	319	-29.31	164	-15.34	5366090	22	1664	1019 299
	>>sc-miR-291-3pi	L596_g15468.t1	319	-34.2	165	-18	5578156	21	1634	1062 417
	>>sc-miR-301-3p	L596_g25152.t1	319	-37.66	172	-19.25	5924617	22	1750	665 371	1
	>>sc-miR-301-5pii	L596_g11786.t2	319	-45.05	162	-23.64	5974392	22	178	28 57
	>>sc-miR-301-5pii	L596_g11786.t3	319	-45.05	162	-23.64	5975328	22	178	28 57
	>>sc-miR-301-5pii	L596_g11786.t1	319	-45.05	162	-23.64	5975514	22	178	28 57
	>>sc-miR-318-3p	L596_g13681.t1	319	-30.26	166	-15.56	6568927	23	1648	1549 215
	>>sc-miR-318-3p	L596_g8182.t1	319	-41.47	170	-25.02	6592213	23	630	160 563
	>>sc-miR-320	L596_g20610.t1	319	-51.6	164	-27.02	6703834	23	495	72 181
	>>sc-miR-340	L596_g20531.t1	319	-32.24	174	-20.1	7386923	22	1368	249 163
	>>sc-miR-345	L596_g21144.t2	319	-55.19	174	-33.54	7574642	23	1441	1392 846
	>>sc-miR-345	L596_g27007.t1	319	-64.96	160	-34.61	7586773	23	360	143 174
	>>sc-miR-348	L596_g21206.t1	319	-42.17	163	-23.3	7695315	23	562	204 266
	>>sc-miR-773	L596_g5256.t1	319	-54.47	161	-27.39	9075312	23	1773	682 1385
	>>sc-miR-777	L596_g25371.t1	319	-43.24	160	-21.95	9189972	22	1131	703 609
	>>sc-miR-777	L596_g25371.t2	319	-43.24	160	-21.95	9195539	22	1131	703 609
	>>sc-miR-786-5pi	L596_g24803.t1	319	-34.81	161	-18.45	9253096	24	1152	1053 732
	>>sc-miR-786-5pii	L596_g24803.t1	319	-33.99	161	-18.45	9284205	23	1152	1054 733
	>>sc-miR-92	L596_g6237.t1	319	-44.31	160	-25.61	9699370	22	1378	626 208
	>>sc-miR-101-3pi	L596_g19656.t2	318	-46.38	178	-33.17	105699	22	396	117 1
	>>sc-miR-102	L596_g19070.t1	318	-41.39	160	-22.69	231800	22	1286	676 690
	>>sc-miR-111-3pi	L596_g19656.t2	318	-46.38	178	-33.17	541225	22	396	117 1
	>>sc-miR-138	L596_g10332.t1	318	-37.34	171	-25.57	1524884	22	1723	908 1157
	>>sc-miR-138	L596_g15801.t1	318	-33.94	159	-16.97	1532531	22	1200	64 350
	>>sc-miR-139	L596_g16488.t1	318	-47.28	159	-23.64	1561148	23	1288	1021 1145
	>>sc-miR-147	L596_g7801.t1	318	-57.09	166	-35.91	1855547	22	377	28 153
	>>sc-miR-166	L596_g24307.t1	318	-45.99	164	-24.61	2446013	22	1232	248 307
	>>sc-miR-170-3p	L596_g26667.t1	318	-38.82	159	-20.91	2602232	22	590	162 429
	>>sc-miR-199	L596_g9220.t1	318	-30.42	165	-17.86	3421219	22	1742	1374 81
	>>sc-miR-21	L596_g24265.t1	318	-34.95	159	-21.09	3906406	23	1696	534 1382
	>>sc-miR-222	L596_g22076.t3	318	-44.38	159	-22.19	4336467	22	324	72 260
	>>sc-miR-275-3pi	L596_g26110.t2	318	-48.18	163	-26.27	5093100	22	1754	1166 833
	>>sc-miR-275-3pii	L596_g16300.t1	318	-49.01	163	-26.21	5109746	23	1611	651 408
	>>sc-miR-291-3pi	L596_g14244.t1	318	-32.81	162	-20.95	5578376	21	1715	272 84
	>>sc-miR-291-3pi	L596_g9221.t1	318	-31.22	162	-17.01	5598304	21	510	117 242
	>>sc-miR-297	L596_g26917.t1	318	-49.93	164	-29.63	5783247	22	272	178 81
	>>sc-miR-299	L596_g13461.t1	318	-33.66	172	-23.94	5790078	22	1519	1145 459
	>>sc-miR-299	L596_g4210.t1	318	-37.66	162	-19.14	5814084	22	1487	500 262
	>>sc-miR-300	L596_g1056.t1	318	-59.54	163	-30.89	5880868	23	417	106 187
	>>sc-miR-300	L596_g23440.t1	318	-58.11	164	-33.51	5893342	23	500	155 444	547
	>>sc-miR-300	L596_g23440.t2	318	-58.11	164	-33.51	5898468	23	500	155 444
	>>sc-miR-300	L596_g3695.t1	318	-59.11	164	-33.57	5908931	23	404	205 193
	>>sc-miR-301-3p	L596_g11422.t1	318	-44.25	159	-22.71	5913041	22	1285	86 363
	>>sc-miR-301-3p	L596_g4792.t1	318	-46.52	160	-24.8	5939488	22	1118	726 821
	>>sc-miR-308-5p	L596_g9923.t1	318	-48.11	159	-24.42	6283594	22	1675	87 245
	>>sc-miR-320	L596_g10989.t2	318	-61.01	169	-34.7	6689575	23	661	448 508
	>>sc-miR-320	L596_g10989.t1	318	-61.01	169	-34.7	6689658	23	661	448 508
	>>sc-miR-320	L596_g13647.t1	318	-43.21	169	-25.18	6692208	23	1404	1161 1371
	>>sc-miR-322	L596_g3975.t2	318	-42.32	159	-21.33	6779959	22	765	299 673
	>>sc-miR-326	L596_g10046.t1	318	-35.61	163	-18.26	6875144	23	1132	575 836
	>>sc-miR-333	L596_g26110.t2	318	-48.18	163	-26.27	7177403	22	1754	1166 833
	>>sc-miR-343	L596_g19656.t2	318	-46.38	178	-33.17	7478532	22	396	117 1
	>>sc-miR-346	L596_g12885.t1	318	-50.95	168	-27.23	7626744	23	404	150 340
	>>sc-miR-346	L596_g27638.t1	318	-50.57	164	-26.73	7642649	23	1050	796 243
	>>sc-miR-346	L596_g27638.t2	318	-50.57	164	-26.73	7644186	23	999	796 243
	>>sc-miR-772	L596_g2392.t1	318	-42.94	161	-22.4	9040547	21	1624	707 1557
	>>sc-miR-92	L596_g15858.t1	318	-34.92	159	-17.46	9683191	22	1470	28 638
	>>sc-miR-101-5pii	L596_g9974.t1	317	-46.68	166	-27.08	216795	22	550	441 250
	>>sc-miR-1205	L596_g4783.t1	317	-38.86	159	-20.17	1053834	23	1799	1106 1359
	>>sc-miR-141-3p	L596_g17816.t1	317	-54.63	164	-31.8	1685139	22	734	142 41
	>>sc-miR-141-3p	L596_g7414.t1	317	-52.36	172	-32.29	1701692	22	108	48 1
	>>sc-miR-141-3p	L596_g5200.t1	317	-48.56	163	-26.81	1702797	22	161	122 78
	>>sc-miR-141-3p	L596_g26734.t1	317	-51.23	172	-30.24	1709010	22	356	121 330	79
	>>sc-miR-141-3p	L596_g9788.t1	317	-49.48	164	-24.74	1710637	22	1211	796 936
	>>sc-miR-142	L596_g14444.t1	317	-39.49	159	-20.34	1750826	22	1766	1540 1043
	>>sc-miR-147	L596_g23064.t1	317	-51.95	164	-27.99	1850643	22	619	192 299
	>>sc-miR-147	L596_g5200.t1	317	-49.03	162	-25.88	1858342	22	161	78 121
	>>sc-miR-147	L596_g45.t1	317	-47.68	163	-26.37	1862323	22	252	25 1
	>>sc-miR-151	L596_g16300.t1	317	-53.66	172	-29.32	2029955	22	1611	651 413
	>>sc-miR-170-3p	L596_g22379.t2	317	-33.96	162	-19.37	2594889	22	1188	547 615
	>>sc-miR-170-3p	L596_g22379.t1	317	-33.96	162	-19.37	2600624	22	1074	547 615
	>>sc-miR-171	L596_g16580.t1	317	-32.61	167	-19.46	2649801	21	1616	881 1432
	>>sc-miR-171	L596_g16579.t1	317	-32.61	167	-19.46	2649819	21	1612	881 1432
	>>sc-miR-190	L596_g16878.t1	317	-42.54	161	-21.79	3149201	22	507	278 291
	>>sc-miR-204-3p	L596_g801.t1	317	-38.95	160	-22.17	3631232	21	462	93 148
	>>sc-miR-220	L596_g7950.t1	317	-50.04	164	-25.39	4284149	22	904	211 290
	>>sc-miR-254-3p	L596_g16300.t1	317	-52.58	172	-28.24	4767547	22	1611	651 413
	>>sc-miR-254-3p	L596_g19300.t1	317	-46.01	159	-23.31	4772202	22	637	179 7
	>>sc-miR-26-3p	L596_g5200.t1	317	-51.03	159	-26.34	4969242	22	161	121 78
	>>sc-miR-275-3pi	L596_g27638.t1	317	-54.15	161	-28.1	5091711	22	1050	797 242
	>>sc-miR-275-3pi	L596_g27638.t2	317	-54.15	161	-28.1	5093248	22	999	797 242
	>>sc-miR-291-3pii	L596_g10925.t1	317	-38.49	167	-22.78	5600699	21	616	491 228
	>>sc-miR-301-5pii	L596_g9974.t1	317	-50.29	166	-31.6	6003069	22	550	441 250
	>>sc-miR-316	L596_g12192.t1	317	-55.26	163	-29.06	6503808	22	1687	449 1353
	>>sc-miR-318-3p	L596_g7306.t1	317	-37.97	164	-25.17	6585257	23	1776	1143 1706
	>>sc-miR-332	L596_g25887.t2	317	-51.4	166	-28.68	7135211	24	1686	164 607
	>>sc-miR-332	L596_g25887.t3	317	-51.4	166	-28.68	7137182	24	1686	164 607
	>>sc-miR-333	L596_g27638.t1	317	-54.15	161	-28.1	7176014	22	1050	797 242
	>>sc-miR-333	L596_g27638.t2	317	-54.15	161	-28.1	7177551	22	999	797 242
	>>sc-miR-345	L596_g5444.t3	317	-52.32	170	-31.6	7579660	23	260	160 184	679
	>>sc-miR-345	L596_g5444.t1	317	-52.32	170	-31.6	7583591	23	260	160 184
	>>sc-miR-345	L596_g5444.t2	317	-52.32	170	-31.6	7585326	23	260	160 184
	>>sc-miR-346	L596_g24174.t1	317	-44.71	162	-23.01	7636937	23	1659	219 1620	44
	>>sc-miR-35-3p	L596_g14130.t1	317	-47.24	163	-25.99	7971308	22	1363	880 1079
	>>sc-miR-86-5p	L596_g13303.t1	317	-26.81	166	-13.56	9430810	24	255	54 18
	>>sc-miR-87-3pi	L596_g14875.t1	317	-34.08	163	-18.45	9466770	22	1757	699 1550
	>>sc-miR-101-3pi	L596_g12169.t1	316	-43.71	171	-25.66	95557	22	1402	784 1071
	>>sc-miR-101-5pi	L596_g14496.t1	316	-32.9	161	-16.77	161577	22	1319	1278 9
	>>sc-miR-11	L596_g37.t1	316	-42.88	170	-28.5	491840	22	163	75 120
	>>sc-miR-111-3pi	L596_g12169.t1	316	-43.71	171	-25.66	531083	22	1402	784 1071
	>>sc-miR-114	L596_g10046.t1	316	-57.58	158	-28.79	653344	23	1132	636 897
	>>sc-miR-1183	L596_g15750.t1	316	-43.79	159	-23.46	818622	21	1172	336 699
	>>sc-miR-1205	L596_g9931.t1	316	-35.41	166	-20.5	1056344	23	1200	942 1038
	>>sc-miR-125	L596_g28169.t1	316	-33.36	158	-16.68	1177715	22	479	174 329
	>>sc-miR-141-3p	L596_g6237.t1	316	-51.1	166	-26.19	1704357	22	1378	478 1282
	>>sc-miR-141-5p	L596_g11040.t1	316	-59.81	163	-33.3	1711957	22	1207	754 383
	>>sc-miR-142	L596_g10699.t1	316	-30.17	159	-17.31	1742836	22	1763	246 622
	>>sc-miR-142	L596_g22608.t1	316	-37.88	159	-20.27	1755432	22	1293	153 367
	>>sc-miR-144	L596_g698.t1	316	-37.08	158	-18.54	1799133	22	1671	739 1020
	>>sc-miR-147	L596_g14933.t1	316	-49.6	168	-29.02	1844059	22	1179	430 997
	>>sc-miR-147	L596_g7414.t1	316	-46.09	161	-27.28	1857237	22	108	48 1	1061	574
	>>sc-miR-170-5p	L596_g27586.t1	316	-26.53	172	-17.02	2638476	22	1785	300 376
	>>sc-miR-180	L596_g23970.t1	316	-48.6	162	-24.73	2910497	24	444	168 334
	>>sc-miR-181	L596_g10046.t1	316	-64.7	158	-32.35	2924301	22	1132	637 898
	>>sc-miR-191	L596_g11040.t1	316	-59.81	163	-33.3	3174080	22	1207	754 383
	>>sc-miR-21	L596_g10334.t1	316	-32.41	160	-18.93	3889155	23	572	495 349
	>>sc-miR-211	L596_g20673.t1	316	-51.46	166	-30.06	3934108	22	1770	1344 665
	>>sc-miR-211	L596_g6429.t1	316	-52	167	-30.97	3949276	22	1623	904 946
	>>sc-miR-220	L596_g12947.t1	316	-45.4	158	-22.7	4265730	22	432	175 195
	>>sc-miR-223	L596_g10122.t1	316	-33.58	161	-17.02	4355410	21	160	101 58
	>>sc-miR-24	L596_g5145.t1	316	-48.05	162	-25.94	4655091	21	1562	1470 1253
	>>sc-miR-275-3pi	L596_g25152.t1	316	-55.85	169	-31.12	5084674	22	1750	1585 467
	>>sc-miR-275-3pi	L596_g9795.t1	316	-51.26	161	-27.37	5100440	22	533	453 323
	>>sc-miR-286	L596_g27586.t1	316	-26.53	172	-17.02	5376068	22	1785	300 376
	>>sc-miR-291-3pi	L596_g17464.t1	316	-34.64	171	-25.31	5576236	21	55	6 37
	>>sc-miR-300	L596_g19300.t1	316	-56.23	161	-28.64	5892126	23	637	176 4	83
	>>sc-miR-300	L596_g289.t1	316	-52.94	164	-29.71	5903985	23	248	82 124
	>>sc-miR-301-5pi	L596_g14496.t1	316	-32.9	161	-16.77	5947851	22	1319	1278 9	249
	>>sc-miR-308-5p	L596_g22991.t1	316	-58.72	165	-32.06	6268411	22	156	24 38
	>>sc-miR-318-3p	L596_g18121.t2	316	-40.98	170	-24.14	6577892	23	1395	166 754
	>>sc-miR-318-3p	L596_g18121.t1	316	-40.98	170	-24.14	6583090	23	1777	806 1394
	>>sc-miR-320	L596_g20964.t1	316	-40.55	166	-23.71	6699167	23	1277	942 2
	>>sc-miR-321	L596_g25066.t1	316	-38.08	161	-20.83	6731708	23	674	44 1
	>>sc-miR-331	L596_g10064.t1	316	-34.5	168	-22.8	7092934	24	1560	953 996
	>>sc-miR-331	L596_g16007.t3	316	-38.42	158	-19.52	7102489	24	1245	355 371
	>>sc-miR-333	L596_g25152.t1	316	-55.85	169	-31.12	7168977	22	1750	1585 467
	>>sc-miR-333	L596_g9795.t1	316	-51.26	161	-27.37	7184743	22	533	453 323
	>>sc-miR-343	L596_g12169.t1	316	-43.71	171	-25.66	7468390	22	1402	784 1071
	>>sc-miR-349-3pi	L596_g26422.t1	316	-31.46	165	-19.51	7740159	22	1419	294 214
	>>sc-miR-349-3pii	L596_g131.t1	316	-26.36	159	-15.15	7750608	22	1313	44 1035
	>>sc-miR-349-3piii	L596_g26422.t1	316	-31.46	165	-19.51	7802377	23	1419	293 213
	>>sc-miR-765	L596_g17680.t1	316	-38.7	158	-19.35	8844737	21	1284	629 654
	>>sc-miR-86-5p	L596_g10968.t2	316	-31.72	164	-19.49	9427285	24	424	270 88
	>>sc-miR-95-3p	L596_g27448.t1	316	-39.04	158	-19.52	9827481	22	595	34 370
	>>sc-miR-98	L596_g18592.t1	316	-37.74	160	-18.9	9939059	24	1706	1484 61
	>>sc-miR-10	L596_g15742.t1	315	-35.82	159	-18.44	40803	22	1451	1334 1015
	>>sc-miR-101-3pi	L596_g14250.t1	315	-54.11	167	-29.31	98523	22	1311	312 292
	>>sc-miR-101-3pi	L596_g14250.t2	315	-54.11	167	-29.31	99428	22	1311	312 292
	>>sc-miR-101-3pi	L596_g14250.t3	315	-54.11	167	-29.31	99961	22	1311	312 292
	>>sc-miR-101-5pi	L596_g9525.t1	315	-40.68	170	-28.04	185481	22	1245	1027 1004
	>>sc-miR-104	L596_g7751.t1	315	-35.05	164	-20.04	299636	22	353	168 299
	>>sc-miR-107	L596_g2015.t1	315	-30.78	159	-16.27	384584	22	1536	654 1328
	>>sc-miR-111-3pi	L596_g14250.t1	315	-54.11	167	-29.31	534049	22	1311	312 292
	>>sc-miR-111-3pi	L596_g14250.t2	315	-54.11	167	-29.31	534954	22	1311	312 292
	>>sc-miR-111-3pi	L596_g14250.t3	315	-54.11	167	-29.31	535487	22	1311	312 292
	>>sc-miR-111-5p	L596_g11786.t2	315	-43.31	162	-23.76	592535	22	178	28 57
	>>sc-miR-111-5p	L596_g11786.t3	315	-43.31	162	-23.76	593471	22	178	28 57	333	1187
	>>sc-miR-111-5p	L596_g11786.t1	315	-43.31	162	-23.76	593657	22	178	28 57
	>>sc-miR-111-5p	L596_g23478.t1	315	-37.66	168	-19.9	608669	22	229	107 1
	>>sc-miR-1183	L596_g11563.t2	315	-51.95	160	-26.09	810749	21	1760	1158 476
	>>sc-miR-142	L596_g14926.t1	315	-31.62	158	-18.05	1750893	22	268	89 70
	>>sc-miR-147	L596_g8639.t1	315	-48.36	161	-25.65	1861654	22	1669	1259 1354	248
	>>sc-miR-149-3p	L596_g24852.t1	315	-28.59	166	-16.09	1915016	22	1754	975 154
	>>sc-miR-15	L596_g3967.t1	315	-29.47	168	-19.72	1983437	23	246	151 22
	>>sc-miR-15	L596_g3967.t2	315	-29.47	168	-19.72	1987821	23	246	151 22
	>>sc-miR-151	L596_g10567.t1	315	-51.55	175	-29.87	2023105	22	1780	276 591
	>>sc-miR-168	L596_g24852.t1	315	-28.59	166	-16.09	2506087	22	1754	975 154
	>>sc-miR-177	L596_g11786.t2	315	-43.31	162	-23.76	2770165	22	178	28 57
	>>sc-miR-177	L596_g11786.t3	315	-43.31	162	-23.76	2771101	22	178	28 57
	>>sc-miR-177	L596_g11786.t1	315	-43.31	162	-23.76	2771287	22	178	28 57
	>>sc-miR-177	L596_g23478.t1	315	-37.66	168	-19.9	2786299	22	229	107 1
	>>sc-miR-184	L596_g3307.t2	315	-43.29	170	-30.24	3039523	23	1172	866 1151
	>>sc-miR-184	L596_g3307.t1	315	-43.29	170	-30.24	3043058	23	1172	866 1151
	>>sc-miR-190	L596_g5373.t1	315	-43	163	-23.09	3167249	22	1242	39 235
	>>sc-miR-254-3p	L596_g9788.t1	315	-41.43	158	-21.22	4790428	22	1211	797 937
	>>sc-miR-26-3p	L596_g25152.t1	315	-55.76	168	-32.92	4960238	22	1750	1586 467
	>>sc-miR-278	L596_g7904.t1	315	-33.33	161	-19.04	5155782	22	377	80 110
	>>sc-miR-291-3pi	L596_g16248.t2	315	-37.89	158	-20.42	5577751	21	1656	1357 854	268
	>>sc-miR-291-3pi	L596_g18055.t1	315	-32.75	163	-22.54	5578436	21	353	169 205
	>>sc-miR-291-3pi	L596_g18055.t2	315	-32.75	163	-22.54	5584142	21	353	169 205
	>>sc-miR-296	L596_g3760.t1	315	-30.14	173	-19.84	5743860	23	1455	1315 714
	>>sc-miR-297	L596_g11058.t1	315	-38.03	158	-21.17	5756812	22	602	438 396
	>>sc-miR-299	L596_g12139.t1	315	-32.79	160	-17.74	5788679	22	1621	513 453
	>>sc-miR-3	L596_g6010.t1	315	-33.01	158	-17.34	5844343	21	1351	278 107
	>>sc-miR-300	L596_g14933.t1	315	-55.08	167	-34.92	5888229	23	1179	428 1104
	>>sc-miR-300	L596_g22714.t1	315	-56.59	168	-28.59	5895298	23	1162	879 39
	>>sc-miR-300	L596_g7801.t1	315	-59.46	166	-35.49	5899717	23	377	30 149
	>>sc-miR-301-5pi	L596_g9525.t1	315	-40.68	170	-28.04	5971755	22	1245	1027 1004
	>>sc-miR-315	L596_g12169.t1	315	-43.1	170	-22.85	6472902	21	1402	785 1072
	>>sc-miR-316	L596_g9788.t1	315	-49.1	159	-24.55	6532532	22	1211	795 936
	>>sc-miR-320	L596_g10488.t1	315	-48.13	158	-26.32	6688913	23	1580	1117 193
	>>sc-miR-341	L596_g27898.t1	315	-25.9	161	-13.64	7431849	23	1128	10 672
	>>sc-miR-343	L596_g14250.t1	315	-54.11	167	-29.31	7471356	22	1311	312 292
	>>sc-miR-343	L596_g14250.t2	315	-54.11	167	-29.31	7472261	22	1311	312 292
	>>sc-miR-343	L596_g14250.t3	315	-54.11	167	-29.31	7472794	22	1311	312 292
	>>sc-miR-34-5p	L596_g9791.t1	315	-51.38	159	-28.34	7621074	23	1550	255 234
	>>sc-miR-353	L596_g28146.t1	315	-33.26	158	-19.63	7957904	22	179	154 137
	>>sc-miR-57-5p	L596_g25727.t1	315	-49.87	158	-27.49	8319142	25	1714	1406 366
	>>sc-miR-9	L596_g3063.t1	315	-32.61	162	-17.87	9639577	20	387	202 102
	>>sc-miR-92	L596_g14243.t1	315	-38.02	159	-21.76	9683810	22	593	381 361
	>>sc-miR-115	L596_g7829.t1	314	-41.95	160	-23.88	712772	21	1703	977 201
	>>sc-miR-115	L596_g7829.t3	314	-41.95	160	-23.88	713812	21	1703	977 201
	>>sc-miR-120	L596_g24871.t2	314	-44.44	161	-25.32	1007186	23	429	326 53
	>>sc-miR-120	L596_g24871.t1	314	-44.44	161	-25.32	1008047	23	429	326 53
	>>sc-miR-131	L596_g5145.t1	314	-40.38	157	-20.22	1357537	22	1562	1253 1470
	>>sc-miR-147	L596_g12192.t1	314	-45.49	167	-25.55	1837458	22	1687	449 1355
	>>sc-miR-147	L596_g19428.t2	314	-49.46	157	-24.73	1854484	22	1765	697 910
	>>sc-miR-156	L596_g23819.t1	314	-51.21	167	-28.74	2103266	22	405	160 122
	>>sc-miR-157	L596_g17811.t1	314	-28.9	157	-14.45	2121269	22	1519	160 526
	>>sc-miR-190	L596_g5775.t1	314	-40.07	162	-21.69	3171115	22	1552	885 898
	>>sc-miR-198	L596_g25594.t1	314	-37.26	166	-23.62	3373856	23	1760	332 1191
	>>sc-miR-211	L596_g13138.t2	314	-51.94	164	-28.17	3924573	22	1790	475 1694
	>>sc-miR-214	L596_g24367.t1	314	-41.49	157	-20.77	4027107	21	435	142 284
	>>sc-miR-215	L596_g15109.t1	314	-40.17	158	-24.3	4049399	22	1374	601 815
	>>sc-miR-220	L596_g10046.t1	314	-43.12	157	-21.56	4261988	22	1132	615 876	24
	>>sc-miR-220	L596_g11082.t1	314	-41.49	162	-21.67	4263587	22	746	468 490
	>>sc-miR-25	L596_g10695.t1	314	-37.38	162	-24.72	4698591	23	514	434 49
	>>sc-miR-25	L596_g4331.t3	314	-36.47	157	-20.72	4720507	23	1581	281 1317
	>>sc-miR-25	L596_g4331.t1	314	-36.47	157	-20.72	4720866	23	1581	281 1317
	>>sc-miR-254-3p	L596_g25152.t1	314	-46.88	161	-25.15	4773584	22	1750	1587 470
	>>sc-miR-275-3pi	L596_g23064.t1	314	-51.47	165	-30.65	5085979	22	619	192 299
	>>sc-miR-275-3pi	L596_g7414.t1	314	-50.73	162	-29.94	5092573	22	108	47 1
	>>sc-miR-284	L596_g10306.t1	314	-29.11	170	-21.13	5320033	20	1628	1389 1412
	>>sc-miR-29	L596_g16266.t1	314	-52.38	159	-27.38	5546216	23	183	1 18
	>>sc-miR-300	L596_g9795.t1	314	-58.11	159	-31.58	5909274	23	533	448 321
	>>sc-miR-301-3p	L596_g4727.t1	314	-44.99	168	-25.99	5935165	22	241	103 142
	>>sc-miR-301-3p	L596_g4727.t2	314	-44.99	168	-25.99	5939888	22	241	103 142
	>>sc-miR-308-5p	L596_g25494.t1	314	-51.83	162	-28.94	6265697	22	376	66 215
	>>sc-miR-314-3p	L596_g12885.t1	314	-50.07	158	-25.41	6413493	22	404	149 338
	>>sc-miR-316	L596_g3501.t1	314	-52.74	167	-31.62	6526118	22	1745	1040 981
	>>sc-miR-320	L596_g4502.t1	314	-37.06	166	-19.29	6713891	23	471	350 407
	>>sc-miR-331	L596_g1398.t1	314	-34.74	167	-17.43	7096438	24	1785	1681 865
	>>sc-miR-333	L596_g23064.t1	314	-51.47	165	-30.65	7170282	22	619	192 299
	>>sc-miR-333	L596_g7414.t1	314	-50.73	162	-29.94	7176876	22	108	47 1
	>>sc-miR-344-3pi	L596_g55.t1	314	-44.82	157	-26.99	7523786	22	721	431 526
	>>sc-miR-344-3pii	L596_g55.t1	314	-45.24	157	-26.99	7554895	23	721	430 525
	>>sc-miR-345	L596_g21285.t1	314	-48.48	161	-26.08	7578430	23	1467	1426 1402	64
	>>sc-miR-345	L596_g4127.t2	314	-62.1	167	-33.78	7585563	23	1744	1329 249
	>>sc-miR-37-3p	L596_g27031.t1	314	-51.86	157	-25.93	8048896	22	247	29 162
	>>sc-miR-46-3p	L596_g23929.t1	314	-36.1	165	-21.17	8169345	22	349	240 196
	>>sc-miR-46-3p	L596_g7239.t1	314	-36.1	165	-21.17	8176526	22	397	288 244
	>>sc-miR-68	L596_g23562.t2	314	-33.47	163	-18.2	8382995	22	1626	22 1045
	>>sc-miR-756	L596_g27878.t1	314	-38.28	157	-19.14	8580586	21	1445	874 1384
	>>sc-miR-760	L596_g25481.t1	314	-41.15	167	-24.36	8695865	22	1742	1133 86
	>>sc-miR-760	L596_g25481.t2	314	-41.15	167	-24.36	8696915	22	1742	1133 86
	>>sc-miR-761	L596_g15693.t1	314	-55.6	158	-28.12	8718559	24	1081	809 831
	>>sc-miR-770	L596_g9141.t1	314	-44.16	160	-25.15	9021165	20	166	7 146
	>>sc-miR-772	L596_g26522.t1	314	-34.81	161	-18.54	9043335	21	1291	299 442
	>>sc-miR-86-5p	L596_g19288.t1	314	-23.39	160	-13.89	9440032	24	1315	303 224
	>>sc-miR-91	L596_g22065.t1	314	-36.46	163	-22.08	9660987	24	85	6 64
	>>sc-miR-97	L596_g11972.t1	314	-36.48	165	-19.71	9894668	23	364	167 15
	>>sc-miR-97	L596_g25782.t1	314	-33.4	161	-19.14	9905275	23	418	362 264
	>>sc-miR-101-5pii	L596_g3307.t2	313	-46.54	157	-26.1	208604	22	1172	866 101
	>>sc-miR-101-5pii	L596_g3307.t1	313	-46.54	157	-26.1	212139	22	1172	866 101
	>>sc-miR-108	L596_g1664.t2	313	-46.71	160	-23.73	412757	22	1689	509 656
	>>sc-miR-120	L596_g10436.t1	313	-42.91	166	-24.06	995956	23	183	156 1
	>>sc-miR-124-3p	L596_g1669.t1	313	-39.47	159	-21.67	1126759	20	524	331 161
	>>sc-miR-125	L596_g9538.t1	313	-31.59	161	-17.27	1180718	22	1800	1487 839
	>>sc-miR-134	L596_g19658.t1	313	-36.53	172	-25.94	1412234	22	255	189 147
	>>sc-miR-134	L596_g19658.t2	313	-36.53	172	-25.94	1415007	22	255	189 147
	>>sc-miR-139	L596_g11520.t1	313	-37.24	159	-18.85	1557116	23	436	18 311
	>>sc-miR-141-3p	L596_g3501.t1	313	-53.87	166	-30.86	1704223	22	1745	1040 981
	>>sc-miR-141-3p	L596_g9795.t1	313	-50.16	160	-25.26	1709559	22	533	323 453
	>>sc-miR-141-5p	L596_g10997.t1	313	-46.99	157	-24.32	1711664	22	503	291 96
	>>sc-miR-141-5p	L596_g18005.t1	313	-40.23	165	-25.05	1717019	22	342	117 6
	>>sc-miR-142	L596_g19667.t1	313	-38.56	160	-22.7	1759161	22	972	5 363
	>>sc-miR-142	L596_g9237.t1	313	-36.42	157	-20.44	1772756	22	365	199 224
	>>sc-miR-147	L596_g17816.t1	313	-43.14	158	-23.42	1840684	22	734	139 38
	>>sc-miR-147	L596_g27638.t1	313	-48.69	160	-25.51	1856375	22	1050	798 243
	>>sc-miR-147	L596_g27638.t2	313	-48.69	160	-25.51	1857912	22	999	798 243
	>>sc-miR-147	L596_g6571.t1	313	-50.17	159	-25.58	1862906	22	1291	199 2
	>>sc-miR-164	L596_g1539.t1	313	-40.99	159	-24.78	2372852	22	1740	1660 474
	>>sc-miR-170-5p	L596_g21931.t2	313	-26.82	159	-16.07	2628414	22	1716	1458 788
	>>sc-miR-171	L596_g3493.t1	313	-42.02	157	-23.22	2671987	21	1446	638 1392
	>>sc-miR-182	L596_g24457.t1	313	-44.52	171	-27.63	2967198	22	1710	1365 1334
	>>sc-miR-191	L596_g10997.t1	313	-46.99	157	-24.32	3173787	22	503	291 96	483
	>>sc-miR-191	L596_g18005.t1	313	-40.23	165	-25.05	3179142	22	342	117 6
	>>sc-miR-216-5p	L596_g13542.t1	313	-25.78	172	-16.6	4110632	24	1751	591 276
	>>sc-miR-220	L596_g26217.t1	313	-48.92	162	-26.2	4290377	22	426	316 184
	>>sc-miR-225	L596_g18271.t1	313	-34.93	157	-17.73	4401099	22	1591	294 1304
	>>sc-miR-225	L596_g18271.t2	313	-34.93	157	-17.73	4401582	22	1687	294 1304
	>>sc-miR-254-3p	L596_g17526.t1	313	-33.81	159	-17.88	4768624	22	556	240 362
	>>sc-miR-258	L596_g530.t1	313	-25.43	157	-13.29	4881897	23	1015	1 192
	>>sc-miR-286	L596_g21931.t2	313	-26.82	159	-16.07	5366006	22	1716	1458 788
	>>sc-miR-291-3pi	L596_g1693.t1	313	-34.93	158	-20.62	5575291	21	1246	1134 672
	>>sc-miR-300	L596_g12321.t1	313	-59.54	157	-31.83	5883184	23	1045	757 685
	>>sc-miR-301-3p	L596_g15760.t1	313	-35.54	161	-19.28	5918292	22	1237	153 925
	>>sc-miR-301-3p	L596_g3760.t1	313	-33.64	158	-18.99	5930514	22	1455	863 1059
	>>sc-miR-301-5pii	L596_g3307.t2	313	-48.17	157	-30.62	5994878	22	1172	866 101
	>>sc-miR-301-5pii	L596_g3307.t1	313	-48.17	157	-30.62	5998413	22	1172	866 101
	>>sc-miR-308-5p	L596_g19687.t1	313	-48.14	158	-24.3	6268033	22	351	98 1	136
	>>sc-miR-314-5p	L596_g16626.t1	313	-48.32	164	-24.19	6446895	22	209	124 71
	>>sc-miR-315	L596_g19656.t2	313	-39.45	173	-28.23	6483044	21	396	118 1
	>>sc-miR-316	L596_g17816.t1	313	-48.37	162	-26.92	6507034	22	734	139 38	1495
	>>sc-miR-318-3p	L596_g11484.t1	313	-29.98	159	-16.94	6565906	23	286	92 254
	>>sc-miR-321	L596_g12294.t1	313	-36.63	158	-18.82	6724249	23	169	44 23
	>>sc-miR-332	L596_g6898.t1	313	-37.09	157	-21.57	7146606	24	1357	238 69
	>>sc-miR-342	L596_g24082.t1	313	-55.61	162	-27.94	7451244	22	441	346 357
	>>sc-miR-350-3p	L596_g12169.t1	313	-41.84	168	-23.79	7810589	22	1402	786 1071
	>>sc-miR-350-3p	L596_g12289.t2	313	-45.51	163	-26.48	7812075	22	112	24 6
	>>sc-miR-350-3p	L596_g12289.t1	313	-45.51	163	-26.48	7812299	22	112	24 6
	>>sc-miR-757	L596_g11721.t3	313	-40.75	161	-20.83	8587674	23	1335	869 772
	>>sc-miR-757	L596_g11721.t2	313	-40.75	161	-20.83	8588103	23	1335	869 772
	>>sc-miR-766	L596_g10436.t1	313	-41.1	166	-23.71	8866533	22	183	157 1
	>>sc-miR-767	L596_g27098.t1	313	-28	157	-16.1	8922826	23	1520	1391 169
	>>sc-miR-92	L596_g4032.t3	313	-37.9	163	-20.28	9694549	22	581	474 450
	>>sc-miR-97	L596_g17559.t1	313	-37.75	161	-19.57	9901303	23	1301	514 365
	>>sc-miR-97	L596_g26045.t1	313	-37.75	161	-19.57	9915627	23	1231	489 339
	>>sc-miR-101-3pii	L596_g16300.t1	312	-49.52	163	-27.54	132306	22	1611	651 409
	>>sc-miR-101-5pi	L596_g13978.t1	312	-48.54	161	-26.23	158229	22	167	37 105
	>>sc-miR-101-5pi	L596_g9175.t1	312	-46.99	156	-23.73	185654	22	675	453 605
	>>sc-miR-101-5pi	L596_g9386.t1	312	-40.45	160	-20.97	186307	22	1675	469 803
	>>sc-miR-101-5pii	L596_g11170.t1	312	-52.99	156	-27.63	189223	22	1404	306 336
	>>sc-miR-111-3pii	L596_g16300.t1	312	-49.52	163	-27.54	567832	22	1611	651 409	595
	>>sc-miR-111-5p	L596_g21045.t1	312	-50.35	158	-27.76	604989	22	623	222 372
	>>sc-miR-1183	L596_g9200.t1	312	-45.49	156	-22.89	838875	21	428	38 160
	>>sc-miR-12	L596_g23304.t1	312	-31.89	166	-20.36	975466	22	155	66 27
	>>sc-miR-120	L596_g9386.t1	312	-45.84	164	-25.48	1026250	23	1675	587 179	268
	>>sc-miR-141-3p	L596_g21388.t1	312	-57.28	158	-29.36	1694944	22	1329	1135 368
	>>sc-miR-141-3p	L596_g7801.t1	312	-55.68	166	-33.91	1700002	22	377	32 151
	>>sc-miR-141-3p	L596_g26094.t1	312	-57.7	160	-31.46	1708647	22	1750	974 937
	>>sc-miR-141-5p	L596_g14701.t1	312	-45.65	163	-26.94	1717363	22	532	157 231
	>>sc-miR-142	L596_g1081.t1	312	-31.23	158	-16.19	1742830	22	558	369 232
	>>sc-miR-142	L596_g27890.t1	312	-26.98	156	-13.74	1767998	22	407	1 63
	>>sc-miR-147	L596_g21388.t1	312	-54.59	167	-29.81	1850489	22	1329	1134 365
	>>sc-miR-147	L596_g9795.t1	312	-45.07	157	-22.84	1865104	22	533	323 454
	>>sc-miR-157	L596_g27843.t2	312	-30.94	168	-18.5	2136337	22	1761	1009 586
	>>sc-miR-157	L596_g27843.t1	312	-30.94	168	-18.5	2138041	22	1761	1009 586
	>>sc-miR-164	L596_g13711.t1	312	-37.69	160	-19.44	2369009	22	574	23 167
	>>sc-miR-170-5p	L596_g9626.t1	312	-24.33	159	-14.27	2642942	22	1515	229 1045
	>>sc-miR-174	L596_g17675.t1	312	-35.44	160	-18.19	2713787	22	1086	100 286
	>>sc-miR-177	L596_g21045.t1	312	-50.35	158	-27.76	2782619	22	623	222 372
	>>sc-miR-179	L596_g11738.t1	312	-44.13	169	-28.77	2833428	23	443	358 403
	>>sc-miR-18	L596_g12059.t1	312	-37.22	168	-24.78	2863672	24	1563	288 182
	>>sc-miR-184	L596_g24117.t1	312	-43.49	161	-26.22	3034924	23	1435	462 304
	>>sc-miR-191	L596_g14701.t1	312	-45.65	163	-26.94	3179486	22	532	157 231
	>>sc-miR-202-5p	L596_g10997.t1	312	-43.56	157	-23.44	3547095	22	503	291 95
	>>sc-miR-202-5p	L596_g19891.t1	312	-46.01	156	-23.11	3565833	22	151	22 95
	>>sc-miR-21	L596_g10236.t1	312	-29.93	158	-15.26	3888868	23	1534	718 1050
	>>sc-miR-215	L596_g24290.t1	312	-39.27	156	-21.36	4058992	22	1710	491 1116
	>>sc-miR-220	L596_g21268.t1	312	-44.31	172	-29.19	4273750	22	191	94 114	439
	>>sc-miR-225	L596_g22977.t1	312	-33.72	156	-16.94	4397204	22	699	294 610
	>>sc-miR-25	L596_g4027.t1	312	-32.52	158	-17.75	4722592	23	1748	128 709
	>>sc-miR-26-3p	L596_g19428.t2	312	-49.08	156	-24.54	4965384	22	1765	699 912
	>>sc-miR-26-3p	L596_g27638.t1	312	-50.61	159	-26.42	4967275	22	1050	797 242
	>>sc-miR-26-3p	L596_g27638.t2	312	-50.61	159	-26.42	4968812	22	999	797 242
	>>sc-miR-26-5p	L596_g10997.t1	312	-44.92	157	-23.78	4978109	22	503	291 95
	>>sc-miR-26-5p	L596_g19891.t1	312	-41.61	156	-20.91	4996847	22	151	22 95
	>>sc-miR-286	L596_g9626.t1	312	-24.33	159	-14.27	5380534	22	1515	229 1045
	>>sc-miR-296	L596_g23561.t2	312	-26.24	163	-14.66	5742724	23	525	112 242
	>>sc-miR-300	L596_g18631.t1	312	-54.58	158	-27.79	5897201	23	158	25 119
	>>sc-miR-301-3p	L596_g10046.t1	312	-29.05	161	-16.83	5910765	22	1132	133 358
	>>sc-miR-301-3p	L596_g13180.t1	312	-51.04	160	-29.06	5914039	22	1688	1068 1318
	>>sc-miR-301-3p	L596_g24174.t1	312	-38.92	166	-22.66	5925942	22	1659	330 702
	>>sc-miR-301-3p	L596_g7306.t1	312	-43.68	156	-21.84	5931968	22	1776	932 1078
	>>sc-miR-301-5pi	L596_g13978.t1	312	-48.54	161	-26.23	5944503	22	167	37 105
	>>sc-miR-301-5pi	L596_g9175.t1	312	-46.99	156	-23.73	5971928	22	675	453 605
	>>sc-miR-301-5pi	L596_g9386.t1	312	-40.45	160	-20.97	5972581	22	1675	469 803
	>>sc-miR-301-5pii	L596_g11170.t1	312	-50.14	156	-25.4	5975497	22	1404	306 336
	>>sc-miR-303-3pi	L596_g5847.t1	312	-44.8	158	-25.66	6062553	23	1058	539 1004
	>>sc-miR-303-3pii	L596_g5847.t1	312	-44.01	158	-25.56	6093662	22	1058	540 1005
	>>sc-miR-306	L596_g13104.t2	312	-35.05	162	-21.17	6132612	23	1512	109 783
	>>sc-miR-306	L596_g13104.t1	312	-35.05	162	-21.17	6133087	23	1512	109 783
	>>sc-miR-308-3p	L596_g7622.t2	312	-38.09	163	-20.41	6243252	22	1743	1426 1449
	>>sc-miR-308-5p	L596_g4384.t1	312	-41.5	166	-26.44	6273606	22	1673	1180 913
	>>sc-miR-308-5p	L596_g27416.t1	312	-46.41	162	-26.58	6275070	22	71	47 1
	>>sc-miR-311	L596_g5847.t1	312	-44.01	158	-25.56	6342534	22	1058	540 1005
	>>sc-miR-314-3p	L596_g6415.t1	312	-53.79	156	-27.3	6431360	22	161	18 113
	>>sc-miR-320	L596_g22399.t1	312	-58.09	160	-31.26	6698620	23	495	234 405
	>>sc-miR-320	L596_g22399.t2	312	-58.09	160	-31.26	6702666	23	495	234 405
	>>sc-miR-338	L596_g12264.t1	312	-31.42	156	-15.71	7314208	22	1718	555 1099
	>>sc-miR-338	L596_g19540.t1	312	-27.19	160	-15.52	7321445	22	510	253 377
	>>sc-miR-341	L596_g15810.t1	312	-28.92	164	-17.55	7411273	23	139	88 1
	>>sc-miR-34-5p	L596_g25306.t1	312	-40.42	161	-22.19	7601119	23	1745	1146 690
	>>sc-miR-349-3pi	L596_g8397.t1	312	-34.19	157	-18.75	7740334	22	334	61 101
	>>sc-miR-349-3piii	L596_g8397.t1	312	-34.19	157	-18.75	7802552	23	334	60 100
	>>sc-miR-350-3p	L596_g3241.t1	312	-40.83	158	-23.31	7834088	22	1783	1291 136
	>>sc-miR-353	L596_g11945.t1	312	-27.73	172	-20.49	7934944	22	1484	1038 1
	>>sc-miR-49-3p	L596_g17463.t1	312	-39.34	159	-19.76	8186970	22	1309	1170 63
	>>sc-miR-49-3p	L596_g17463.t2	312	-39.34	159	-19.76	8187551	22	1309	1170 63
	>>sc-miR-5	L596_g13984.t1	312	-28.45	156	-17.35	8215754	22	1736	63 1604
	>>sc-miR-5	L596_g22635.t1	312	-33.82	165	-20.56	8224022	22	400	369 68
	>>sc-miR-57-5p	L596_g677.t2	312	-51.37	157	-27.3	8326228	25	1664	1 994
	>>sc-miR-57-5p	L596_g677.t1	312	-51.37	157	-27.3	8330186	25	1571	1 994
	>>sc-miR-71-5p	L596_g2392.t1	312	-42.31	160	-22.17	8449476	20	1624	707 1558
	>>sc-miR-756	L596_g17772.t1	312	-32.35	161	-16.39	8562624	21	537	220 325
	>>sc-miR-761	L596_g7801.t1	312	-41.2	159	-21.03	8730636	24	377	62 222	369
	>>sc-miR-774	L596_g8834.t1	312	-51.02	159	-26.27	9114404	23	1470	1244 639
	>>sc-miR-9	L596_g7891.t1	312	-33.57	160	-19.4	9642137	20	338	11 24
	>>sc-miR-96	L596_g20855.t1	312	-30.1	164	-15.29	9876933	22	1542	1446 881
	>>sc-miR-99	L596_g10997.t1	312	-44.92	157	-23.78	9955549	22	503	291 95
	>>sc-miR-99	L596_g19891.t1	312	-41.61	156	-20.91	9974287	22	151	22 95
	>>sc-miR-101-5pii	L596_g21045.t1	311	-46.48	158	-25.48	200572	22	623	222 372
	>>sc-miR-11	L596_g18140.t1	311	-40.29	160	-21.99	481416	22	1085	64 340
	>>sc-miR-118	L596_g8767.t1	311	-35.13	159	-18.65	798339	23	414	199 1
	>>sc-miR-1185	L596_g24759.t1	311	-38.67	156	-20.78	849929	23	940	703 437
	>>sc-miR-119	L596_g12264.t1	311	-29.51	157	-15.16	874645	21	1718	1081 535
	>>sc-miR-12	L596_g2093.t1	311	-32.89	166	-21.5	977327	22	976	188 925
	>>sc-miR-120	L596_g20610.t1	311	-49.28	162	-27.13	1010887	23	495	119 96
	>>sc-miR-120	L596_g21455.t1	311	-42.92	159	-22.12	1014346	23	346	165 121
	>>sc-miR-125	L596_g17851.t1	311	-29.33	157	-14.78	1156584	22	187	79 49
	>>sc-miR-125	L596_g4240.t1	311	-25.7	157	-15.26	1177480	22	828	414 218	544
	>>sc-miR-138	L596_g13103.t1	311	-30.29	161	-18.15	1528466	22	629	603 580
	>>sc-miR-140	L596_g26401.t1	311	-20.24	156	-10.88	1669326	22	1403	933 477
	>>sc-miR-141-3p	L596_g12192.t1	311	-49.35	162	-27.53	1681913	22	1687	450 1353
	>>sc-miR-144	L596_g6898.t1	311	-33.86	157	-19.52	1795858	22	1357	255 1165
	>>sc-miR-156	L596_g11786.t2	311	-44.65	157	-23.24	2085767	22	178	57 28
	>>sc-miR-156	L596_g11786.t3	311	-44.65	157	-23.24	2086703	22	178	57 28
	>>sc-miR-156	L596_g11786.t1	311	-44.65	157	-23.24	2086889	22	178	57 28
	>>sc-miR-159	L596_g17552.t1	311	-34.25	158	-23.81	2183535	23	650	111 125
	>>sc-miR-162	L596_g9923.t1	311	-39.25	156	-19.87	2332751	23	1675	897 600
	>>sc-miR-170-5p	L596_g24180.t1	311	-30.42	159	-17.65	2624539	22	1507	860 1348
	>>sc-miR-190	L596_g9002.t1	311	-36.69	160	-19.54	3172520	22	1284	737 1163
	>>sc-miR-20	L596_g22414.t1	311	-48.95	157	-27.28	3435697	22	1656	329 472
	>>sc-miR-209-3p	L596_g10488.t1	311	-30.84	157	-17.49	3826885	22	1580	1280 1422
	>>sc-miR-216-5p	L596_g9914.t1	311	-24.77	162	-15.3	4137011	24	486	88 22
	>>sc-miR-226	L596_g10127.t1	311	-30.86	162	-15.75	4417604	21	1513	78 1196
	>>sc-miR-25	L596_g4544.t1	311	-32.55	156	-17.31	4720186	23	1510	600 537
	>>sc-miR-26-3p	L596_g8639.t1	311	-52.86	157	-26.81	4972554	22	1669	1259 1353
	>>sc-miR-275-3pi	L596_g12192.t1	311	-51.05	164	-27.34	5072794	22	1687	450 1354
	>>sc-miR-286	L596_g24180.t1	311	-30.42	159	-17.65	5362131	22	1507	860 1348
	>>sc-miR-291-3pi	L596_g4605.t1	311	-32.43	162	-18.59	5593400	21	1018	446 755
	>>sc-miR-291-3pii	L596_g27224.t1	311	-27.82	158	-15.17	5619458	21	1645	1224 1368
	>>sc-miR-296	L596_g2909.t1	311	-30.68	165	-15.41	5750293	23	511	1 267
	>>sc-miR-297	L596_g10332.t1	311	-45.77	160	-25.55	5755708	22	1723	1215 1477
	>>sc-miR-301-5pii	L596_g21045.t1	311	-48.11	158	-25.52	5986846	22	623	222 372
	>>sc-miR-314-5p	L596_g11786.t2	311	-43.37	158	-23.64	6441027	22	178	28 57
	>>sc-miR-314-5p	L596_g11786.t3	311	-43.37	158	-23.64	6441963	22	178	28 57	559	1331
	>>sc-miR-314-5p	L596_g11786.t1	311	-43.37	158	-23.64	6442149	22	178	28 57
	>>sc-miR-318-3p	L596_g8737.t1	311	-26.95	156	-14.8	6586355	23	169	1 15
	>>sc-miR-318-5p	L596_g20876.t1	311	-36.71	166	-20.96	6605570	20	334	198 34
	>>sc-miR-331	L596_g5709.t1	311	-38.83	161	-22.7	7113027	24	1772	853 1580
	>>sc-miR-333	L596_g12192.t1	311	-51.05	164	-27.34	7157097	22	1687	450 1354	274
	>>sc-miR-346	L596_g13749.t1	311	-44.14	162	-22.26	7624804	23	1299	737 576
	>>sc-miR-346	L596_g13749.t2	311	-44.14	162	-22.26	7625074	23	1299	737 576
	>>sc-miR-346	L596_g13749.t3	311	-44.14	162	-22.26	7625731	23	1299	737 576
	>>sc-miR-350-5p	L596_g17189.t1	311	-36.07	159	-22.7	7845885	22	1003	349 826
	>>sc-miR-69	L596_g10175.t1	311	-30.78	159	-19.97	8399622	23	364	218 285
	>>sc-miR-764	L596_g8237.t1	311	-40.59	158	-23.7	8827476	23	254	133 156
	>>sc-miR-766	L596_g20610.t1	311	-48.01	162	-25.86	8881464	22	495	120 97
	>>sc-miR-766	L596_g21455.t1	311	-42.06	159	-21.82	8884923	22	346	166 122
	>>sc-miR-769	L596_g13005.t1	311	-37.16	158	-18.88	8962481	21	1429	928 1323
	>>sc-miR-86-5p	L596_g12024.t1	311	-30.15	156	-17.65	9427830	24	200	157 6	588
	>>sc-miR-87-3pi	L596_g4396.t1	311	-30.98	159	-17.87	9486170	22	1458	86 228
	>>sc-miR-9	L596_g7445.t1	311	-30.17	159	-17.84	9632985	20	1769	1030 1215
	>>sc-miR-91	L596_g55.t1	311	-37.85	157	-20.01	9670307	24	721	523 432	1113
	>>sc-miR-95-3p	L596_g14634.t1	311	-33.23	162	-19.13	9806042	22	914	888 839
	>>sc-miR-95-3p	L596_g14634.t2	311	-33.23	162	-19.13	9807778	22	914	888 839
	>>sc-miR-97	L596_g21650.t1	311	-29.24	161	-16.11	9911409	23	1547	368 1218
	>>sc-miR-98	L596_g1792.t1	311	-31.63	156	-17.43	9933671	24	1531	1035 1161
	>>sc-miR-101-5pi	L596_g14044.t1	310	-44.69	163	-22.52	159818	22	572	449 414
	>>sc-miR-103	L596_g23637.t2	310	-34.23	156	-19.94	263020	22	1645	1227 411
	>>sc-miR-103	L596_g6452.t1	310	-34.62	157	-18.16	275548	22	430	288 26
	>>sc-miR-104	L596_g13754.t1	310	-32.57	157	-19.13	283547	22	1769	1322 143
	>>sc-miR-106	L596_g18121.t1	310	-40.03	162	-24.1	361290	23	1777	978 499
	>>sc-miR-106	L596_g5766.t1	310	-39.42	158	-22.59	365233	23	436	347 341
	>>sc-miR-108	L596_g19876.t1	310	-41.47	163	-23.46	414991	22	241	3 203
	>>sc-miR-108	L596_g27826.t1	310	-45.46	163	-28.02	431996	22	660	540 582
	>>sc-miR-11	L596_g17896.t1	310	-36.5	165	-20.62	473728	22	273	20 191	45
	>>sc-miR-11	L596_g17895.t3	310	-36.5	165	-20.62	474790	22	512	20 191
	>>sc-miR-11	L596_g25409.t1	310	-45.32	165	-27.5	484351	22	1642	638 820
	>>sc-miR-11	L596_g4783.t1	310	-40.66	156	-20.36	493872	22	1799	1113 1354
	>>sc-miR-114	L596_g23355.t1	310	-37.6	161	-22.97	668674	23	459	270 404
	>>sc-miR-1185	L596_g12374.t1	310	-39.34	157	-21.47	843287	23	1172	1073 847
	>>sc-miR-1185	L596_g2632.t1	310	-32.95	159	-17.36	863540	23	1006	738 439
	>>sc-miR-120	L596_g11415.t1	310	-56.11	158	-30.84	997367	23	988	512 327
	>>sc-miR-120	L596_g9701.t1	310	-49.94	156	-26.27	1025264	23	822	340 305
	>>sc-miR-1205	L596_g21388.t1	310	-41.05	157	-20.71	1041655	23	1329	711 748
	>>sc-miR-1205	L596_g20788.t1	310	-44.87	160	-24.06	1044645	23	1454	933 1080
	>>sc-miR-122	L596_g6537.t1	310	-20.68	155	-10.34	1080163	22	1729	1150 1478
	>>sc-miR-125	L596_g19019.t1	310	-29.22	165	-17.88	1163123	22	1756	950 1196
	>>sc-miR-125	L596_g19019.t2	310	-29.22	165	-17.88	1167410	22	1756	950 1196
	>>sc-miR-14	L596_g19288.t1	310	-38.04	157	-20.56	1631673	23	1315	710 771
	>>sc-miR-141-5p	L596_g14270.t2	310	-49.57	158	-31.78	1716805	22	292	171 52
	>>sc-miR-141-5p	L596_g14270.t1	310	-49.57	158	-31.78	1717371	22	292	171 52
	>>sc-miR-142	L596_g10712.t1	310	-32.12	155	-16.06	1742763	22	1395	756 1370
	>>sc-miR-142	L596_g19301.t1	310	-43.61	158	-22.62	1752595	22	1423	725 690
	>>sc-miR-142	L596_g19301.t3	310	-43.61	158	-22.62	1755754	22	1423	725 690
	>>sc-miR-142	L596_g19301.t2	310	-43.61	158	-22.62	1759114	22	1423	725 690
	>>sc-miR-147	L596_g3241.t1	310	-48.52	168	-32.04	1861160	22	1783	1217 1287
	>>sc-miR-15	L596_g9220.t1	310	-29.65	161	-16.21	1990205	23	1742	83 1374	578
	>>sc-miR-16	L596_g13393.t1	310	-36.54	158	-19.62	2212926	22	375	355 123
	>>sc-miR-170-5p	L596_g19288.t1	310	-28.95	156	-19.18	2627161	22	1315	622 1092
	>>sc-miR-171	L596_g10197.t1	310	-45.68	155	-22.84	2644587	21	142	21 90
	>>sc-miR-172	L596_g6113.t1	310	-33.09	162	-22.42	2695730	22	387	251 284
	>>sc-miR-174	L596_g15990.t1	310	-31.04	155	-15.52	2713090	22	1495	982 1112	578
	>>sc-miR-178	L596_g2373.t2	310	-41.9	156	-21.71	2810604	23	1794	620 1235
	>>sc-miR-178	L596_g2373.t1	310	-41.9	156	-21.71	2813383	23	1761	900 1515
	>>sc-miR-186	L596_g10961.t1	310	-41	158	-22.38	3049358	22	1712	856 1690
	>>sc-miR-188	L596_g5472.t1	310	-37.33	158	-24.43	3107488	22	360	336 32
	>>sc-miR-188	L596_g8143.t1	310	-37.66	157	-19.78	3108524	22	945	68 251
	>>sc-miR-19	L596_g25306.t1	310	-45.21	158	-23.84	3121423	23	1745	688 1148
	>>sc-miR-190	L596_g7999.t2	310	-31.4	155	-15.84	3166639	22	514	184 262	479
	>>sc-miR-190	L596_g7999.t1	310	-31.4	155	-15.84	3170882	22	514	184 262
	>>sc-miR-191	L596_g14270.t2	310	-49.57	158	-31.78	3178928	22	292	171 52
	>>sc-miR-191	L596_g14270.t1	310	-49.57	158	-31.78	3179494	22	292	171 52
	>>sc-miR-202-5p	L596_g14701.t1	310	-49.13	161	-30.68	3552794	22	532	154 231
	>>sc-miR-205	L596_g11422.t1	310	-42.38	162	-21.39	3673193	23	1285	534 309
	>>sc-miR-21	L596_g15619.t1	310	-26.73	155	-14.6	3898467	23	1007	256 322
	>>sc-miR-220	L596_g17397.t1	310	-47.19	159	-25.94	4267202	22	1671	427 1607
	>>sc-miR-222	L596_g19455.t1	310	-37.69	163	-23.31	4334107	22	1787	1397 389
	>>sc-miR-254-3p	L596_g24138.t1	310	-44.73	157	-22.67	4770286	22	1355	702 792
	>>sc-miR-254-3p	L596_g24138.t2	310	-44.73	157	-22.67	4775669	22	1355	702 792	578
	>>sc-miR-26-5p	L596_g14701.t1	310	-51.17	161	-31.7	4983808	22	532	154 231
	>>sc-miR-27	L596_g19984.t1	310	-39.93	156	-21.79	5024251	22	1642	1455 1484
	>>sc-miR-274	L596_g16534.t1	310	-35.14	163	-21.39	5047315	22	245	129 188
	>>sc-miR-286	L596_g19288.t1	310	-28.95	156	-19.18	5364753	22	1315	622 1092
	>>sc-miR-287	L596_g15302.t1	310	-28.06	155	-14.03	5389476	21	521	266 332
	>>sc-miR-297	L596_g15002.t4	310	-35.8	156	-18.89	5760635	22	1565	1217 1336
	>>sc-miR-297	L596_g15002.t2	310	-35.8	156	-18.89	5762056	22	1565	1217 1336
	>>sc-miR-297	L596_g15002.t1	310	-35.8	156	-18.89	5763425	22	1565	1217 1336
	>>sc-miR-300	L596_g16488.t1	310	-51.71	155	-26.06	5885299	23	1288	1035 1159
	>>sc-miR-300	L596_g7414.t1	310	-56.03	164	-34.21	5901407	23	108	46 1
	>>sc-miR-300	L596_g3252.t1	310	-53.98	155	-26.99	5906194	23	370	154 273
	>>sc-miR-301-3p	L596_g13057.t1	310	-34.66	155	-20.18	5915294	22	1082	73 1008
	>>sc-miR-301-5pi	L596_g14044.t1	310	-44.69	163	-22.52	5946092	22	572	449 414
	>>sc-miR-302	L596_g10304.t1	310	-49.14	156	-26.26	6004689	22	484	42 173
	>>sc-miR-306	L596_g15442.t1	310	-39.51	160	-25.68	6138368	23	1761	1298 1668
	>>sc-miR-308-5p	L596_g27287.t1	310	-39.64	155	-19.82	6278481	22	1142	811 884
	>>sc-miR-314-3p	L596_g5574.t1	310	-37.41	155	-19.41	6429419	22	239	1 58
	>>sc-miR-315	L596_g14250.t1	310	-52.95	162	-26.91	6475868	21	1311	313 293	340
	>>sc-miR-315	L596_g14250.t2	310	-52.95	162	-26.91	6476773	21	1311	313 293
	>>sc-miR-315	L596_g14250.t3	310	-52.95	162	-26.91	6477306	21	1311	313 293
	>>sc-miR-318-3p	L596_g13057.t1	310	-26.22	160	-15.74	6568583	23	1082	972 688
	>>sc-miR-32	L596_g20531.t1	310	-18.94	155	-9.47	6671416	21	1368	415 915
	>>sc-miR-33	L596_g6046.t1	310	-33.34	158	-18.71	7055448	21	422	18 38
	>>sc-miR-33	L596_g6046.t2	310	-33.34	158	-18.71	7060157	21	422	18 38
	>>sc-miR-330	L596_g13262.t1	310	-22.62	155	-11.31	7064897	20	374	112 219
	>>sc-miR-331	L596_g20442.t1	310	-29.48	155	-14.74	7105579	24	1520	528 803
	>>sc-miR-332	L596_g15445.t1	310	-38.76	162	-23.72	7133416	24	582	345 499
	>>sc-miR-34-5p	L596_g14035.t1	310	-46.38	159	-26.31	7593442	23	356	298 278
	>>sc-miR-352	L596_g22870.t3	310	-38.44	155	-19.22	7913894	23	1337	579 706
	>>sc-miR-352	L596_g22870.t2	310	-38.44	155	-19.22	7915316	23	1337	579 706
	>>sc-miR-352	L596_g25578.t2	310	-29.04	157	-15.18	7916800	23	1779	970 263
	>>sc-miR-352	L596_g22870.t1	310	-38.44	155	-19.22	7919522	23	1337	579 706
	>>sc-miR-352	L596_g7615.t1	310	-33.98	155	-18.41	7930111	23	1503	46 1105
	>>sc-miR-353	L596_g10968.t2	310	-25.88	160	-14.83	7934053	22	424	233 284
	>>sc-miR-353	L596_g1304.t1	310	-31.78	166	-22.53	7936619	22	1749	301 1273
	>>sc-miR-36-3p	L596_g19416.t1	310	-51.14	155	-25.57	8008715	23	944	21 573
	>>sc-miR-5	L596_g10394.t1	310	-25.13	155	-14.49	8213302	22	1718	812 1343
	>>sc-miR-55-5p	L596_g1505.t1	310	-40.12	160	-24.29	8280766	23	789	682 103
	>>sc-miR-72-5p	L596_g1457.t1	310	-43.94	165	-22.47	8470189	22	1573	296 786
	>>sc-miR-72-5p	L596_g2518.t1	310	-38.75	156	-20.72	8472580	22	429	314 285
	>>sc-miR-757	L596_g27883.t2	310	-48.56	155	-24.28	8607926	23	1712	562 756
	>>sc-miR-757	L596_g27883.t1	310	-48.56	155	-24.28	8611219	23	543	212 406
	>>sc-miR-759	L596_g8144.t1	310	-28.54	166	-17.8	8677218	23	103	51 73
	>>sc-miR-764	L596_g3040.t1	310	-29.35	170	-18.48	8823543	23	415	225 266
	>>sc-miR-766	L596_g11415.t1	310	-52.46	158	-27.19	8867944	22	988	513 328
	>>sc-miR-775	L596_g3268.t1	310	-36.89	157	-19.03	9136876	23	1746	458 1168
	>>sc-miR-775	L596_g952.t2	310	-47.88	156	-27.11	9144850	23	412	126 94
	>>sc-miR-775	L596_g952.t1	310	-47.88	156	-27.11	9145507	23	412	126 94
	>>sc-miR-81-3p	L596_g3063.t1	310	-30.29	159	-16.15	9390705	22	387	200 98
	>>sc-miR-84-5pi	L596_g24368.t1	310	-34.9	160	-18.81	9406276	23	1023	785 732
	>>sc-miR-87-3pii	L596_g15854.t1	310	-35.74	155	-17.87	9495048	22	1322	437 504
	>>sc-miR-87-3piii	L596_g15854.t1	310	-35.74	155	-17.87	9526157	21	1322	438 505
	>>sc-miR-92	L596_g19416.t1	310	-40.84	155	-20.42	9688601	22	944	101 653
	>>sc-miR-92	L596_g26009.t1	310	-36.67	165	-22.34	9704072	22	481	155 169
	>>sc-miR-93-3pi	L596_g27287.t1	310	-31.18	155	-15.59	9731580	21	1142	789 862
	>>sc-miR-93-3pii	L596_g27287.t1	310	-31.18	155	-15.59	9762689	22	1142	788 861	1011
	>>sc-miR-99	L596_g14701.t1	310	-51.17	161	-31.7	9961248	22	532	154 231
	>>sc-miR-101-5pi	L596_g18258.t1	309	-42.41	158	-26.78	165515	22	1742	295 865
	>>sc-miR-101-5pii	L596_g16626.t1	309	-50.08	159	-25.63	193986	22	209	122 70
	>>sc-miR-109	L596_g18852.t1	309	-44.63	158	-23.1	445904	23	560	280 35
	>>sc-miR-11	L596_g10972.t1	309	-38.34	158	-20.06	467305	22	634	311 516
	>>sc-miR-111-5p	L596_g17054.t1	309	-49.95	162	-30.18	600339	22	256	15 110
	>>sc-miR-111-5p	L596_g23819.t1	309	-45.84	159	-24.47	610034	22	405	160 122
	>>sc-miR-111-5p	L596_g3307.t2	309	-43.53	156	-25.96	613021	22	1172	101 866
	>>sc-miR-111-5p	L596_g3307.t1	309	-43.53	156	-25.96	616556	22	1172	101 866
	>>sc-miR-124-3p	L596_g19851.t1	309	-39.37	159	-22.8	1134648	20	1636	100 1246
	>>sc-miR-125	L596_g11374.t1	309	-30.33	164	-18.57	1153481	22	380	328 344
	>>sc-miR-133	L596_g27594.t2	309	-40.5	159	-23	1394271	23	900	465 770
	>>sc-miR-140	L596_g24737.t1	309	-26.77	158	-16.64	1666428	22	1094	556 1
	>>sc-miR-147	L596_g12885.t1	309	-50.74	163	-28.13	1840470	22	404	151 340
	>>sc-miR-155	L596_g259.t1	309	-30.9	158	-17.25	2069489	18	1236	403 256
	>>sc-miR-164	L596_g20505.t1	309	-44.47	158	-23.63	2376321	22	631	523 511
	>>sc-miR-170-5p	L596_g1505.t1	309	-30.06	158	-16.05	2618928	22	789	151 56	409
	>>sc-miR-170-5p	L596_g21172.t1	309	-29.19	159	-17.87	2629154	22	771	545 224	669
	>>sc-miR-170-5p	L596_g6772.t1	309	-35.55	161	-17.8	2635394	22	1686	1211 1054
	>>sc-miR-170-5p	L596_g6888.t1	309	-35.55	161	-17.8	2640036	22	1217	401 244
	>>sc-miR-171	L596_g15891.t2	309	-34.46	157	-20.26	2654166	21	1656	1485 1025
	>>sc-miR-174	L596_g22138.t1	309	-39.2	159	-22.87	2724056	22	1761	1533 288
	>>sc-miR-177	L596_g17054.t1	309	-49.95	162	-30.18	2777969	22	256	15 110
	>>sc-miR-177	L596_g23819.t1	309	-45.84	159	-24.47	2787664	22	405	160 122
	>>sc-miR-177	L596_g3307.t2	309	-43.53	156	-25.96	2790651	22	1172	101 866
	>>sc-miR-177	L596_g3307.t1	309	-43.53	156	-25.96	2794186	22	1172	101 866
	>>sc-miR-190	L596_g25581.t1	309	-38.42	159	-20.16	3154524	22	667	281 536
	>>sc-miR-190	L596_g25581.t2	309	-38.42	159	-20.16	3159934	22	667	281 536
	>>sc-miR-204-5p	L596_g1506.t1	309	-37.01	166	-20.76	3647115	20	634	410 158
	>>sc-miR-211	L596_g15152.t1	309	-44.39	156	-23.22	3925989	22	361	301 325
	>>sc-miR-216-3p	L596_g16121.t1	309	-32.52	159	-20.65	4083551	21	870	193 1
	>>sc-miR-220	L596_g9525.t1	309	-40.41	158	-23.47	4291869	22	1245	103 396
	>>sc-miR-227	L596_g16121.t1	309	-32.52	159	-20.65	4456859	21	870	193 1
	>>sc-miR-25	L596_g15428.t1	309	-25.89	164	-15.29	4706830	23	174	73 26
	>>sc-miR-25	L596_g18090.t1	309	-33.21	168	-22.44	4710857	23	207	156 14
	>>sc-miR-254-3p	L596_g24174.t1	309	-38.73	157	-19.59	4774909	22	1659	220 1620	362
	>>sc-miR-26-3p	L596_g23064.t1	309	-53.03	160	-28	4961543	22	619	192 299
	>>sc-miR-275-3pi	L596_g14933.t1	309	-51.41	163	-29.97	5079395	22	1179	430 996
	>>sc-miR-275-3pi	L596_g3241.t1	309	-50.73	167	-32.79	5096496	22	1783	1215 1287
	>>sc-miR-279	L596_g8415.t1	309	-32.25	167	-19.09	5190704	22	1286	1061 1086
	>>sc-miR-284	L596_g10950.t1	309	-25.65	156	-15.53	5320529	20	1701	1210 411
	>>sc-miR-286	L596_g1505.t1	309	-30.06	158	-16.05	5356520	22	789	151 56
	>>sc-miR-286	L596_g21172.t1	309	-29.19	159	-17.87	5366746	22	771	545 224
	>>sc-miR-286	L596_g6772.t1	309	-35.55	161	-17.8	5372986	22	1686	1211 1054
	>>sc-miR-286	L596_g6888.t1	309	-35.55	161	-17.8	5377628	22	1217	401 244
	>>sc-miR-291-3pi	L596_g20426.t1	309	-22.21	166	-14.38	5580374	21	1223	596 190
	>>sc-miR-291-3pii	L596_g1693.t1	309	-32.21	155	-16.8	5606400	21	1246	671 1133
	>>sc-miR-297	L596_g6812.t1	309	-40.86	166	-23.96	5777844	22	1130	679 1092
	>>sc-miR-300	L596_g25887.t2	309	-61.74	159	-32.7	5890851	23	1686	38 141
	>>sc-miR-300	L596_g25887.t3	309	-61.74	159	-32.7	5892822	23	1686	38 141
	>>sc-miR-301-3p	L596_g7075.t1	309	-41.05	163	-26.1	5933115	22	358	257 332
	>>sc-miR-301-5pi	L596_g18258.t1	309	-42.41	158	-26.78	5951789	22	1742	295 865
	>>sc-miR-301-5pii	L596_g16626.t1	309	-50.16	159	-25.67	5980260	22	209	122 70
	>>sc-miR-308-3p	L596_g25367.t1	309	-40.72	169	-26.28	6232920	22	289	124 164
	>>sc-miR-314-5p	L596_g3307.t2	309	-43.71	156	-25.94	6461513	22	1172	101 867
	>>sc-miR-314-5p	L596_g3307.t1	309	-43.71	156	-25.94	6465048	22	1172	101 867
	>>sc-miR-314-5p	L596_g9974.t1	309	-45.31	162	-29.67	6469704	22	550	441 250
	>>sc-miR-316	L596_g21388.t1	309	-63.59	163	-36.56	6516839	22	1329	1132 367
	>>sc-miR-318-5p	L596_g21901.t2	309	-38.45	169	-21.79	6607434	20	635	417 447
	>>sc-miR-331	L596_g17104.t1	309	-30.31	164	-19.22	7101766	24	357	242 282
	>>sc-miR-333	L596_g14933.t1	309	-51.41	163	-29.97	7163698	22	1179	430 996
	>>sc-miR-333	L596_g3241.t1	309	-50.73	167	-32.79	7180799	22	1783	1215 1287
	>>sc-miR-336	L596_g25116.t1	309	-37.77	161	-20.86	7263695	22	1627	1143 100
	>>sc-miR-340	L596_g6124.t1	309	-21.78	156	-12.49	7399473	22	375	292 263
	>>sc-miR-345	L596_g20944.t1	309	-58.03	157	-30.43	7578828	23	1010	646 43
	>>sc-miR-345	L596_g3248.t1	309	-50.03	168	-33.21	7582032	23	1377	320 629
	>>sc-miR-34-5p	L596_g26500.t2	309	-43.6	165	-27.25	7610831	23	1611	1150 385
	>>sc-miR-34-5p	L596_g26500.t1	309	-43.6	165	-27.25	7615321	23	1611	1150 385
	>>sc-miR-346	L596_g11557.t1	309	-46.6	162	-23.67	7623793	23	550	44 301
	>>sc-miR-349-3pi	L596_g23643.t1	309	-31.97	157	-16.8	7725282	22	190	128 147
	>>sc-miR-349-3piii	L596_g23643.t1	309	-31.97	157	-16.8	7787500	23	190	127 146
	>>sc-miR-69	L596_g1602.t1	309	-27.07	159	-14.45	8407909	23	605	223 362	793
	>>sc-miR-766	L596_g24871.t2	309	-43.5	156	-24.38	8877763	22	429	327 54
	>>sc-miR-766	L596_g24871.t1	309	-43.5	156	-24.38	8878624	22	429	327 54
	>>sc-miR-786-5pi	L596_g17107.t1	309	-35.82	159	-20.57	9245770	24	736	98 405
	>>sc-miR-786-5pii	L596_g17107.t1	309	-33.18	159	-19.11	9276879	23	736	99 406
	>>sc-miR-86-5p	L596_g12711.t2	309	-26.92	159	-14.88	9428805	24	141	36 68
	>>sc-miR-86-5p	L596_g12711.t3	309	-26.92	159	-14.88	9430620	24	141	36 68
	>>sc-miR-89	L596_g21337.t1	309	-33.76	162	-19.87	9591513	23	1133	199 586
	>>sc-miR-92	L596_g17035.t1	309	-25.17	163	-13.67	9680261	22	250	173 1
	>>sc-miR-92	L596_g8843.t1	309	-30.03	163	-18.17	9704840	22	1324	429 1078
	>>sc-miR-97	L596_g10225.t1	309	-28.12	160	-15.83	9893003	23	1162	383 1004
	>>sc-miR-100	L596_g4071.t1	308	-36.01	161	-18.46	89757	22	1553	150 889	790
	>>sc-miR-101-5pii	L596_g26500.t2	308	-41.61	163	-22.37	206889	22	1611	1221 915
	>>sc-miR-101-5pii	L596_g26500.t1	308	-41.61	163	-22.37	211379	22	1611	1221 915
	>>sc-miR-106	L596_g20428.t1	308	-59.93	158	-32.63	354979	23	1492	825 1291	511
	>>sc-miR-106	L596_g20428.t2	308	-59.93	158	-32.63	358942	23	1492	825 1291
	>>sc-miR-111-5p	L596_g21455.t1	308	-48.9	163	-28.04	609929	22	346	166 122
	>>sc-miR-115	L596_g11734.t1	308	-34.97	158	-19.26	686062	21	516	227 440
	>>sc-miR-118	L596_g3241.t1	308	-32.7	160	-21.61	803454	23	1783	43 1456
	>>sc-miR-118	L596_g4071.t1	308	-29.3	156	-17.14	805264	23	1553	106 38
	>>sc-miR-1194	L596_g3286.t1	308	-36.08	154	-18.04	955664	22	1515	630 1295
	>>sc-miR-1205	L596_g6420.t1	308	-39.51	158	-23.07	1048122	23	740	90 543
	>>sc-miR-125	L596_g18220.t2	308	-28.78	157	-15.09	1162736	22	1791	213 163
	>>sc-miR-125	L596_g20567.t1	308	-29.84	158	-17.85	1166140	22	627	482 511
	>>sc-miR-125	L596_g1822.t1	308	-28.78	157	-15.09	1167041	22	1791	213 163
	>>sc-miR-138	L596_g25270.t1	308	-35.22	154	-17.61	1538696	22	669	318 457
	>>sc-miR-1-3p	L596_g2216.t1	308	-32.55	163	-17.52	1599860	21	489	4 100
	>>sc-miR-140	L596_g11484.t1	308	-27.89	156	-14.46	1650684	22	286	104 92
	>>sc-miR-141-3p	L596_g8639.t1	308	-52.81	154	-26.65	1706109	22	1669	1259 1352
	>>sc-miR-142	L596_g3244.t1	308	-35.83	158	-21	1763376	22	1145	514 546
	>>sc-miR-162	L596_g8790.t1	308	-33.56	156	-17.81	2322496	23	405	153 1
	>>sc-miR-170-5p	L596_g11245.t1	308	-26.47	159	-13.56	2615402	22	1778	525 1285	7
	>>sc-miR-170-5p	L596_g1563.t1	308	-27.34	160	-17.02	2622018	22	529	379 28
	>>sc-miR-170-5p	L596_g19804.t1	308	-29.26	159	-14.64	2624340	22	657	225 240
	>>sc-miR-170-5p	L596_g20531.t1	308	-27.52	166	-17.81	2627246	22	1368	1285 1263
	>>sc-miR-171	L596_g11319.t1	308	-31.61	155	-17.16	2646400	21	639	519 334
	>>sc-miR-176	L596_g6537.t1	308	-39.06	154	-19.53	2760049	22	1729	1162 1490
	>>sc-miR-177	L596_g21455.t1	308	-48.9	163	-28.04	2787559	22	346	166 122
	>>sc-miR-186	L596_g27883.t2	308	-36.57	155	-19.38	3070524	22	1712	1012 1235
	>>sc-miR-190	L596_g8595.t1	308	-34.32	161	-19.17	3170029	22	1146	457 902
	>>sc-miR-192	L596_g10741.t1	308	-39.39	158	-21.45	3205284	23	625	153 203
	>>sc-miR-192	L596_g19936.t1	308	-44.4	157	-24.98	3216466	23	612	196 176
	>>sc-miR-211	L596_g26844.t1	308	-43.05	162	-24.87	3941921	22	1672	920 216
	>>sc-miR-216-5p	L596_g21017.t1	308	-18.58	155	-10.2	4120332	24	571	445 297
	>>sc-miR-216-5p	L596_g27634.t1	308	-23.27	160	-13.69	4134124	24	1467	204 428
	>>sc-miR-220	L596_g13646.t1	308	-42.08	157	-23.13	4266025	22	122	64 42
	>>sc-miR-220	L596_g7622.t2	308	-45.46	157	-28.52	4283385	22	1743	1227 650
	>>sc-miR-225	L596_g25270.t1	308	-31.84	154	-15.92	4400724	22	669	253 392	368
	>>sc-miR-228-5p	L596_g3980.t2	308	-35.35	158	-18.32	4500993	23	293	158 50
	>>sc-miR-247-3p	L596_g27287.t1	308	-26.32	154	-13.16	4691922	22	1142	787 860
	>>sc-miR-255-5p	L596_g24837.t1	308	-19.64	159	-11.17	4801611	21	1727	1247 639
	>>sc-miR-263	L596_g15329.t1	308	-38.28	160	-24.38	4922144	22	1425	542 881
	>>sc-miR-26-3p	L596_g45.t1	308	-47.52	155	-26.13	4973223	22	252	25 5
	>>sc-miR-27	L596_g23771.t1	308	-39.92	160	-20.64	5025956	22	415	395 291
	>>sc-miR-27	L596_g5881.t2	308	-36.09	166	-21.92	5029069	22	438	248 288
	>>sc-miR-27	L596_g5881.t5	308	-36.09	166	-21.92	5031989	22	133	18 58
	>>sc-miR-27	L596_g5881.t1	308	-36.09	166	-21.92	5033446	22	485	248 288
	>>sc-miR-284	L596_g25270.t1	308	-23.44	154	-11.72	5333994	20	669	274 413
	>>sc-miR-286	L596_g11245.t1	308	-26.47	159	-13.56	5352994	22	1778	525 1285
	>>sc-miR-286	L596_g1563.t1	308	-27.34	160	-17.02	5359610	22	529	379 28
	>>sc-miR-286	L596_g19804.t1	308	-29.26	159	-14.64	5361932	22	657	225 240
	>>sc-miR-286	L596_g20531.t1	308	-27.52	166	-17.81	5364838	22	1368	1285 1263
	>>sc-miR-291-3pii	L596_g16618.t1	308	-28.32	154	-14.16	5608245	21	351	44 173
	>>sc-miR-297	L596_g23999.t1	308	-35.19	156	-18.33	5767528	22	568	482 500
	>>sc-miR-297	L596_g23581.t1	308	-37.12	162	-22.79	5768917	22	770	292 189
	>>sc-miR-30	L596_g14337.t1	308	-38.55	163	-21.24	5858027	22	480	324 256
	>>sc-miR-300	L596_g4768.t1	308	-53.44	159	-27.6	5901031	23	308	89 158
	>>sc-miR-301-3p	L596_g15002.t4	308	-51.85	158	-31.29	5916180	22	1565	505 760
	>>sc-miR-301-3p	L596_g15002.t2	308	-51.85	158	-31.29	5917601	22	1565	505 760
	>>sc-miR-301-3p	L596_g15002.t1	308	-51.85	158	-31.29	5918970	22	1565	505 760	468
	>>sc-miR-301-3p	L596_g19899.t1	308	-51.21	155	-26.42	5920857	22	1245	179 439
	>>sc-miR-301-3p	L596_g20291.t1	308	-32.07	162	-20.07	5927212	22	858	829 631
	>>sc-miR-301-3p	L596_g22479.t1	308	-41.58	164	-23.82	5929564	22	1542	248 409
	>>sc-miR-301-3p	L596_g9525.t1	308	-41.62	155	-25.2	5940646	22	1245	1043 191
	>>sc-miR-301-5pii	L596_g26500.t2	308	-43.24	163	-23.76	5993163	22	1611	1221 915
	>>sc-miR-301-5pii	L596_g26500.t1	308	-43.24	163	-23.76	5997653	22	1611	1221 915
	>>sc-miR-302	L596_g24112.t1	308	-42.42	154	-21.21	6020222	22	558	323 396
	>>sc-miR-308-5p	L596_g8557.t2	308	-45.95	159	-25.64	6275529	22	137	87 112
	>>sc-miR-308-5p	L596_g8557.t1	308	-45.95	159	-25.64	6281083	22	137	87 112
	>>sc-miR-314-5p	L596_g17054.t1	308	-49.14	161	-28.53	6448831	22	256	19 110
	>>sc-miR-314-5p	L596_g21455.t1	308	-45.09	163	-23.71	6458421	22	346	166 122
	>>sc-miR-316	L596_g12885.t1	308	-49.28	159	-24.71	6506820	22	404	150 340
	>>sc-miR-316	L596_g4752.t1	308	-46	158	-23.15	6524182	22	255	78 207
	>>sc-miR-320	L596_g10950.t1	308	-48.26	159	-27.43	6689325	23	1701	1317 891
	>>sc-miR-326	L596_g14361.t2	308	-45.55	167	-28.75	6883913	23	329	286 186
	>>sc-miR-330	L596_g25746.t1	308	-24.41	156	-12.73	7075946	20	1558	312 849
	>>sc-miR-330	L596_g25746.t2	308	-24.41	156	-12.73	7076577	20	1558	312 849
	>>sc-miR-336	L596_g22379.t2	308	-32.93	168	-19.17	7261239	22	1188	1083 328
	>>sc-miR-341	L596_g7519.t1	308	-22.29	158	-12.75	7432002	23	1454	626 332
	>>sc-miR-49-3p	L596_g3767.t1	308	-38.72	154	-20.99	8205353	22	363	177 190
	>>sc-miR-71-5p	L596_g26522.t1	308	-34.81	156	-18.54	8452264	20	1291	300 440
	>>sc-miR-759	L596_g23435.t1	308	-38.55	155	-19.46	8660959	23	82	43 58	629
	>>sc-miR-772	L596_g15499.t1	308	-37.94	163	-21.86	9027525	21	1302	661 671
	>>sc-miR-86-5p	L596_g21679.t1	308	-36.4	157	-24.83	9444147	24	470	90 149
	>>sc-miR-87-3pi	L596_g15478.t1	308	-39.67	154	-19.93	9463822	22	215	82 122
	>>sc-miR-87-3pi	L596_g20531.t1	308	-28.42	154	-14.21	9471226	22	1368	351 851
	>>sc-miR-89	L596_g4047.t1	308	-28.16	162	-17.91	9602821	23	121	34 1
	>>sc-miR-9	L596_g4949.t1	308	-31.7	159	-16.82	9636671	20	1777	1756 282
	>>sc-miR-94	L596_g3286.t1	308	-49.52	154	-24.76	9790620	21	1515	527 1192
	>>sc-miR-95-3p	L596_g12820.t1	308	-31.88	161	-16.02	9803179	22	1798	657 1325
	>>sc-miR-95-3p	L596_g12820.t2	308	-31.88	161	-16.02	9803320	22	1798	657 1325
	>>sc-miR-95-3p	L596_g18794.t1	308	-38.3	156	-22.84	9816354	22	1055	17 155
	>>sc-miR-101-3pi	L596_g3241.t1	307	-41.38	157	-22.72	119056	22	1783	1290 136
	>>sc-miR-101-5pii	L596_g23478.t1	307	-43.15	160	-21.59	204252	22	229	107 1
	>>sc-miR-103	L596_g15924.t1	307	-25.29	158	-15.5	256705	22	1489	313 208	1620
	>>sc-miR-103	L596_g6237.t1	307	-29.8	156	-17.42	273343	22	1378	697 65
	>>sc-miR-104	L596_g19399.t1	307	-37	165	-21.83	293823	22	1518	1104 165
	>>sc-miR-108	L596_g5091.t2	307	-43.29	165	-28.14	424499	22	1526	629 1488
	>>sc-miR-108	L596_g5091.t1	307	-43.29	165	-28.14	431257	22	1526	629 1488
	>>sc-miR-111-3pi	L596_g3241.t1	307	-41.38	157	-22.72	554582	22	1783	1290 136
	>>sc-miR-114	L596_g16965.t1	307	-31.21	162	-18.27	659431	23	1721	905 335
	>>sc-miR-114	L596_g16965.t2	307	-31.21	162	-18.27	662756	23	1721	905 335
	>>sc-miR-119	L596_g17006.t3	307	-26.45	158	-13.69	877464	21	1151	562 720
	>>sc-miR-119	L596_g17006.t2	307	-26.45	158	-13.69	878482	21	1531	942 1100
	>>sc-miR-120	L596_g24117.t1	307	-42.83	154	-22.19	1012839	23	1435	463 303
	>>sc-miR-120	L596_g3307.t2	307	-44.92	166	-30.06	1017438	23	1172	866 1151
	>>sc-miR-120	L596_g3307.t1	307	-44.92	166	-30.06	1020973	23	1172	866 1151
	>>sc-miR-125	L596_g15368.t1	307	-30.73	162	-21.6	1157590	22	557	103 53
	>>sc-miR-125	L596_g21432.t1	307	-23.79	155	-12.53	1166701	22	1388	849 354
	>>sc-miR-136	L596_g11786.t2	307	-45.75	160	-27.99	1463587	22	178	15 1	793
	>>sc-miR-136	L596_g11786.t3	307	-45.75	160	-27.99	1464523	22	178	15 1
	>>sc-miR-136	L596_g11786.t1	307	-45.75	160	-27.99	1464709	22	178	15 1
	>>sc-miR-138	L596_g23089.t1	307	-32.79	167	-21.27	1542119	22	1747	1406 1206
	>>sc-miR-141-3p	L596_g4752.t1	307	-44.87	158	-22.85	1702287	22	255	78 208
	>>sc-miR-144	L596_g12035.t1	307	-27	156	-16.56	1775551	22	389	82 28
	>>sc-miR-144	L596_g26424.t1	307	-36.14	163	-20.2	1797505	22	1768	146 1540
	>>sc-miR-149-5p	L596_g10403.t1	307	-31.01	160	-17.6	1929222	23	651	495 1
	>>sc-miR-149-5p	L596_g10794.t1	307	-29.97	154	-17.08	1929432	23	1228	1007 910
	>>sc-miR-15	L596_g9913.t1	307	-28.36	158	-17.83	1990177	23	360	68 11
	>>sc-miR-156	L596_g21045.t1	307	-48.5	157	-26.84	2098221	22	623	372 222
	>>sc-miR-170-3p	L596_g1334.t1	307	-30.81	162	-19.74	2585899	22	1345	905 297
	>>sc-miR-170-3p	L596_g13219.t1	307	-28.87	156	-15.47	2586337	22	730	98 191
	>>sc-miR-170-5p	L596_g19473.t1	307	-36.09	161	-18.1	2629695	22	226	24 95
	>>sc-miR-170-5p	L596_g906.t1	307	-26.72	155	-15.85	2643293	22	374	233 20
	>>sc-miR-171	L596_g25738.t1	307	-34.7	158	-20.78	2657916	21	1567	759 1387
	>>sc-miR-171	L596_g7462.t1	307	-37.47	161	-19.57	2672069	21	1564	348 1059
	>>sc-miR-172	L596_g17185.t1	307	-39.12	162	-26.07	2681790	22	1592	1102 986
	>>sc-miR-181	L596_g16965.t1	307	-29.47	162	-17.45	2930388	22	1721	906 336
	>>sc-miR-181	L596_g16965.t2	307	-29.47	162	-17.45	2933713	22	1721	906 336
	>>sc-miR-186	L596_g8940.t2	307	-37.3	162	-24.31	3079351	22	1325	1259 55
	>>sc-miR-186	L596_g894.t1	307	-37.3	162	-24.31	3079767	22	1325	1259 55
	>>sc-miR-195	L596_g14813.t1	307	-42.52	155	-25.2	3271805	23	1568	548 462
	>>sc-miR-201	L596_g10394.t1	307	-40.11	155	-20.45	3484734	23	1718	1131 961
	>>sc-miR-201	L596_g16021.t1	307	-41.2	160	-21.45	3492221	23	511	307 242
	>>sc-miR-205	L596_g14958.t1	307	-42.13	165	-25.49	3677363	23	1632	1057 33
	>>sc-miR-205	L596_g14958.t2	307	-42.13	165	-25.49	3678075	23	1758	1537 513
	>>sc-miR-205	L596_g9172.t1	307	-46.43	155	-23.78	3701148	23	1401	752 878
	>>sc-miR-217	L596_g21438.t2	307	-34.53	155	-17.82	4152089	21	634	78 611	81
	>>sc-miR-217	L596_g21438.t1	307	-34.53	155	-17.82	4153798	21	634	78 611
	>>sc-miR-223	L596_g16914.t1	307	-27.06	157	-16.31	4361197	21	1649	769 753
	>>sc-miR-223	L596_g19411.t1	307	-29.88	159	-17.5	4369513	21	1679	216 1361
	>>sc-miR-225	L596_g27027.t3	307	-27.19	157	-14	4406218	22	366	235 220
	>>sc-miR-225	L596_g27027.t1	307	-27.19	157	-14	4407758	22	386	161 146
	>>sc-miR-225	L596_g27027.t2	307	-27.19	157	-14	4412256	22	386	161 146
	>>sc-miR-2-3p	L596_g17785.t1	307	-39.63	156	-22.03	4613939	23	1791	1001 764
	>>sc-miR-254-3p	L596_g10567.t1	307	-45.43	167	-23	4760697	22	1780	276 591
	>>sc-miR-26-3p	L596_g3241.t1	307	-51.33	165	-31.57	4972060	22	1783	1215 1287
	>>sc-miR-27	L596_g23767.t1	307	-47.96	154	-24.57	5021371	22	937	484 531
	>>sc-miR-274	L596_g16965.t1	307	-27	162	-16.93	5045800	22	1721	906 336
	>>sc-miR-274	L596_g16965.t2	307	-27	162	-16.93	5049125	22	1721	906 336
	>>sc-miR-274	L596_g23078.t1	307	-40.03	156	-21.08	5051790	22	677	379 358
	>>sc-miR-274	L596_g23355.t1	307	-34.1	163	-22.82	5055043	22	459	271 405
	>>sc-miR-275-3pii	L596_g26035.t1	307	-42.38	163	-26.77	5127120	23	1197	1114 45
	>>sc-miR-279	L596_g17360.t1	307	-34.24	155	-17.32	5170571	22	495	270 117
	>>sc-miR-283	L596_g21060.t2	307	-29.99	165	-19.01	5300626	22	1008	699 710
	>>sc-miR-283	L596_g21060.t1	307	-29.99	165	-19.01	5304962	22	1008	699 710
	>>sc-miR-286	L596_g19473.t1	307	-36.09	161	-18.1	5367287	22	226	24 95
	>>sc-miR-286	L596_g906.t1	307	-26.72	155	-15.85	5380885	22	374	233 20
	>>sc-miR-29	L596_g20930.t1	307	-41.12	155	-23.09	5556212	23	226	150 180
	>>sc-miR-291-3pii	L596_g20215.t2	307	-25.53	162	-14.98	5616237	21	423	353 1
	>>sc-miR-296	L596_g14875.t1	307	-26.25	160	-15.03	5733690	23	1757	1026 1272
	>>sc-miR-300	L596_g10309.t1	307	-51.56	162	-28.89	5880068	23	1397	1345 193
	>>sc-miR-301-3p	L596_g10328.t1	307	-33.83	162	-17.87	5911249	22	497	312 327
	>>sc-miR-301-5pii	L596_g23478.t1	307	-40.3	160	-21.6	5990526	22	229	107 1
	>>sc-miR-308-3p	L596_g26217.t1	307	-39.44	157	-19.84	6250244	22	426	304 19
	>>sc-miR-308-5p	L596_g6744.t1	307	-41.85	161	-24.42	6273465	22	1189	570 249
	>>sc-miR-315	L596_g3241.t1	307	-34.5	157	-20.18	6496401	21	1783	1291 137
	>>sc-miR-316	L596_g26110.t2	307	-47.02	155	-24.01	6524114	22	1754	1166 833
	>>sc-miR-318-3p	L596_g21649.t1	307	-29.31	162	-18.33	6573957	23	1370	1178 950
	>>sc-miR-318-5p	L596_g15888.t1	307	-35.35	166	-21.78	6603258	20	417	228 39	246	419	457
	>>sc-miR-322	L596_g27224.t1	307	-33.4	154	-17.21	6770491	22	1645	1555 402
	>>sc-miR-340	L596_g16552.t1	307	-21.95	158	-11.26	7379364	22	663	566 586
	>>sc-miR-342	L596_g5538.t1	307	-47.48	163	-28.31	7463376	22	1746	1533 282
	>>sc-miR-343	L596_g3241.t1	307	-41.38	157	-22.72	7491889	22	1783	1290 136
	>>sc-miR-345	L596_g2373.t2	307	-55.78	164	-32.57	7570281	23	1794	1626 1681
	>>sc-miR-351	L596_g18006.t1	307	-32.52	155	-19.25	7875918	23	1567	248 1334
	>>sc-miR-351	L596_g18006.t2	307	-32.52	155	-19.25	7880433	23	1567	248 1334
	>>sc-miR-353	L596_g9538.t1	307	-30.3	161	-19.57	7962480	22	1800	140 1256
	>>sc-miR-55-5p	L596_g18657.t1	307	-41.88	154	-22.15	8286466	23	447	402 23
	>>sc-miR-55-5p	L596_g26458.t1	307	-43.84	156	-22.18	8296283	23	1763	1570 470
	>>sc-miR-755	L596_g6309.t2	307	-27.06	156	-15.14	8548430	24	1591	792 1397
	>>sc-miR-758	L596_g17526.t1	307	-33.87	161	-19.24	8626140	23	556	326 453
	>>sc-miR-763	L596_g16627.t1	307	-41.02	165	-26.02	8780930	21	108	34 1
	>>sc-miR-765	L596_g642.t2	307	-40.61	154	-20.75	8862233	21	1563	892 393
	>>sc-miR-766	L596_g24117.t1	307	-42.83	154	-22.19	8883416	22	1435	464 304	459	267
	>>sc-miR-766	L596_g9386.t1	307	-42.1	159	-24.07	8896827	22	1675	588 180
	>>sc-miR-768	L596_g18006.t1	307	-32.73	155	-19.25	8933624	24	1567	247 1333
	>>sc-miR-768	L596_g18006.t2	307	-32.73	155	-19.25	8938139	24	1567	247 1333
	>>sc-miR-772	L596_g24782.t1	307	-32.05	154	-16.05	9033908	21	387	290 231
	>>sc-miR-772	L596_g18206.t2	307	-38.14	155	-20.58	9035348	21	1484	72 416
	>>sc-miR-774	L596_g19841.t1	307	-49.04	162	-27.93	9101773	23	636	50 189
	>>sc-miR-79-3p	L596_g20874.t1	307	-25.38	164	-15.52	9315427	22	244	103 216
	>>sc-miR-79-3p	L596_g3767.t1	307	-22.73	159	-14.49	9325277	22	363	42 103
	>>sc-miR-81-3p	L596_g7445.t1	307	-27.85	158	-15.57	9384113	22	1769	1028 1212
	>>sc-miR-87-3pii	L596_g27053.t1	307	-30.79	159	-16.9	9513790	22	113	6 34
	>>sc-miR-87-3pii	L596_g508.t1	307	-36.9	154	-20.45	9514481	22	1087	584 871
	>>sc-miR-87-3piii	L596_g508.t1	307	-36.9	154	-20.45	9545590	21	1087	583 872
	>>sc-miR-92	L596_g22224.t1	307	-28.79	154	-17.15	9686031	22	1424	8 242
	>>sc-miR-92	L596_g22224.t2	307	-28.79	154	-17.15	9689153	22	1424	8 242
	>>sc-miR-95-3p	L596_g6429.t1	307	-38.58	162	-23.51	9828877	22	1623	949 471
	>>sc-miR-100	L596_g2783.t1	306	-35.22	153	-17.61	90549	22	1488	957 1259
	>>sc-miR-101-3pi	L596_g14330.t2	306	-34.84	157	-21.62	100336	22	1800	1236 625
	>>sc-miR-104	L596_g2400.t1	306	-37.61	161	-22.54	293650	22	236	56 87
	>>sc-miR-106	L596_g9761.t1	306	-51.5	157	-28.05	373027	23	233	15 93	243
	>>sc-miR-11	L596_g9931.t1	306	-42.15	157	-23.64	496382	22	1200	1039 942
	>>sc-miR-111-3pi	L596_g14330.t2	306	-34.84	157	-21.62	535862	22	1800	1236 625
	>>sc-miR-114	L596_g23078.t1	306	-39.5	156	-20.74	665421	23	677	378 358
	>>sc-miR-1205	L596_g20189.t1	306	-38.72	153	-19.36	1044731	23	1792	832 925
	>>sc-miR-125	L596_g13234.t1	306	-30.01	158	-20.12	1156029	22	435	125 1
	>>sc-miR-129	L596_g25085.t1	306	-33.22	153	-16.61	1257428	21	1438	932 1384
	>>sc-miR-135	L596_g27230.t1	306	-31.44	153	-15.72	1459042	21	1776	342 415
	>>sc-miR-137	L596_g18485.t1	306	-42.4	154	-21.2	1510163	23	667	124 300
	>>sc-miR-141-3p	L596_g12885.t1	306	-49.29	158	-26.62	1684925	22	404	150 339
	>>sc-miR-141-3p	L596_g25152.t1	306	-51.37	160	-27.33	1693793	22	1750	1586 467
	>>sc-miR-141-3p	L596_g3241.t1	306	-48.59	159	-29.67	1705615	22	1783	1215 1287
	>>sc-miR-142	L596_g13766.t1	306	-36.67	158	-18.87	1745757	22	1420	912 764
	>>sc-miR-149-5p	L596_g22379.t2	306	-32.88	161	-19.18	1941600	23	1188	617 549
	>>sc-miR-149-5p	L596_g22379.t1	306	-32.88	161	-19.18	1947335	23	1074	617 549
	>>sc-miR-158	L596_g16195.t1	306	-33.74	155	-17.74	2153042	22	1539	1314 641
	>>sc-miR-159	L596_g27883.t2	306	-35.06	153	-17.53	2199472	23	1712	542 736
	>>sc-miR-159	L596_g27883.t1	306	-35.06	153	-17.53	2202765	23	543	192 386
	>>sc-miR-167	L596_g12264.t1	306	-39.52	153	-19.76	2461204	22	1718	921 1516
	>>sc-miR-167	L596_g12265.t1	306	-39.52	153	-19.76	2461819	22	1431	201 796
	>>sc-miR-170-3p	L596_g6410.t1	306	-23.48	153	-12.95	2607455	22	187	39 165	834
	>>sc-miR-170-5p	L596_g22921.t1	306	-23.43	156	-12.62	2630081	22	874	202 407
	>>sc-miR-170-5p	L596_g9760.t1	306	-19.04	164	-10.89	2643415	22	588	221 200
	>>sc-miR-171	L596_g11617.t1	306	-42.41	166	-24.99	2645805	21	204	170 137
	>>sc-miR-171	L596_g26540.t1	306	-34.15	155	-20	2670555	21	1028	212 230	243
	>>sc-miR-174	L596_g20189.t1	306	-37.68	156	-21.35	2724617	22	1792	424 1335
	>>sc-miR-179	L596_g16197.t1	306	-26.77	163	-13.6	2837144	23	713	584 294
	>>sc-miR-181	L596_g23078.t1	306	-40.77	156	-21.7	2936378	22	677	379 359
	>>sc-miR-196-5pi	L596_g1925.t1	306	-30.26	154	-16.7	3309400	21	357	43 186
	>>sc-miR-196-5pii	L596_g1925.t1	306	-30.26	154	-16.7	3340509	22	357	42 185
	>>sc-miR-199	L596_g3967.t1	306	-33.41	155	-17.06	3414451	22	246	151 24
	>>sc-miR-199	L596_g3967.t2	306	-33.41	155	-17.06	3418835	22	246	151 24
	>>sc-miR-200	L596_g19465.t1	306	-34.28	153	-17.14	3463299	22	654	188 322
	>>sc-miR-200	L596_g6468.t1	306	-25.47	156	-15.2	3482609	22	466	294 366
	>>sc-miR-201	L596_g14355.t1	306	-43.26	159	-26.61	3491873	23	1612	547 81
	>>sc-miR-201	L596_g4310.t1	306	-41.39	158	-22.44	3507264	23	1380	1094 943
	>>sc-miR-202-5p	L596_g10957.t1	306	-38.5	154	-20.86	3547656	22	662	521 32
	>>sc-miR-206	L596_g26481.t1	306	-26.8	153	-13.4	3728953	22	1467	433 655
	>>sc-miR-21	L596_g12820.t1	306	-33.88	156	-19.11	3892469	23	1798	118 384
	>>sc-miR-21	L596_g12820.t2	306	-33.88	156	-19.11	3892610	23	1798	118 384
	>>sc-miR-22	L596_g1925.t1	306	-30.26	154	-16.7	4242670	21	357	43 186
	>>sc-miR-220	L596_g1054.t1	306	-42.08	166	-28.32	4263000	22	408	358 320
	>>sc-miR-220	L596_g12169.t1	306	-42.08	166	-28.32	4264163	22	1402	222 176
	>>sc-miR-220	L596_g11055.t1	306	-42.08	166	-28.32	4264358	22	471	361 323
	>>sc-miR-220	L596_g19395.t1	306	-42.08	166	-28.32	4272046	22	478	387 321	59	190
	>>sc-miR-220	L596_g20639.t1	306	-42.08	166	-28.32	4273010	22	441	363 325
	>>sc-miR-220	L596_g24177.t1	306	-42.08	166	-28.32	4276813	22	859	682 640
	>>sc-miR-220	L596_g18596.t1	306	-42.08	166	-28.32	4277474	22	1358	803 765
	>>sc-miR-220	L596_g22704.t1	306	-42.08	166	-28.32	4278766	22	1739	435 385
	>>sc-miR-220	L596_g1913.t1	306	-42.08	166	-28.32	4278892	22	965	354 316
	>>sc-miR-220	L596_g3167.t1	306	-42.08	166	-28.32	4289711	22	412	221 175
	>>sc-miR-220	L596_g9105.t1	306	-42.08	166	-28.32	4292748	22	1565	680 646
	>>sc-miR-260	L596_g12322.t1	306	-35.01	161	-19.78	4888942	23	1771	350 910
	>>sc-miR-26-5p	L596_g10957.t1	306	-43.58	154	-23.4	4978670	22	662	521 32
	>>sc-miR-274	L596_g10046.t1	306	-50.24	153	-25.12	5039713	22	1132	637 898
	>>sc-miR-286	L596_g22921.t1	306	-23.43	156	-12.62	5367673	22	874	202 407
	>>sc-miR-286	L596_g9760.t1	306	-19.04	164	-10.89	5381007	22	588	221 200
	>>sc-miR-291-3pi	L596_g1629.t1	306	-23.38	166	-15.95	5575755	21	1677	941 1320
	>>sc-miR-291-3pi	L596_g16666.t2	306	-28.02	157	-16.77	5577963	21	1420	636 505
	>>sc-miR-291-3pii	L596_g16248.t2	306	-39.3	153	-21.23	5608860	21	1656	855 1356
	>>sc-miR-296	L596_g14419.t1	306	-30.07	163	-17.87	5730059	23	1795	1439 1285
	>>sc-miR-296	L596_g6545.t1	306	-25.39	158	-15.61	5744010	23	303	135 245
	>>sc-miR-300	L596_g26353.t1	306	-55.77	159	-32.27	5902814	23	563	65 158
	>>sc-miR-301-3p	L596_g16300.t1	306	-37.31	159	-20.96	5918580	22	1611	1122 966
	>>sc-miR-301-3p	L596_g18756.t1	306	-35.1	155	-17.68	5922289	22	614	566 588
	>>sc-miR-301-3p	L596_g656.t1	306	-30.62	154	-16.69	5931659	22	1618	1025 115
	>>sc-miR-301-3p	L596_g26635.t1	306	-37.04	154	-20.73	5934885	22	459	388 311
	>>sc-miR-306	L596_g27426.t1	306	-28.7	153	-14.35	6150236	23	985	67 656
	>>sc-miR-314-5p	L596_g10997.t1	306	-41.24	157	-21.32	6440232	22	503	94 286
	>>sc-miR-315	L596_g14330.t2	306	-30.88	157	-19.65	6477681	21	1800	1237 626
	>>sc-miR-316	L596_g19428.t2	306	-50.96	153	-25.48	6520834	22	1765	697 910
	>>sc-miR-318-3p	L596_g23896.t1	306	-35.16	153	-17.58	6580983	23	1254	419 535
	>>sc-miR-320	L596_g23776.t1	306	-40.79	156	-23.16	6708049	23	488	113 427
	>>sc-miR-329	L596_g16716.t1	306	-42.29	156	-23	7004889	23	537	361 410
	>>sc-miR-332	L596_g20311.t1	306	-38.4	155	-20.04	7136382	24	422	171 47
	>>sc-miR-332	L596_g19416.t1	306	-36.94	153	-18.47	7137663	24	944	208 760
	>>sc-miR-334	L596_g4310.t1	306	-45.72	154	-26.29	7209235	22	1380	1084 454
	>>sc-miR-338	L596_g18072.t1	306	-28.62	153	-14.31	7327665	22	1370	126 428
	>>sc-miR-343	L596_g14330.t2	306	-34.84	157	-21.62	7473169	22	1800	1236 625
	>>sc-miR-345	L596_g1713.t1	306	-46.66	153	-23.33	7568288	23	444	53 110
	>>sc-miR-350-3p	L596_g19656.t2	306	-39.18	166	-26.29	7820731	22	396	119 1
	>>sc-miR-350-3p	L596_g5414.t1	306	-40.14	153	-24.95	7834209	22	1617	1493 1528
	>>sc-miR-35-3p	L596_g20187.t1	306	-40.24	153	-20.12	7974732	22	1779	477 788
	>>sc-miR-35-3p	L596_g19416.t1	306	-40.7	153	-20.35	7977606	22	944	22 574	46
	>>sc-miR-36-3p	L596_g14130.t1	306	-48.81	159	-24.5	8002417	23	1363	1079 879
	>>sc-miR-36-3p	L596_g27031.t1	306	-53.98	153	-26.99	8017787	23	247	28 161
	>>sc-miR-57-5p	L596_g15874.t1	306	-47.68	159	-26.14	8315266	25	446	310 398
	>>sc-miR-71-5p	L596_g15499.t1	306	-36.4	161	-20.87	8436454	20	1302	662 672
	>>sc-miR-71-5p	L596_g18206.t2	306	-36.24	155	-19.49	8444277	20	1484	73 418
	>>sc-miR-761	L596_g24579.t1	306	-36.98	153	-18.49	8722670	24	1116	444 1069
	>>sc-miR-761	L596_g20134.t1	306	-48.01	155	-24.07	8725998	24	1664	1163 1191
	>>sc-miR-763	L596_g24290.t1	306	-35.89	165	-21.54	8787560	21	1710	262 925
	>>sc-miR-766	L596_g3307.t2	306	-42.8	166	-27.94	8888015	22	1172	867 1152
	>>sc-miR-766	L596_g3307.t1	306	-42.8	166	-27.94	8891550	22	1172	867 1152
	>>sc-miR-770	L596_g16659.t1	306	-29.75	160	-15.22	8997183	20	75	6 25
	>>sc-miR-775	L596_g12198.t1	306	-52.64	153	-26.32	9116491	23	630	103 471
	>>sc-miR-778	L596_g25085.t1	306	-32.28	153	-16.14	9221332	21	1438	958 1410
	>>sc-miR-87-3piii	L596_g27053.t1	306	-30.73	158	-16.84	9544899	21	113	8 35
	>>sc-miR-92	L596_g16201.t2	306	-29.59	159	-15.86	9683812	22	1711	753 1589
	>>sc-miR-92	L596_g16201.t1	306	-29.59	159	-15.86	9684546	22	1711	753 1589
	>>sc-miR-96	L596_g24361.t1	306	-34.31	160	-19.1	9874053	22	1061	2 682
	>>sc-miR-96	L596_g19237.t1	306	-25.35	163	-15.46	9878471	22	1237	1199 100
	>>sc-miR-97	L596_g3760.t1	306	-33.73	154	-17.55	9912466	23	1455	1012 645
	>>sc-miR-99	L596_g10957.t1	306	-43.58	154	-23.4	9956110	22	662	521 32
	>>sc-let-7-5p	L596_g24368.t1	305	-33.14	158	-17.18	11358	22	1023	735 784
	>>sc-miR-101-5pi	L596_g10911.t1	305	-44.68	153	-29.88	156461	22	363	315 42
	>>sc-miR-119	L596_g22481.t2	305	-20.32	159	-11.13	886954	21	1667	1145 692
	>>sc-miR-119	L596_g22481.t3	305	-20.32	159	-11.13	889891	21	1775	1115 662
	>>sc-miR-120	L596_g10567.t1	305	-47.38	154	-24.94	996508	23	1780	736 252
	>>sc-miR-1205	L596_g25409.t1	305	-39.58	153	-19.81	1044313	23	1642	820 637
	>>sc-miR-130	L596_g23688.t1	305	-33.77	159	-18.32	1320625	23	386	123 140
	>>sc-miR-138	L596_g1664.t2	305	-27.36	158	-15.42	1532681	22	1689	594 168
	>>sc-miR-141-5p	L596_g3244.t1	305	-38.37	160	-24.83	1732267	22	1145	792 1
	>>sc-miR-142	L596_g6981.t1	305	-37.44	156	-21.19	1771492	22	372	191 295
	>>sc-miR-151	L596_g17526.t1	305	-33.23	155	-17.57	2031032	22	556	240 362	459	267
	>>sc-miR-156	L596_g3307.t2	305	-46.53	157	-30.62	2106253	22	1172	866 101
	>>sc-miR-156	L596_g3307.t1	305	-46.53	157	-30.62	2109788	22	1172	866 101
	>>sc-miR-158	L596_g3914.t1	305	-44.22	157	-22.16	2174362	22	1730	421 524
	>>sc-miR-159	L596_g14875.t1	305	-27.12	153	-16.38	2187264	23	1757	760 1563
	>>sc-miR-16	L596_g9295.t1	305	-36.24	157	-18.37	2239820	22	1652	481 399
	>>sc-miR-170-3p	L596_g2752.t1	305	-26.93	155	-14.3	2610212	22	403	141 1
	>>sc-miR-170-3p	L596_g9220.t1	305	-31.04	156	-16.68	2612385	22	1742	728 864
	>>sc-miR-170-5p	L596_g14370.t1	305	-28.05	154	-14.82	2618246	22	1756	102 1517
	>>sc-miR-170-5p	L596_g15665.t1	305	-28.06	155	-15.79	2618712	22	1670	22 130
	>>sc-miR-170-5p	L596_g2015.t1	305	-34.42	160	-22.49	2624432	22	1536	367 994
	>>sc-miR-170-5p	L596_g22379.t2	305	-32.78	155	-19.52	2625998	22	1188	616 395
	>>sc-miR-170-5p	L596_g22379.t1	305	-32.78	155	-19.52	2631733	22	1074	616 395
	>>sc-miR-176	L596_g22047.t1	305	-39.06	159	-22.05	2752950	22	558	145 154
	>>sc-miR-178	L596_g12118.t1	305	-40.73	155	-24	2801556	23	939	649 869
	>>sc-miR-181	L596_g23355.t1	305	-36.53	161	-22.82	2939631	22	459	271 405
	>>sc-miR-184	L596_g24871.t2	305	-38	156	-20.19	3029271	23	429	325 52
	>>sc-miR-184	L596_g24871.t1	305	-38	156	-20.19	3030132	23	429	325 52
	>>sc-miR-184	L596_g20787.t1	305	-44.06	155	-22.13	3031230	23	358	34 180
	>>sc-miR-190	L596_g17138.t1	305	-31.58	156	-16.97	3151833	22	472	236 284
	>>sc-miR-191	L596_g3244.t1	305	-38.37	160	-24.83	3194390	22	1145	792 1
	>>sc-miR-192	L596_g10854.t1	305	-36.99	154	-21.57	3205388	23	519	493 3
	>>sc-miR-20	L596_g15169.t1	305	-39.96	154	-20.1	3431392	22	1410	1077 527
	>>sc-miR-20	L596_g9239.t1	305	-43.61	153	-21.94	3451951	22	1757	1554 1526
	>>sc-miR-202-5p	L596_g18005.t1	305	-39.73	157	-24.37	3552450	22	342	117 6
	>>sc-miR-220	L596_g10776.t1	305	-32.26	159	-20.88	4262857	22	1683	160 956
	>>sc-miR-220	L596_g12264.t1	305	-46.11	154	-27.78	4265526	22	1718	821 1420
	>>sc-miR-220	L596_g12265.t1	305	-46.11	154	-27.78	4266141	22	1431	101 700
	>>sc-miR-220	L596_g1781.t1	305	-33.4	155	-17.34	4267658	22	1261	359 139
	>>sc-miR-220	L596_g492.t1	305	-33.4	155	-17.34	4284687	22	1497	676 467
	>>sc-miR-222	L596_g20788.t1	305	-35.17	157	-20.34	4342199	22	1454	735 822
	>>sc-miR-225	L596_g13614.t1	305	-37.37	158	-19.76	4390425	22	311	171 56
	>>sc-miR-225	L596_g13614.t2	305	-37.37	158	-19.76	4390623	22	311	171 56
	>>sc-miR-2-3p	L596_g26852.t1	305	-34.13	155	-17.34	4633401	23	1769	137 315
	>>sc-miR-25	L596_g20633.t1	305	-34.24	157	-21.8	4715840	23	1641	1421 449
	>>sc-miR-255-5p	L596_g1435.t1	305	-23.14	161	-11.73	4800513	21	1172	741 136
	>>sc-miR-26-5p	L596_g18005.t1	305	-43.29	157	-26.91	4983464	22	342	117 6
	>>sc-miR-275-3pii	L596_g11557.t1	305	-51.2	159	-27.8	5103964	23	550	302 44
[truncated: 120,127 more rows]
[truncated: 5 more columns]
