# Supplementary material for: Transcriptional variation and divergence of host-finding behaviour in Steinernema carpocapsae infective juveniles
Source: BMC Genomics. 2019 Nov 21;20:884. doi: 10.1186/s12864-019-6179-y (PMC6868747; doi:10.1186/s12864-019-6179-y)
Supplement: Supplementary file 5 — Additional file 5. MicroRNA target predictions 1: Miranda output file for microRNA targets in 5’UTRs using default setting. [file 12864_2019_6179_MOESM5_ESM.xlsx]

## Sheet: 5'UTR Unrestricted
	Seq1	Seq2	Tot Score	Tot Energy	Max Score	Max Energy	Strand	Len1	Len2	Positions
	>>sc-miR-125	L596_g7545.t1	1549	-125.05	162	-15.9	1178923	22	1434	1346 439 1295 573 1176 638 1115 1244 1202 1072
	>>sc-miR-763	L596_g20651.t1	1377	-147.51	153	-16.39	8782991	21	1082	42 106 406 496 559 650 713 805 868
	>>sc-miR-138	L596_g20651.t1	1368	-122.58	152	-13.62	1534594	22	1082	41 105 405 495 558 649 712 804 867
	>>sc-miR-125	L596_g4723.t1	1205	-106.53	162	-20.8	1177289	22	1473	745 689 936 655 974 811 616 884
	>>sc-miR-342	L596_g16914.t1	1190	-163.62	155	-23.48	7440988	22	1649	977 574 1287 1395 796 262 354 497
	>>sc-miR-349-3pii	L596_g15660.t2	1079	-100.17	172	-20.19	7751604	22	1682	466 413 439 496 663 518 579
	>>sc-miR-349-3pii	L596_g15660.t3	1079	-100.17	172	-20.19	7751897	22	1659	696 643 669 726 893 748 809
	>>sc-miR-147	L596_g2776.t1	1069	-179.97	162	-32.49	1858833	22	479	17 60 122 190 98 157 430
	>>sc-miR-342	L596_g16619.t2	1062	-204.67	159	-34.34	7442943	22	1640	516 461 486 422 437 356 577
	>>sc-miR-125	L596_g27583.t1	1060	-99.54	158	-25.49	1176840	22	965	65 456 607 315 385 531 118
	>>sc-miR-275-3pi	L596_g2776.t1	950	-175.24	165	-33.37	5094169	22	479	123 18 61 189 157 98
	>>sc-miR-333	L596_g2776.t1	950	-175.24	165	-33.37	7178472	22	479	123 18 61 189 157 98
	>>sc-miR-300	L596_g2776.t1	948	-177.48	163	-32.38	5903003	23	479	154 119 15 58 187 428
	>>sc-miR-26-3p	L596_g2776.t1	942	-171.78	165	-31.97	4969733	22	479	122 17 60 189 156 98
	>>sc-miR-125	L596_g6903.t1	921	-71.31	160	-17.97	1175333	22	870	204 384 347 268 314 287
	>>sc-miR-125	L596_g6903.t2	921	-71.31	160	-17.97	1180623	22	870	204 384 347 268 314 287
	>>sc-miR-223	L596_g14577.t1	917	-102.03	171	-22.72	4364836	21	455	38 58 150 131 286 78
	>>sc-miR-141-3p	L596_g2776.t1	907	-172.29	154	-32.39	1703288	22	479	15 58 189 121 99 156
	>>sc-miR-316	L596_g2776.t1	902	-154.27	157	-28.03	6525183	22	479	122 17 60 189 98 156
	>>sc-miR-86-5p	L596_g22798.t1	902	-99.26	155	-19.29	9445160	24	1793	826 1154 763 888 703 640
	>>sc-miR-118	L596_g25151.t2	888	-81.72	155	-16.55	790149	23	1648	1075 1130 573 403 597 510
	>>sc-miR-118	L596_g25151.t1	888	-81.72	155	-16.55	796896	23	1648	1075 1130 573 403 597 510
	>>sc-miR-123	L596_g12026.t1	885	-82.15	152	-14.56	1090649	23	1594	401 327 342 358 373 388
	>>sc-miR-255-5p	L596_g7545.t1	866	-74.32	157	-14.81	4818676	21	1434	446 1058 529 488 1184 581
	>>sc-miR-345	L596_g16208.t1	859	-180.78	180	-39.62	7567187	23	1712	897 737 780 820 860
	>>sc-miR-308-5p	L596_g8293.t2	823	-145.26	168	-30.96	6276045	22	1690	1106 1078 1008 1036 1064
	>>sc-miR-308-5p	L596_g8293.t1	823	-145.26	168	-30.96	6280979	22	1149	1106 1078 1008 1036 1064
	>>sc-miR-346	L596_g5091.t2	823	-163.03	183	-37.42	7641787	23	1526	1265 458 262 1502 33
	>>sc-miR-346	L596_g5091.t1	823	-163.03	183	-37.42	7648545	23	1526	1265 458 262 1502 33
	>>sc-miR-300	L596_g5091.t2	811	-161.71	185	-40.71	5899683	23	1526	1263 1500 32 456 624
	>>sc-miR-300	L596_g5091.t1	811	-161.71	185	-40.71	5906441	23	1526	1263 1500 32 456 624
	>>sc-miR-101-3pii	L596_g5091.t2	803	-155.96	196	-48.78	144518	22	1526	1266 459 1502 35 267
	>>sc-miR-101-3pii	L596_g5091.t1	803	-155.96	196	-48.78	151276	22	1526	1266 459 1502 35 267
	>>sc-miR-111-3pii	L596_g5091.t2	803	-155.96	196	-48.78	580044	22	1526	1266 459 1502 35 267
	>>sc-miR-111-3pii	L596_g5091.t1	803	-155.96	196	-48.78	586802	22	1526	1266 459 1502 35 267
	>>sc-miR-211	L596_g19116.t1	800	-118.79	174	-28.3	3933225	22	1754	250 550 532 232 298
	>>sc-miR-275-3pii	L596_g5091.t2	798	-149.8	188	-41.79	5121958	23	1526	1263 459 1501 35 265
	>>sc-miR-275-3pii	L596_g5091.t1	798	-149.8	188	-41.79	5128716	23	1526	1263 459 1501 35 265
	>>sc-miR-151	L596_g5091.t2	795	-144.35	183	-34.05	2042167	22	1526	1266 459 34 1502 266
	>>sc-miR-151	L596_g5091.t1	795	-144.35	183	-34.05	2048925	22	1526	1266 459 34 1502 266
	>>sc-miR-97	L596_g12264.t1	775	-97.6	169	-22.84	9896255	23	1718	133 690 1235 536 1080
	>>sc-miR-338	L596_g2122.t1	773	-102.2	158	-28.07	7329990	22	966	65 569 458 658 300
	>>sc-miR-300	L596_g8293.t2	764	-147.91	163	-36.11	5902737	23	1690	712 540 511 554 568
	>>sc-miR-300	L596_g8293.t1	764	-147.91	163	-36.11	5907671	23	1149	712 540 511 554 568
	>>sc-miR-220	L596_g1693.t1	761	-100.34	160	-26.32	4268713	22	1246	703 785 890 1050 687
	>>sc-miR-301-3p	L596_g25152.t1	758	-104.64	172	-29.72	5924617	22	1750	665 371 555 1308 1588
	>>sc-miR-332	L596_g10939.t1	758	-98.18	162	-21.82	7124786	24	518	329 70 239 40 53
	>>sc-miR-345	L596_g21144.t2	758	-148.49	174	-33.54	7574642	23	1441	1392 167 846 244 276
	>>sc-miR-100	L596_g10537.t1	747	-83.83	157	-18.51	63132	22	1533	546 303 236 608 646
	>>sc-miR-323	L596_g1457.t1	743	-113.84	157	-29.73	6790303	21	1573	277 1341 221 1289 1179
	>>sc-miR-220	L596_g20426.t1	737	-91.99	155	-25.02	4273796	22	1223	143 46 804 131 382
	>>sc-miR-142	L596_g15357.t2	736	-90.69	160	-29.43	1747375	22	1764	1648 3 1262 1075 1158
	>>sc-miR-142	L596_g15357.t1	736	-90.69	160	-29.43	1751890	22	1764	1648 3 1262 1075 1158
	>>sc-miR-345	L596_g6744.t1	735	-168.41	161	-39.41	7580043	23	1189	508 978 204 582 674
	>>sc-miR-300	L596_g26110.t2	732	-141.59	160	-38.29	5901934	23	1754	831 1164 1461 1316 1571
	>>sc-miR-102	L596_g20950.t1	730	-51.85	146	-10.37	230143	22	1690	191 618 679 744 1527
	>>sc-miR-211	L596_g9419.t1	730	-106.6	155	-24.25	3950043	22	1622	1171 929 322 1003 736
	>>sc-miR-211	L596_g9419.t2	730	-106.6	155	-24.25	3950070	22	1622	1171 929 322 1003 736
	>>sc-miR-111-5p	L596_g15169.t1	727	-105.79	158	-25.54	600473	22	1410	940 137 1233 392 1264
	>>sc-miR-177	L596_g15169.t1	727	-105.79	158	-25.54	2778103	22	1410	940 137 1233 392 1264
	>>sc-miR-223	L596_g7820.t2	727	-77.46	152	-23.42	4376960	21	780	145 322 281 117 459
	>>sc-miR-223	L596_g7820.t1	727	-77.46	152	-23.42	4381429	21	594	145 322 281 117 459
	>>sc-miR-125	L596_g22798.t1	723	-51.13	145	-11.07	1170166	22	1793	678 738 801 863 1201
	>>sc-miR-762	L596_g20950.t1	720	-64.48	145	-13.44	8754009	22	1690	351 413 903 1460 168
	>>sc-miR-142	L596_g18187.t1	717	-93.03	149	-25.16	1754198	22	1590	740 572 709 394 477
	>>sc-miR-125	L596_g13661.t1	715	-56.38	145	-18.92	1155118	22	1660	260 389 1146 135 188
	>>sc-miR-176	L596_g8293.t2	700	-78.2	140	-15.75	2760728	22	1690	1013 1041 1069 1083 1111
	>>sc-miR-176	L596_g8293.t1	700	-78.2	140	-15.75	2765662	22	1149	1013 1041 1069 1083 1111
	>>sc-miR-101-3pii	L596_g18628.t1	686	-135.8	200	-51.13	143658	22	535	116 246 419 457
	>>sc-miR-111-3pii	L596_g18628.t1	686	-135.8	200	-51.13	579184	22	535	116 246 419 457
	>>sc-miR-26-3p	L596_g5091.t2	679	-134.95	186	-40.77	4966413	22	1526	1265 1502 34 458
	>>sc-miR-26-3p	L596_g5091.t1	679	-134.95	186	-40.77	4973171	22	1526	1265 1502 34 458
	>>sc-miR-275-3pi	L596_g5091.t2	675	-129.74	183	-40.76	5090849	22	1526	1263 1501 35 459
	>>sc-miR-275-3pi	L596_g5091.t1	675	-129.74	183	-40.76	5097607	22	1526	1263 1501 35 459
	>>sc-miR-333	L596_g5091.t2	675	-129.74	183	-40.76	7175152	22	1526	1263 1501 35 459
	>>sc-miR-333	L596_g5091.t1	675	-129.74	183	-40.76	7181910	22	1526	1263 1501 35 459
	>>sc-miR-275-3pii	L596_g18628.t1	674	-125.58	192	-44.14	5121098	23	535	113 243 418 456
	>>sc-miR-101-3pii	L596_g22130.t1	672	-132.75	200	-51.13	139202	22	1532	1241 629 665 325
	>>sc-miR-111-3pii	L596_g22130.t1	672	-132.75	200	-51.13	574728	22	1532	1241 629 665 325
	>>sc-miR-151	L596_g18628.t1	670	-108.13	187	-36.4	2041307	22	535	116 246 456 419
	>>sc-miR-300	L596_g22130.t1	668	-133.39	189	-43.06	5894367	23	1532	1238 626 662 842
	>>sc-miR-300	L596_g10761.t1	661	-141.54	189	-46.56	5880805	23	1180	273 89 1103 56
	>>sc-miR-275-3pii	L596_g22130.t1	660	-127.09	192	-44.14	5116642	23	1532	1238 628 664 729
	>>sc-miR-147	L596_g5091.t2	659	-118.29	170	-32.6	1855513	22	1526	1265 458 1502 33
	>>sc-miR-147	L596_g5091.t1	659	-118.29	170	-32.6	1862271	22	1526	1265 458 1502 33
	>>sc-miR-346	L596_g18628.t1	659	-114.93	187	-39.77	7640927	23	535	115 245 418 454
	>>sc-miR-254-3p	L596_g18628.t1	658	-94.73	179	-29.53	4778899	22	535	116 246 456 419
	>>sc-miR-151	L596_g2776.t1	652	-120.79	171	-33.06	2045487	22	479	18 61 191 123
	>>sc-miR-275-3pii	L596_g10761.t1	651	-137.62	192	-44.18	5103080	23	1180	273 1112 92 56
	>>sc-miR-275-3pii	L596_g2776.t1	651	-130.84	169	-33.17	5125278	23	479	18 61 189 123
	>>sc-miR-101-3pi	L596_g26110.t2	650	-109.29	183	-34.58	115660	22	1754	1469 1169 24 836
	>>sc-miR-111-3pi	L596_g26110.t2	650	-109.29	183	-34.58	551186	22	1754	1469 1169 24 836
	>>sc-miR-343	L596_g26110.t2	650	-109.29	183	-34.58	7488493	22	1754	1469 1169 24 836
	>>sc-miR-101-5pi	L596_g5091.t2	649	-139.32	191	-45.22	175627	22	1526	629 1301 1489 1502
	>>sc-miR-101-5pi	L596_g5091.t1	649	-139.32	191	-45.22	182385	22	1526	629 1301 1489 1502
	>>sc-miR-141-3p	L596_g22130.t1	649	-113.81	187	-42.28	1694652	22	1532	1240 628 664 324
	>>sc-miR-301-5pi	L596_g5091.t2	649	-139.32	191	-45.22	5961901	22	1526	629 1301 1489 1502
	>>sc-miR-301-5pi	L596_g5091.t1	649	-139.32	191	-45.22	5968659	22	1526	629 1301 1489 1502
	>>sc-miR-346	L596_g22130.t1	649	-116.16	187	-39.77	7636471	23	1532	1240 628 664 324
	>>sc-miR-300	L596_g16488.t1	648	-136.55	169	-42.42	5885299	23	1288	1055 1179 1035 1159
	>>sc-miR-141-3p	L596_g5091.t2	647	-124.56	183	-41.08	1699968	22	1526	1265 1501 34 457
	>>sc-miR-141-3p	L596_g5091.t1	647	-124.56	183	-41.08	1706726	22	1526	1265 1501 34 457
	>>sc-miR-151	L596_g22130.t1	647	-107.83	187	-36.4	2036851	22	1532	1241 629 663 729
	>>sc-miR-316	L596_g5091.t2	647	-122.23	178	-36.29	6521863	22	1526	1265 1502 34 458
	>>sc-miR-316	L596_g5091.t1	647	-122.23	178	-36.29	6528621	22	1526	1265 1502 34 458
	>>sc-miR-101-3pii	L596_g2776.t1	646	-133.15	167	-36.52	147838	22	479	16 59 190 123
	>>sc-miR-111-3pii	L596_g2776.t1	646	-133.15	167	-36.52	583364	22	479	16 59 190 123
	>>sc-miR-254-3p	L596_g5091.t2	646	-100.75	187	-34.32	4779759	22	1526	1266 459 34 266
	>>sc-miR-254-3p	L596_g5091.t1	646	-100.75	187	-34.32	4786517	22	1526	1266 459 34 266
	>>sc-miR-315	L596_g26110.t2	645	-115.76	183	-40.17	6493005	21	1754	1470 1170 837 25
	>>sc-miR-57-5p	L596_g10537.t1	642	-96.62	167	-26.34	8307017	25	1533	11 571 633 671
	>>sc-miR-345	L596_g18598.t1	640	-153.02	170	-42.7	7578357	23	710	224 203 397 378
	>>sc-miR-350-3p	L596_g26110.t2	640	-108.73	173	-32.57	7830692	22	1754	1469 836 1170 24
	>>sc-miR-147	L596_g3393.t1	636	-100.81	167	-27.9	1860072	22	1248	454 529 1 604
	>>sc-miR-254-3p	L596_g2776.t1	636	-114.17	163	-30.56	4783079	22	479	18 61 191 123
	>>sc-miR-308-5p	L596_g8595.t1	636	-109.34	169	-33.86	6280929	22	1146	206 786 114 477
	>>sc-miR-314-3p	L596_g8293.t2	635	-97.14	165	-28.19	6431590	22	1690	541 555 569 512
	>>sc-miR-314-3p	L596_g8293.t1	635	-97.14	165	-28.19	6436524	22	1149	541 555 569 512
	>>sc-miR-346	L596_g2776.t1	634	-114.6	165	-30.17	7645107	23	479	18 61 189 122
	>>sc-miR-130	L596_g20189.t1	632	-73.77	162	-19.45	1324712	23	1792	846 939 734 1092
	>>sc-miR-101-3pii	L596_g22129.t1	631	-112.24	176	-31.09	142978	22	1521	949 135 985 645
	>>sc-miR-111-3pii	L596_g22129.t1	631	-112.24	176	-31.09	578504	22	1521	949 135 985 645
	>>sc-miR-26-3p	L596_g3393.t1	629	-104.31	165	-28.46	4970972	22	1248	454 530 1 604
	>>sc-miR-346	L596_g22129.t1	629	-107.79	171	-31.4	7640247	23	1521	948 134 984 644
	>>sc-miR-274	L596_g22129.t1	628	-100.69	180	-32.44	5058200	22	1521	135 645 183 949
	>>sc-miR-300	L596_g22129.t1	628	-118.85	168	-31.52	5898143	23	1521	946 982 132 1162
	>>sc-miR-301-3p	L596_g22130.t1	628	-121.48	180	-40.48	5925476	22	1532	1243 1070 631 847
	>>sc-miR-160	L596_g4143.t1	626	-48.63	157	-13.95	2265253	24	1529	38 841 315 1124
	>>sc-miR-275-3pi	L596_g3393.t1	626	-101.29	164	-27.98	5095408	22	1248	454 529 1 606
	>>sc-miR-300	L596_g21927.t1	626	-125.83	201	-51.95	5898706	23	1381	544 577 285 1332
	>>sc-miR-333	L596_g3393.t1	626	-101.29	164	-27.98	7179711	22	1248	454 529 1 606
	>>sc-miR-114	L596_g22129.t1	624	-96.8	175	-30.64	671831	23	1521	134 644 182 948
	>>sc-miR-181	L596_g22129.t1	623	-98.14	175	-30.64	2942788	22	1521	135 641 183 949
	>>sc-miR-275-3pii	L596_g22129.t1	623	-112.06	176	-30.79	5120418	23	1521	948 134 984 1049
	>>sc-miR-170-5p	L596_g7871.t1	622	-48.75	166	-13.01	2633582	22	1479	708 1014 378 208
	>>sc-miR-170-5p	L596_g7871.t2	622	-48.75	166	-13.01	2637610	22	1479	708 1014 378 208
	>>sc-miR-192	L596_g6572.t2	622	-96.94	157	-24.98	3224064	23	402	268 340 247 319
	>>sc-miR-192	L596_g6572.t1	622	-96.94	157	-24.98	3229758	23	402	268 340 247 319
	>>sc-miR-286	L596_g7871.t1	622	-48.75	166	-13.01	5371174	22	1479	708 1014 378 208
	>>sc-miR-286	L596_g7871.t2	622	-48.75	166	-13.01	5375202	22	1479	708 1014 378 208
	>>sc-miR-300	L596_g7462.t1	621	-127.84	174	-37.41	5907405	23	1564	544 933 756 13
	>>sc-miR-125	L596_g572.t1	619	-50.62	162	-16.11	1180630	22	936	650 621 677 555
	>>sc-miR-211	L596_g642.t1	619	-102.46	171	-32.92	3946427	22	1056	28 521 46 981
	>>sc-miR-275-3pi	L596_g26110.t2	619	-113.13	163	-36.16	5093100	22	1754	1166 1466 833 1572
	>>sc-miR-333	L596_g26110.t2	619	-113.13	163	-36.16	7177403	22	1754	1166 1466 833 1572
	>>sc-miR-301-3p	L596_g22129.t1	618	-104.18	170	-30.73	5929252	22	1521	225 1390 951 1167
	>>sc-miR-135	L596_g7773.t1	616	-75.86	160	-20.81	1457917	21	393	256 312 298 281
	>>sc-miR-151	L596_g22129.t1	615	-97.42	172	-26.69	2040627	22	1521	949 135 983 1049
	>>sc-miR-170-5p	L596_g9039.t1	615	-55.39	163	-16.54	2644063	22	1542	689 1224 63 1323
	>>sc-miR-286	L596_g9039.t1	615	-55.39	163	-16.54	5381655	22	1542	689 1224 63 1323
	>>sc-miR-301-3p	L596_g656.t1	615	-80.54	155	-28.46	5931659	22	1618	1421 383 1025 115
	>>sc-miR-170-5p	L596_g3469.t1	614	-53.79	159	-15.27	2633343	22	1560	607 39 473 875
	>>sc-miR-286	L596_g3469.t1	614	-53.79	159	-15.27	5370935	22	1560	607 39 473 875
	>>sc-miR-165	L596_g10474.t2	613	-109.06	164	-30.53	2395918	25	1314	385 286 759 666
	>>sc-miR-300	L596_g11945.t1	613	-129.98	161	-38.02	5881750	23	1484	1254 1458 1286 487
	>>sc-miR-774	L596_g18628.t1	612	-115.32	163	-39.2	9103050	23	535	115 245 279 149
	>>sc-miR-328-5pii	L596_g6853.t1	611	-92.56	156	-25	6996628	24	628	36 61 86 11
	>>sc-miR-347	L596_g6853.t1	611	-92.56	156	-25	7681026	24	628	36 61 86 11
	>>sc-miR-20	L596_g22138.t1	609	-92.68	155	-24.72	3439563	22	1761	918 1 1669 15
	>>sc-miR-29	L596_g26378.t1	609	-95.44	155	-26.44	5558371	23	1775	1528 1508 1606 1478
	>>sc-miR-300	L596_g3393.t1	609	-108.9	160	-30.82	5904242	23	1248	452 528 1 602
	>>sc-miR-34-5p	L596_g9791.t1	609	-93.97	159	-28.34	7621074	23	1550	255 234 298 629
	>>sc-miR-87-3pi	L596_g14875.t1	609	-72.19	163	-23.59	9466770	22	1757	699 1550 1077 883
	>>sc-miR-125	L596_g21422.t1	608	-54.93	162	-18.42	1162089	22	922	433 394 484 344
	>>sc-miR-125	L596_g21422.t2	608	-54.93	162	-18.42	1168702	22	922	433 394 484 344
	>>sc-miR-141-3p	L596_g22129.t1	608	-95.49	163	-24.74	1698428	22	1521	948 984 134 644
	>>sc-miR-10	L596_g20248.t2	607	-72.11	162	-29.07	41112	22	1635	446 130 964 281
	>>sc-miR-141-3p	L596_g3501.t1	607	-111.84	166	-31.32	1704223	22	1745	1040 1080 981 348
	>>sc-miR-170-5p	L596_g27165.t1	607	-61.98	163	-19.48	2642607	22	1395	806 11 333 966
	>>sc-miR-286	L596_g27165.t1	607	-61.98	163	-19.48	5380199	22	1395	806 11 333 966
	>>sc-miR-275-3pii	L596_g3393.t1	606	-100.25	169	-27.66	5126517	23	1248	454 606 529 1
	>>sc-miR-170-5p	L596_g9538.t1	604	-59.92	158	-20.17	2642841	22	1800	1129 255 1632 1000
	>>sc-miR-286	L596_g9538.t1	604	-59.92	158	-20.17	5380433	22	1800	1129 255 1632 1000
	>>sc-miR-349-3pi	L596_g27434.t1	604	-48.36	151	-12.09	7734924	22	109	1 8 20 32
	>>sc-miR-349-3piii	L596_g27434.t1	604	-48.36	151	-12.09	7797142	23	109	1 7 19 31
	>>sc-miR-101-3pii	L596_g3393.t1	603	-101.86	170	-28.42	149077	22	1248	455 607 530 1
	>>sc-miR-111-3pii	L596_g3393.t1	603	-101.86	170	-28.42	584603	22	1248	455 607 530 1
	>>sc-miR-119	L596_g18451.t1	603	-49.01	156	-14.22	886549	21	324	66 9 73 109
	>>sc-miR-151	L596_g3393.t1	603	-99.06	166	-27.21	2046726	22	1248	455 605 531 1
	>>sc-miR-170-5p	L596_g22379.t2	603	-70.67	156	-19.52	2625998	22	1188	225 616 395 548
	>>sc-miR-170-5p	L596_g22379.t1	603	-70.67	156	-19.52	2631733	22	1074	225 616 395 548
	>>sc-miR-216-5p	L596_g4310.t1	603	-52.63	161	-15.57	4129444	24	1380	1295 411 504 955
	>>sc-miR-286	L596_g22379.t2	603	-70.67	156	-19.52	5363590	22	1188	225 616 395 548
	>>sc-miR-286	L596_g22379.t1	603	-70.67	156	-19.52	5369325	22	1074	225 616 395 548
	>>sc-miR-308-3p	L596_g10939.t1	603	-79.91	168	-26.13	6222625	22	518	40 71 239 329
	>>sc-miR-346	L596_g3393.t1	603	-101.12	171	-28.26	7646346	23	1248	453 530 606 1
	>>sc-miR-291-3pi	L596_g26110.t2	601	-62.17	161	-23.04	5590844	21	1754	390 1276 1581 362
	>>sc-miR-308-3p	L596_g26378.t1	601	-75.85	170	-26.97	6242769	22	1775	1472 1528 1602 1506
	>>sc-miR-320	L596_g20964.t1	601	-87.5	166	-27.28	6699167	23	1277	942 2 759 992
	>>sc-miR-341	L596_g12803.t1	601	-50.88	157	-22.53	7407841	23	1404	889 105 96 42
	>>sc-miR-108	L596_g21388.t1	600	-99.41	174	-31.28	419475	22	1329	1167 261 936 1134
	>>sc-miR-116	L596_g887.t1	600	-91.6	151	-25.49	745357	23	483	63 277 82 193
	>>sc-miR-101-3pii	L596_g3501.t1	599	-126.47	160	-35.65	148773	22	1745	982 1041 349 1081
	>>sc-miR-111-3pii	L596_g3501.t1	599	-126.47	160	-35.65	584299	22	1745	982 1041 349 1081
	>>sc-miR-223	L596_g19070.t1	599	-67.28	159	-18.68	4369297	21	1286	169 995 718 970
	>>sc-miR-26-3p	L596_g8293.t2	599	-114.74	169	-33.68	4969467	22	1690	542 513 713 556
	>>sc-miR-26-3p	L596_g8293.t1	599	-114.74	169	-33.68	4974401	22	1149	542 513 713 556
	>>sc-miR-331	L596_g13729.t1	599	-66.53	153	-19.85	7096580	24	1429	87 657 479 166
	>>sc-miR-331	L596_g13729.t3	599	-66.53	153	-19.85	7097573	24	1257	87 657 479 166
	>>sc-miR-1185	L596_g6537.t1	598	-71.67	156	-21.5	862400	23	1729	1159 1487 384 442
	>>sc-miR-170-5p	L596_g4210.t1	598	-53.25	157	-17.88	2640966	22	1487	1381 331 1365 699
	>>sc-miR-211	L596_g20651.t1	598	-74.72	159	-20.54	3929987	22	1082	605 759 452 1
	>>sc-miR-286	L596_g4210.t1	598	-53.25	157	-17.88	5378558	22	1487	1381 331 1365 699
	>>sc-miR-301-3p	L596_g16300.t1	598	-88.57	159	-29.44	5918580	22	1611	1122 1452 966 411
	>>sc-miR-87-3pi	L596_g26229.t2	598	-74.99	166	-25.28	9477255	22	1751	1328 180 534 462
	>>sc-miR-87-3pi	L596_g26229.t3	598	-74.99	166	-25.28	9481768	22	1751	1328 180 534 462
	>>sc-miR-87-3pi	L596_g26229.t1	598	-74.99	166	-25.28	9485134	22	1751	1328 180 534 462
	>>sc-miR-108	L596_g5091.t2	597	-109.88	165	-35.7	424499	22	1526	629 1264 1488 37
	>>sc-miR-108	L596_g5091.t1	597	-109.88	165	-35.7	431257	22	1526	629 1264 1488 37
	>>sc-miR-142	L596_g19301.t1	597	-73.52	158	-22.62	1752595	22	1423	725 690 840 801
	>>sc-miR-142	L596_g19301.t3	597	-73.52	158	-22.62	1755754	22	1423	725 690 840 801
	>>sc-miR-142	L596_g19301.t2	597	-73.52	158	-22.62	1759114	22	1423	725 690 840 801
	>>sc-miR-161	L596_g10154.t1	596	-117.68	157	-31.29	2271190	23	1388	141 693 558 1331
	>>sc-miR-301-3p	L596_g4302.t1	596	-64.96	155	-23.22	5937305	22	1262	1085 632 305 1230
	>>sc-miR-220	L596_g6982.t1	595	-73.28	156	-22.91	4287621	22	1520	931 509 835 914
	>>sc-miR-254-3p	L596_g3393.t1	595	-88.02	158	-27.48	4784318	22	1248	455 531 605 1
	>>sc-miR-318-3p	L596_g21927.t1	595	-66.39	151	-19.65	6583104	23	1381	745 926 1139 410
	>>sc-miR-775	L596_g22798.t1	595	-75.78	150	-22.55	9134070	23	1793	709 1104 1162 896
	>>sc-miR-92	L596_g24180.t1	595	-71.28	153	-26.98	9686282	22	1507	1118 1302 230 829
	>>sc-miR-170-5p	L596_g1664.t2	594	-57.81	151	-17.69	2621496	22	1689	616 697 467 829
	>>sc-miR-286	L596_g1664.t2	594	-57.81	151	-17.69	5359088	22	1689	616 697 467 829
	>>sc-miR-301-3p	L596_g20982.t1	594	-82.75	155	-29.01	5925523	22	533	446 24 212 483
	>>sc-miR-342	L596_g25724.t1	594	-96.6	159	-30.57	7449334	22	1781	1215 1266 1276 1185
	>>sc-miR-142	L596_g28149.t1	593	-82.68	151	-24.01	1765347	22	1669	1280 508 1453 290
	>>sc-miR-220	L596_g4329.t1	593	-59.19	151	-17.73	4285464	22	518	78 256 94 1
	>>sc-miR-125	L596_g7688.t1	592	-42.37	154	-13.61	1175058	22	759	47 182 91 18
	>>sc-miR-300	L596_g12322.t1	592	-120.5	151	-35.8	5884430	23	1771	820 1124 453 639
	>>sc-miR-50-5p	L596_g2093.t1	592	-71.96	157	-23.65	8256833	24	976	916 190 435 587
	>>sc-miR-142	L596_g10333.t1	591	-94.02	157	-24.24	1742648	22	1078	6 102 120 87
	>>sc-miR-170-5p	L596_g1794.t1	589	-43.46	151	-12.27	2620059	22	1153	575 792 749 455
	>>sc-miR-286	L596_g1794.t1	589	-43.46	151	-12.27	5357651	22	1153	575 792 749 455
	>>sc-miR-314-5p	L596_g15169.t1	589	-91.44	157	-27.29	6448965	22	1410	940 137 1227 1264
	>>sc-miR-345	L596_g14875.t1	589	-126.11	155	-39.71	7569121	23	1757	321 474 1662 1426
	>>sc-miR-291-3pi	L596_g10394.t1	588	-66.54	151	-17.63	5569037	21	1718	995 1165 841 1372
	>>sc-miR-16	L596_g19428.t2	587	-83.97	148	-28.42	2227792	22	1765	704 917 1159 300
	>>sc-miR-84-5pi	L596_g14577.t1	587	-69.03	160	-18.66	9404494	23	455	352 325 265 294
	>>sc-miR-101-5pii	L596_g15169.t1	586	-92.5	150	-32.2	196056	22	1410	940 137 1227 1264
	>>sc-miR-301-5pii	L596_g15169.t1	586	-92.31	150	-29.31	5982330	22	1410	940 137 1227 1264
	>>sc-miR-316	L596_g16488.t1	586	-124.74	151	-35.17	6507479	22	1288	1057 1181 1037 1162
	>>sc-miR-318-3p	L596_g3248.t1	586	-48.94	150	-15.36	6586544	23	1377	1321 413 933 1023
	>>sc-miR-118	L596_g3009.t1	585	-56.11	155	-17.62	797856	23	1429	28 15 117 210
	>>sc-miR-170-3p	L596_g24029.t1	585	-74.48	160	-21.44	2600162	22	561	509 341 15 479
	>>sc-miR-170-5p	L596_g15442.t1	585	-52.61	157	-16.96	2623051	22	1761	834 766 1546 450
	>>sc-miR-286	L596_g15442.t1	585	-52.61	157	-16.96	5360643	22	1761	834 766 1546 450
	>>sc-miR-318-3p	L596_g16841.t1	585	-58.47	154	-18.97	6570661	23	1789	425 606 244 1512
	>>sc-miR-345	L596_g21144.t1	584	-114.95	153	-32.43	7571737	23	1694	657 1336 734 766
	>>sc-miR-349-3pii	L596_g27434.t1	584	-44.24	146	-11.06	7766033	22	109	1 7 19 31
	>>sc-miR-106	L596_g21388.t1	583	-141.79	153	-46.1	357257	23	1329	1139 1172 575 264
	>>sc-miR-170-5p	L596_g24956.t1	583	-48.77	151	-16.73	2628157	22	1477	384 633 279 1
	>>sc-miR-170-5p	L596_g24956.t2	583	-48.77	151	-16.73	2632507	22	1592	384 633 279 1
	>>sc-miR-286	L596_g24956.t1	583	-48.77	151	-16.73	5365749	22	1477	384 633 279 1
	>>sc-miR-286	L596_g24956.t2	583	-48.77	151	-16.73	5370099	22	1592	384 633 279 1
	>>sc-miR-156	L596_g15169.t1	582	-87.23	149	-28.01	2093705	22	1410	1233 137 1264 940
	>>sc-miR-119	L596_g27134.t1	581	-53.8	149	-20.15	894716	21	1764	1153 529 1538 595
	>>sc-miR-140	L596_g13514.t1	581	-61.43	153	-16.44	1652877	22	1283	308 72 900 390
	>>sc-miR-318-3p	L596_g14892.t1	581	-64.53	147	-24.34	6573261	23	1329	557 1297 657 1049
	>>sc-miR-21	L596_g15665.t1	580	-63.46	155	-21.54	3894181	23	1670	967 893 606 1181
	>>sc-miR-220	L596_g1108.t1	580	-65.51	149	-25.3	4263322	22	1051	317 366 472 223
	>>sc-miR-220	L596_g1108.t2	580	-65.51	149	-25.3	4264583	22	925	347 396 502 253
	>>sc-miR-775	L596_g6537.t1	580	-78.47	149	-25.03	9137394	23	1729	931 1546 491 653
	>>sc-miR-81-3p	L596_g10537.t1	580	-57.58	146	-15.59	9364723	22	1533	48 706 768 364
	>>sc-miR-21	L596_g7255.t1	579	-65.48	149	-18.33	3917004	23	1423	666 1039 1072 728
	>>sc-miR-757	L596_g642.t1	579	-71.77	146	-19.67	8612777	23	1056	288 511 558 990
	>>sc-miR-786-5pi	L596_g25438.t1	579	-56.51	148	-17.93	9252256	24	1795	1718 188 1520 915
	>>sc-miR-291-3pii	L596_g10394.t1	578	-54.16	146	-13.81	5600146	21	1718	994 1164 840 1371
	>>sc-miR-308-5p	L596_g12264.t1	578	-102.75	146	-26.84	6256502	22	1718	870 1465 1576 981
	>>sc-miR-308-5p	L596_g12265.t1	578	-102.75	146	-26.84	6257117	22	1431	150 745 856 261
	>>sc-miR-349-3piii	L596_g19911.t2	578	-62.4	147	-16.45	7793466	23	188	15 99 36 120
	>>sc-miR-55-5p	L596_g22798.t1	578	-65.26	147	-18.14	8294127	23	1793	701 824 1152 761
	>>sc-miR-216-5p	L596_g7306.t1	577	-46.64	149	-12.91	4127646	24	1776	399 460 1633 1411
	>>sc-miR-118	L596_g6982.t1	576	-55.55	147	-16.76	803413	23	1520	1296 208 1117 615
	>>sc-miR-211	L596_g25887.t2	576	-81.32	148	-25	3930984	22	1686	1444 912 1586 733
	>>sc-miR-211	L596_g25887.t3	576	-81.32	148	-25	3932955	22	1686	1444 912 1586 733
	>>sc-miR-301-3p	L596_g15977.t1	576	-63.72	144	-17.71	5919987	22	485	65 141 200 273
	>>sc-miR-765	L596_g15946.t1	576	-79.44	154	-21.4	8844580	21	1526	600 573 1119 1423
	>>sc-miR-126	L596_g10537.t1	575	-68.15	146	-20.02	1183056	23	1533	167 546 237 303
	>>sc-miR-291-3pi	L596_g13639.t1	575	-61.62	147	-18.01	5572300	21	1765	522 615 319 1490
	>>sc-miR-320	L596_g19878.t1	575	-89.33	147	-26.32	6700987	23	1415	1313 168 1367 1267
	>>sc-miR-336	L596_g5934.t1	575	-66.71	145	-22.2	7274674	22	974	152 870 688 236
	>>sc-miR-767	L596_g24592.t1	575	-54.92	147	-16.48	8908583	23	1688	429 1321 981 857
	>>sc-miR-106	L596_g11498.t1	574	-92.63	145	-23.75	343783	23	165	68 83 98 50
	>>sc-miR-170-3p	L596_g25759.t2	574	-59.54	147	-15.36	2595416	22	546	28 164 42 178
	>>sc-miR-216-5p	L596_g2396.t1	574	-47.39	148	-14.01	4119065	24	1685	1228 19 1529 1
	>>sc-miR-297	L596_g10117.t1	574	-86.04	147	-25.68	5755283	22	1702	1231 973 289 311
	>>sc-miR-353	L596_g27843.t2	574	-51.47	146	-18.79	7953720	22	1761	636 1594 743 1635
	>>sc-miR-353	L596_g27843.t1	574	-51.47	146	-18.79	7955424	22	1761	636 1594 743 1635
	>>sc-miR-786-5pii	L596_g25438.t1	574	-54.3	148	-17	9283365	23	1795	1719 1521 189 916
	>>sc-miR-119	L596_g6772.t1	573	-38.25	144	-9.81	893290	21	1686	1660 1542 1583 1624
	>>sc-miR-11	L596_g919.t1	572	-59.83	149	-18.68	496795	22	996	191 228 757 336
	>>sc-miR-170-5p	L596_g19741.t1	572	-56.99	152	-17.61	2630780	22	1265	1042 108 135 680
	>>sc-miR-171	L596_g4143.t1	572	-70.05	146	-19.34	2669670	21	1529	899 97 370 1179
	>>sc-miR-258	L596_g22798.t1	572	-75.04	144	-19.13	4872137	23	1793	742 805 867 1133
	>>sc-miR-286	L596_g19741.t1	572	-56.99	152	-17.61	5368372	22	1265	1042 108 135 680
	>>sc-miR-255-5p	L596_g1941.t1	571	-31.2	147	-8.26	4808960	21	1705	867 386 1479 1271
	>>sc-miR-345	L596_g11035.t2	571	-115.36	145	-34.87	7560332	23	1716	696 1653 1 190
	>>sc-miR-166	L596_g3987.t1	570	-73.44	146	-20.34	2451051	22	677	350 311 233 404
	>>sc-miR-25	L596_g10537.t1	569	-71.48	145	-18.3	4698373	23	1533	237 547 167 607
	>>sc-miR-255-5p	L596_g17442.t1	569	-40.26	146	-14.59	4797989	21	682	551 201 274 470
	>>sc-miR-336	L596_g22710.t1	569	-56.72	144	-15.36	7263074	22	1796	13 677 1631 1391
	>>sc-miR-200	L596_g20950.t1	568	-52.87	144	-15.3	3465479	22	1690	56 653 779 1562
	>>sc-miR-216-5p	L596_g10794.t1	568	-52.65	148	-14.62	4107062	24	1228	369 661 720 791
	>>sc-miR-349-3pi	L596_g19911.t2	568	-62.4	142	-16.45	7731248	22	188	16 37 100 121
	>>sc-miR-345	L596_g12215.t1	567	-124.82	147	-34.6	7562258	23	618	320 112 226 596
	>>sc-miR-10	L596_g24367.t1	566	-73.96	143	-22.69	45155	22	435	50 192 70 212
	>>sc-miR-101-5pi	L596_g25152.t1	566	-99.11	146	-28.84	169452	22	1750	769 174 835 1681
	>>sc-miR-171	L596_g10349.t1	566	-58.53	143	-15.67	2644676	21	241	12 80 1 64
	>>sc-miR-171	L596_g10349.t2	566	-58.53	143	-15.67	2644757	21	287	12 80 1 64
	>>sc-miR-301-5pi	L596_g25152.t1	566	-99.11	146	-28.84	5955726	22	1750	769 174 835 1681
	>>sc-miR-200	L596_g26424.t1	564	-54.76	143	-18.92	3477391	22	1768	986 810 634 1600
	>>sc-miR-350-3p	L596_g9175.t1	564	-82.88	141	-21.61	7838468	22	675	393 458 545 610
	>>sc-miR-170-5p	L596_g27846.t1	562	-56.3	141	-16.77	2635509	22	750	121 253 136 268
	>>sc-miR-170-5p	L596_g27846.t2	562	-56.3	141	-16.77	2641258	22	750	121 253 136 268
	>>sc-miR-286	L596_g27846.t1	562	-56.3	141	-16.77	5373101	22	750	121 253 136 268
	>>sc-miR-286	L596_g27846.t2	562	-56.3	141	-16.77	5378850	22	750	121 253 136 268
	>>sc-miR-214	L596_g10537.t1	561	-37.3	141	-11.04	4013975	21	1533	701 47 363 768
	>>sc-miR-26-3p	L596_g22130.t1	528	-101.13	190	-43.12	4961097	22	1532	1240 628 664
	>>sc-miR-275-3pi	L596_g22130.t1	525	-100.82	187	-43.11	5085533	22	1532	1238 628 664
	>>sc-miR-333	L596_g22130.t1	525	-100.82	187	-43.11	7169836	22	1532	1238 628 664
	>>sc-miR-300	L596_g18629.t1	519	-113.77	189	-42.23	5894261	23	508	7 152 40
	>>sc-miR-345	L596_g887.t1	515	-112.66	185	-41.81	7589337	23	483	94 205 155
	>>sc-miR-275-3pi	L596_g18629.t1	514	-121.13	200	-49.61	5085427	22	508	155 7 43
	>>sc-miR-333	L596_g18629.t1	514	-121.13	200	-49.61	7169730	22	508	155 7 43
	>>sc-miR-147	L596_g22130.t1	513	-86.3	179	-32.13	1850197	22	1532	628 1240 664
	>>sc-miR-300	L596_g22492.t1	512	-110.83	205	-56.08	5897200	23	927	177 764 210
	>>sc-miR-202-5p	L596_g5091.t2	511	-106.26	192	-44.17	3566508	22	1526	1304 633 1033
	>>sc-miR-202-5p	L596_g5091.t1	511	-106.26	192	-44.17	3573266	22	1526	1304 633 1033
	>>sc-miR-26-5p	L596_g5091.t2	511	-106.82	192	-44.48	4997522	22	1526	1304 633 1033
	>>sc-miR-26-5p	L596_g5091.t1	511	-106.82	192	-44.48	5004280	22	1526	1304 633 1033
	>>sc-miR-99	L596_g5091.t2	511	-106.82	192	-44.48	9974962	22	1526	1304 633 1033
	>>sc-miR-99	L596_g5091.t1	511	-106.82	192	-44.48	9981720	22	1526	1304 633 1033
	>>sc-miR-101-3pi	L596_g18629.t1	505	-99.29	195	-43.09	107987	22	508	158 12 79
	>>sc-miR-111-3pi	L596_g18629.t1	505	-99.29	195	-43.09	543513	22	508	158 12 79
	>>sc-miR-343	L596_g18629.t1	505	-99.29	195	-43.09	7480820	22	508	158 12 79
	>>sc-miR-316	L596_g22130.t1	504	-85.98	182	-37.49	6516547	22	1532	1240 628 664
	>>sc-miR-315	L596_g18629.t1	503	-98.78	195	-42	6485332	21	508	159 13 80
	>>sc-miR-300	L596_g13421.t1	502	-100.26	189	-42.31	5883607	23	257	164 49 197
	>>sc-miR-141-5p	L596_g5091.t2	501	-102.71	188	-41.82	1731077	22	1526	1304 633 1034
	>>sc-miR-141-5p	L596_g5091.t1	501	-102.71	188	-41.82	1737835	22	1526	1304 633 1034
	>>sc-miR-151	L596_g10154.t1	501	-82.11	179	-30.96	2022318	22	1388	694 559 1332
	>>sc-miR-191	L596_g5091.t2	501	-102.71	188	-41.82	3193200	22	1526	1304 633 1034
	>>sc-miR-191	L596_g5091.t1	501	-102.71	188	-41.82	3199958	22	1526	1304 633 1034
	>>sc-miR-275-3pi	L596_g10761.t1	501	-101.07	187	-43.15	5071971	22	1180	273 1106 92
	>>sc-miR-333	L596_g10761.t1	501	-101.07	187	-43.15	7156274	22	1180	273 1106 92
	>>sc-miR-101-3pii	L596_g10761.t1	500	-101.99	187	-43.27	125640	22	1180	276 1113 92
	>>sc-miR-111-3pii	L596_g10761.t1	500	-101.99	187	-43.27	561166	22	1180	276 1113 92
	>>sc-miR-26-3p	L596_g10761.t1	499	-102.29	187	-42.69	4947535	22	1180	275 1105 91
	>>sc-miR-106	L596_g19942.t1	498	-114.23	193	-49.62	359744	23	583	241 206 84
	>>sc-miR-350-3p	L596_g1693.t1	498	-85.74	183	-36.79	7815139	22	1246	847 1016 404
	>>sc-miR-101-3pi	L596_g1693.t1	497	-87.67	186	-38.14	100107	22	1246	847 1013 407
	>>sc-miR-111-3pi	L596_g1693.t1	497	-87.67	186	-38.14	535633	22	1246	847 1013 407
	>>sc-miR-275-3pi	L596_g24138.t1	497	-98.58	173	-37.51	5081376	22	1355	699 125 790
	>>sc-miR-275-3pi	L596_g24138.t2	497	-98.58	173	-37.51	5086759	22	1355	699 125 790
	>>sc-miR-333	L596_g24138.t1	497	-98.58	173	-37.51	7165679	22	1355	699 125 790
	>>sc-miR-333	L596_g24138.t2	497	-98.58	173	-37.51	7171062	22	1355	699 125 790
	>>sc-miR-343	L596_g1693.t1	497	-87.67	186	-38.14	7472940	22	1246	847 1013 407
	>>sc-miR-147	L596_g24138.t1	496	-90.34	169	-31.76	1846040	22	1355	698 792 125
	>>sc-miR-147	L596_g24138.t2	496	-90.34	169	-31.76	1851423	22	1355	698 792 125
	>>sc-miR-151	L596_g10761.t1	496	-95.07	184	-34.56	2023289	22	1180	276 1113 92
	>>sc-miR-315	L596_g1693.t1	496	-89.1	186	-40.34	6477452	21	1246	848 1017 408
	>>sc-miR-26-3p	L596_g18629.t1	495	-113.48	186	-42.38	4960991	22	508	154 9 42
	>>sc-miR-202-3p	L596_g22130.t1	494	-100.41	180	-45.53	3530083	22	1532	1241 629 457
	>>sc-miR-346	L596_g10761.t1	494	-100.04	184	-39.34	7622909	23	1180	275 1112 91
	>>sc-miR-101-5pi	L596_g21388.t1	493	-85.12	196	-47.28	170603	22	1329	1170 262 937
	>>sc-miR-147	L596_g22129.t1	493	-80.66	179	-29.75	1853973	22	1521	948 984 134
	>>sc-miR-301-5pi	L596_g21388.t1	493	-85.12	196	-47.28	5956877	22	1329	1170 262 937
	>>sc-miR-26-3p	L596_g22129.t1	492	-87.56	171	-30.06	4964873	22	1521	948 984 134
	>>sc-miR-275-3pii	L596_g24138.t1	492	-97.74	178	-37.29	5112485	23	1355	699 790 125
	>>sc-miR-275-3pii	L596_g24138.t2	492	-97.74	178	-37.29	5117868	23	1355	699 790 125
	>>sc-miR-118	L596_g23896.t1	491	-50.82	171	-19.07	794709	23	1254	44 310 1106
	>>sc-miR-275-3pi	L596_g26734.t1	491	-103.95	188	-41.37	5099891	22	356	121 330 155
	>>sc-miR-320	L596_g10567.t1	491	-103.61	189	-49.45	6689455	23	1780	313 799 1666
	>>sc-miR-333	L596_g26734.t1	491	-103.95	188	-41.37	7184194	22	356	121 330 155
	>>sc-miR-106	L596_g4825.t1	490	-111.95	197	-49.03	363044	23	310	171 136 288
	>>sc-miR-108	L596_g26734.t1	490	-104.07	174	-39.17	433541	22	356	154 334 121
	>>sc-miR-101-3pi	L596_g15071.t1	489	-82.85	195	-43.03	98681	22	1686	181 590 1370
	>>sc-miR-111-3pi	L596_g15071.t1	489	-82.85	195	-43.03	534207	22	1686	181 590 1370
	>>sc-miR-254-3p	L596_g10154.t1	489	-73.39	183	-31.23	4759910	22	1388	694 559 1332
	>>sc-miR-275-3pii	L596_g26110.t2	489	-87.43	168	-37.19	5124209	23	1754	1166 1466 833
	>>sc-miR-343	L596_g15071.t1	489	-82.85	195	-43.03	7471514	22	1686	181 590 1370
	>>sc-miR-346	L596_g10154.t1	489	-82.91	166	-31.73	7621938	23	1388	1331 693 559
	>>sc-miR-275-3pi	L596_g22129.t1	488	-85.79	171	-29.76	5089309	22	1521	948 984 134
	>>sc-miR-300	L596_g15071.t1	488	-102.26	186	-42.09	5884955	23	1686	175 1611 208
	>>sc-miR-315	L596_g15071.t1	488	-83.12	195	-46.68	6476026	21	1686	182 592 1371
	>>sc-miR-333	L596_g22129.t1	488	-85.79	171	-29.76	7173612	22	1521	948 984 134
	>>sc-miR-101-3pii	L596_g10154.t1	487	-83.85	172	-31.49	124669	22	1388	695 559 1331
	>>sc-miR-111-3pii	L596_g10154.t1	487	-83.85	172	-31.49	560195	22	1388	695 559 1331
	>>sc-miR-161	L596_g22130.t1	487	-99.83	179	-43.4	2285723	23	1532	1240 628 1167
	>>sc-miR-300	L596_g3501.t1	487	-92.52	172	-37.67	5903938	23	1745	1038 1078 979
	>>sc-miR-301-3p	L596_g23767.t1	487	-74.86	200	-48.15	5923532	22	937	573 407 236
	>>sc-miR-346	L596_g18532.t1	487	-88.69	184	-39.34	7634798	23	447	186 367 266
	>>sc-miR-349-3piii	L596_g8954.t1	487	-55.93	175	-21.74	7808354	23	448	148 243 283
	>>sc-miR-350-3p	L596_g18629.t1	487	-95.85	187	-43.23	7823019	22	508	157 12 79
	>>sc-miR-101-3pii	L596_g24138.t1	486	-98.09	176	-35.23	135045	22	1355	702 793 126
	>>sc-miR-101-3pii	L596_g24138.t2	486	-98.09	176	-35.23	140428	22	1355	702 793 126
	>>sc-miR-111-3pii	L596_g24138.t1	486	-98.09	176	-35.23	570571	22	1355	702 793 126
	>>sc-miR-111-3pii	L596_g24138.t2	486	-98.09	176	-35.23	575954	22	1355	702 793 126
	>>sc-miR-275-3pii	L596_g10154.t1	486	-82.61	169	-27.81	5102109	23	1388	694 553 1330
	>>sc-miR-108	L596_g21096.t1	485	-85.02	171	-38.05	418066	22	181	142 1 106
	>>sc-miR-161	L596_g26110.t2	485	-94.77	184	-42.12	2293290	23	1754	1463 1166 833
	>>sc-miR-26-3p	L596_g26734.t1	485	-101.24	183	-40.86	4975455	22	356	118 330 154
	>>sc-miR-300	L596_g26734.t1	485	-106.5	178	-45.25	5908725	23	356	116 152 328
	>>sc-miR-108	L596_g18629.t1	484	-113.48	170	-48.12	419077	22	508	42 9 154
	>>sc-miR-141-3p	L596_g24138.t1	484	-89.65	168	-31.7	1690495	22	1355	701 129 792
	>>sc-miR-141-3p	L596_g24138.t2	484	-89.65	168	-31.7	1695878	22	1355	701 129 792
	>>sc-miR-183	L596_g19428.t2	484	-81.43	170	-29.74	3005517	22	1765	701 914 290
	>>sc-miR-220	L596_g6287.t1	484	-70.59	179	-31.96	4288985	22	1009	280 68 81
	>>sc-miR-254-3p	L596_g10761.t1	484	-81.29	176	-27.69	4760881	22	1180	276 1113 92
	>>sc-miR-26-3p	L596_g24138.t1	484	-91.35	168	-33.5	4956940	22	1355	701 125 791
	>>sc-miR-26-3p	L596_g24138.t2	484	-91.35	168	-33.5	4962323	22	1355	701 125 791
	>>sc-miR-275-3pi	L596_g3501.t1	484	-98.5	174	-37.74	5095104	22	1745	1041 981 1080
	>>sc-miR-333	L596_g3501.t1	484	-98.5	174	-37.74	7179407	22	1745	1041 981 1080
	>>sc-miR-254-3p	L596_g22130.t1	483	-63.37	179	-29.53	4774443	22	1532	1241 629 321
	>>sc-miR-101-3pi	L596_g19300.t1	482	-85.84	163	-30.57	105852	22	637	181 437 9
	>>sc-miR-111-3pi	L596_g19300.t1	482	-85.84	163	-30.57	541378	22	637	181 437 9
	>>sc-miR-147	L596_g18629.t1	482	-97.16	173	-34.96	1850091	22	508	156 9 42
	>>sc-miR-220	L596_g23085.t1	482	-76.15	175	-31.5	4281200	22	297	79 152 47
	>>sc-miR-26-3p	L596_g3501.t1	482	-85.93	175	-37.25	4970668	22	1745	1040 981 1076
	>>sc-miR-343	L596_g19300.t1	482	-85.84	163	-30.57	7478685	22	637	181 437 9
	>>sc-miR-345	L596_g17778.t1	482	-117.2	178	-44.14	7566512	23	628	351 421 318
	>>sc-miR-349-3pi	L596_g8954.t1	482	-55.93	170	-21.74	7746136	22	448	149 244 284
	>>sc-miR-142	L596_g27846.t1	480	-66.29	161	-22.42	1764457	22	750	196 328 387
	>>sc-miR-142	L596_g27846.t2	480	-66.29	161	-22.42	1770206	22	750	196 328 387
	>>sc-miR-170-5p	L596_g15862.t1	480	-51.08	167	-19.35	2620992	22	1601	1209 1291 590
	>>sc-miR-286	L596_g15862.t1	480	-51.08	167	-19.35	5358584	22	1601	1209 1291 590
	>>sc-miR-300	L596_g6309.t2	480	-104.91	173	-49.08	5904165	23	1591	975 1008 357
	>>sc-miR-346	L596_g24138.t1	480	-89.19	171	-32.16	7632314	23	1355	700 790 127
	>>sc-miR-346	L596_g24138.t2	480	-89.19	171	-32.16	7637697	23	1355	700 790 127
	>>sc-miR-1185	L596_g12264.t1	479	-71.01	163	-24.45	843536	23	1718	450 653 1198
	>>sc-miR-275-3pi	L596_g21388.t1	479	-96.33	178	-36.22	5085825	22	1329	1135 366 1168
	>>sc-miR-333	L596_g21388.t1	479	-96.33	178	-36.22	7170128	22	1329	1135 366 1168
	>>sc-miR-147	L596_g3501.t1	478	-77.92	167	-30.81	1859768	22	1745	1040 981 1076
	>>sc-miR-300	L596_g6571.t1	478	-94.24	172	-38.4	5907076	23	1291	197 1 400
	>>sc-miR-101-3pii	L596_g26110.t2	477	-84.86	168	-33.7	146769	22	1754	1167 834 1467
	>>sc-miR-111-3pii	L596_g26110.t2	477	-84.86	168	-33.7	582295	22	1754	1167 834 1467
	>>sc-miR-101-3pii	L596_g19300.t1	476	-85.38	169	-30.93	136961	22	637	179 7 435
	>>sc-miR-111-3pii	L596_g19300.t1	476	-85.38	169	-30.93	572487	22	637	179 7 435
	>>sc-miR-170-3p	L596_g22379.t2	476	-53.42	162	-19.46	2594889	22	1188	547 224 615
	>>sc-miR-170-3p	L596_g22379.t1	476	-53.42	162	-19.46	2600624	22	1074	547 224 615
	>>sc-miR-300	L596_g14444.t1	476	-104.99	166	-39.47	5888323	23	1766	696 60 135
	>>sc-miR-315	L596_g19300.t1	476	-83.76	162	-28.41	6483197	21	637	182 10 438
	>>sc-miR-11	L596_g8558.t1	475	-67.95	176	-26.61	488041	22	1260	331 779 1096
	>>sc-miR-211	L596_g642.t2	475	-81.9	171	-32.92	3947011	22	1563	808 1301 826
	>>sc-miR-26-3p	L596_g13421.t1	475	-97.16	184	-38.44	4950337	22	257	166 51 199
	>>sc-miR-300	L596_g27572.t1	475	-92.46	182	-41.75	5902903	23	1224	634 862 664
	>>sc-miR-300	L596_g27572.t3	475	-92.46	182	-41.75	5904087	23	1224	634 862 664
	>>sc-miR-300	L596_g27572.t4	475	-92.46	182	-41.75	5907083	23	1224	634 862 664
	>>sc-miR-316	L596_g10761.t1	475	-91.19	179	-37.06	6502985	22	1180	275 1107 91
	>>sc-miR-125	L596_g27828.t1	474	-44.97	165	-17.22	1174922	22	381	83 1 43
	>>sc-miR-129	L596_g15750.t1	474	-64.08	158	-21.36	1254148	21	1172	458 501 809
	>>sc-miR-158	L596_g28199.t1	474	-68.27	167	-26.92	2173034	22	520	160 208 291
	>>sc-miR-300	L596_g13393.t1	474	-100.67	181	-46.52	5883788	23	375	132 221 165
	>>sc-miR-300	L596_g24138.t1	474	-92.5	168	-32.47	5890210	23	1355	699 123 789
	>>sc-miR-300	L596_g24138.t2	474	-92.5	168	-32.47	5895593	23	1355	699 123 789
	>>sc-miR-345	L596_g26500.t2	474	-98.55	163	-36.37	7579722	23	1611	1006 467 1553
	>>sc-miR-345	L596_g26500.t1	474	-98.55	163	-36.37	7584212	23	1611	1006 467 1553
	>>sc-miR-120	L596_g24265.t1	473	-75.68	163	-30.81	1013269	23	1696	1183 147 938
	>>sc-miR-125	L596_g12664.t1	473	-39.12	159	-15.1	1153702	22	1496	951 1298 1013
	>>sc-miR-314-3p	L596_g7773.t1	473	-64.68	160	-23.79	6435357	22	393	300 286 258
	>>sc-miR-766	L596_g24265.t1	473	-73.06	163	-30.81	8883846	22	1696	1184 148 939
	>>sc-miR-26-3p	L596_g10154.t1	472	-88.05	166	-31.95	4946564	22	1388	693 558 1331
	>>sc-miR-26-3p	L596_g14444.t1	472	-98.92	171	-35.09	4955053	22	1766	698 137 62
	>>sc-miR-308-5p	L596_g5425.t1	472	-78.72	162	-30.18	6280718	22	298	13 205 1
	>>sc-miR-318-3p	L596_g6462.t1	472	-48.77	163	-20.06	6589528	23	1570	796 397 668
	>>sc-miR-349-3pii	L596_g8954.t1	472	-52.84	170	-20.71	7777245	22	448	148 243 283
	>>sc-miR-142	L596_g8667.t1	471	-44.9	163	-18.67	1765759	22	507	268 223 1
	>>sc-miR-275-3pi	L596_g10154.t1	471	-82.02	164	-28.03	5071000	22	1388	694 553 1330
	>>sc-miR-275-3pi	L596_g26353.t1	471	-80.5	164	-31.73	5093980	22	563	68 158 105
	>>sc-miR-300	L596_g387.t1	471	-99.92	163	-37.55	5906766	23	528	128 304 69
	>>sc-miR-318-3p	L596_g24975.t1	471	-58.35	164	-20.25	6583117	23	1158	680 759 573
	>>sc-miR-333	L596_g10154.t1	471	-82.02	164	-28.03	7155303	22	1388	694 553 1330
	>>sc-miR-333	L596_g26353.t1	471	-80.5	164	-31.73	7178283	22	563	68 158 105
	>>sc-miR-114	L596_g14419.t1	470	-49.94	162	-21.68	659292	23	1795	1142 656 1678
	>>sc-miR-174	L596_g3321.t1	470	-58.39	167	-20.87	2729323	22	820	639 385 724
	>>sc-miR-26-3p	L596_g26110.t2	470	-86.69	163	-34.6	4968664	22	1754	1166 833 1463
	>>sc-miR-301-3p	L596_g15030.t1	470	-74.74	170	-35.9	5918908	22	759	572 500 1
	>>sc-miR-346	L596_g16300.t1	470	-78.89	172	-29.92	7629575	23	1611	650 407 1073
	>>sc-miR-101-3pi	L596_g22129.t1	469	-87.09	170	-31.39	111869	22	1521	951 185 137
	>>sc-miR-111-3pi	L596_g22129.t1	469	-87.09	170	-31.39	547395	22	1521	951 185 137
	>>sc-miR-147	L596_g10154.t1	469	-76.33	160	-28.9	1835664	22	1388	694 1331 557
	>>sc-miR-151	L596_g24138.t1	469	-82.3	165	-28.93	2032694	22	1355	702 792 127
	>>sc-miR-151	L596_g24138.t2	469	-82.3	165	-28.93	2038077	22	1355	702 792 127
	>>sc-miR-26-3p	L596_g19300.t1	469	-82.85	166	-29.67	4958856	22	637	178 6 430
	>>sc-miR-301-3p	L596_g19942.t1	469	-93.96	171	-40.31	5928255	22	583	206 245 83
	>>sc-miR-315	L596_g22129.t1	469	-88.52	170	-35.58	6489214	21	1521	952 186 138
	>>sc-miR-343	L596_g22129.t1	469	-87.09	170	-31.39	7484702	22	1521	951 185 137
	>>sc-miR-86-5p	L596_g13303.t1	469	-46.41	166	-19.6	9430810	24	255	54 196 18
	>>sc-miR-1205	L596_g19301.t1	468	-69.86	176	-26.35	1037088	23	1423	561 744 440
	>>sc-miR-1205	L596_g19301.t3	468	-69.86	176	-26.35	1040247	23	1423	561 744 440
	>>sc-miR-1205	L596_g19301.t2	468	-69.86	176	-26.35	1043607	23	1423	561 744 440
	>>sc-miR-129	L596_g9617.t1	468	-66.16	163	-25.35	1274887	21	842	335 669 46
	>>sc-miR-141-5p	L596_g6183.t1	468	-91.47	176	-43.55	1733800	22	1248	680 818 287
	>>sc-miR-166	L596_g24307.t1	468	-67.37	164	-24.61	2446013	22	1232	248 307 879
	>>sc-miR-191	L596_g6183.t1	468	-91.47	176	-43.55	3195923	22	1248	680 818 287
	>>sc-miR-255-5p	L596_g16042.t3	468	-26.42	169	-13.89	4796512	21	1351	862 599 479
	>>sc-miR-255-5p	L596_g16042.t2	468	-26.42	169	-13.89	4800162	21	1351	862 599 479
	>>sc-miR-295-3p	L596_g1713.t1	468	-78.15	156	-26.05	5670639	21	444	19 76 133
	>>sc-miR-300	L596_g26094.t1	468	-98.87	166	-39.6	5908362	23	1750	934 971 1347
	>>sc-miR-301-3p	L596_g22492.t1	468	-86.33	180	-42.55	5928309	22	927	182 588 724
	>>sc-miR-301-3p	L596_g5091.t2	468	-75.52	176	-38.13	5930792	22	1526	1268 660 65
	>>sc-miR-301-3p	L596_g8415.t1	468	-81.17	175	-42.66	5937320	22	1286	864 901 508
	>>sc-miR-301-3p	L596_g5091.t1	468	-75.52	176	-38.13	5937550	22	1526	1268 660 65
	>>sc-miR-316	L596_g22129.t1	468	-72.41	163	-24.55	6520323	22	1521	948 984 134
	>>sc-miR-345	L596_g9295.t1	468	-96.89	168	-39.38	7590568	23	1652	937 1587 81
	>>sc-miR-346	L596_g26110.t2	468	-85.49	163	-33.93	7644038	23	1754	1166 833 1463
	>>sc-miR-349-3pii	L596_g131.t1	468	-38.89	159	-15.15	7750608	22	1313	44 1035 510
	>>sc-miR-101-5pii	L596_g18664.t1	467	-79.51	156	-27.63	202418	22	549	186 206 166
	>>sc-miR-144	L596_g6898.t1	467	-58.35	157	-24.49	1795858	22	1357	255 494 1165
	>>sc-miR-151	L596_g26110.t2	467	-77.09	164	-29.72	2044418	22	1754	1167 835 1466
	>>sc-miR-158	L596_g13467.t1	467	-67.68	162	-26.92	2150741	22	508	134 189 272
	>>sc-miR-170-5p	L596_g24029.t1	467	-48.82	165	-20.28	2631271	22	561	510 342 16
	>>sc-miR-220	L596_g663.t3	467	-62.12	164	-24.65	4283136	22	915	718 41 257
	>>sc-miR-254-3p	L596_g26110.t2	467	-74.81	164	-29.99	4782010	22	1754	835 1167 1466
	>>sc-miR-26-3p	L596_g21388.t1	467	-101.2	171	-38.27	4961389	22	1329	1132 367 1167
	>>sc-miR-275-3pi	L596_g11945.t1	467	-91.75	161	-36.02	5072916	22	1484	1461 1256 1290
	>>sc-miR-275-3pi	L596_g19300.t1	467	-80.95	164	-27.48	5083292	22	637	179 6 430
	>>sc-miR-286	L596_g24029.t1	467	-48.82	165	-20.28	5368863	22	561	510 342 16
	>>sc-miR-301-5pii	L596_g18664.t1	467	-73.77	156	-25.4	5988692	22	549	186 206 166
	>>sc-miR-316	L596_g24138.t1	467	-78.79	160	-27.87	6512390	22	1355	701 129 791
	>>sc-miR-316	L596_g24138.t2	467	-78.79	160	-27.87	6517773	22	1355	701 129 791
	>>sc-miR-333	L596_g11945.t1	467	-91.75	161	-36.02	7157219	22	1484	1461 1256 1290
	>>sc-miR-333	L596_g19300.t1	467	-80.95	164	-27.48	7167595	22	637	179 6 430
	>>sc-miR-108	L596_g25152.t1	466	-83.87	167	-29.74	418324	22	1750	768 834 1585
	>>sc-miR-161	L596_g21481.t1	466	-95.78	180	-43.4	2282417	23	732	166 510 200
	>>sc-miR-223	L596_g20950.t1	466	-33.81	158	-14.17	4367640	21	1690	10 472 537
	>>sc-miR-275-3pi	L596_g6571.t1	466	-89.08	164	-33.18	5098242	22	1291	2 200 401
	>>sc-miR-300	L596_g19300.t1	466	-84.82	161	-28.64	5892126	23	637	176 4 428
	>>sc-miR-333	L596_g6571.t1	466	-89.08	164	-33.18	7182545	22	1291	2 200 401
	>>sc-miR-345	L596_g4127.t2	466	-92.5	167	-33.78	7585563	23	1744	1329 627 249
	>>sc-miR-104	L596_g15830.t1	465	-72.45	160	-25.74	287575	22	1015	607 822 760
	>>sc-miR-147	L596_g25152.t1	465	-83.39	176	-33.38	1849338	22	1750	1586 466 768
	>>sc-miR-147	L596_g26353.t1	465	-74.13	162	-32.49	1858644	22	563	67 160 105
	>>sc-miR-156	L596_g16099.t2	465	-69.9	161	-29.41	2089897	22	1335	571 846 734
	>>sc-miR-156	L596_g16099.t1	465	-69.9	161	-29.41	2091297	22	1675	411 686 574
	>>sc-miR-301-3p	L596_g22440.t1	465	-77.81	165	-27.31	5930133	22	389	225 342 194
	>>sc-miR-302	L596_g14090.t1	465	-65.94	155	-21.98	6009037	22	336	5 46 87
	>>sc-miR-114	L596_g22130.t1	464	-79.68	163	-37.15	668055	23	1532	1240 324 628
	>>sc-miR-184	L596_g3307.t2	464	-61.88	170	-30.24	3039523	23	1172	866 101 1151
	>>sc-miR-184	L596_g3307.t1	464	-61.88	170	-30.24	3043058	23	1172	866 101 1151
	>>sc-miR-202-3p	L596_g8639.t1	464	-82.63	170	-31.49	3541540	22	1669	1396 1260 1358
	>>sc-miR-211	L596_g16220.t1	464	-73.08	171	-26.92	3929117	22	465	267 394 426
	>>sc-miR-216-5p	L596_g21017.t1	464	-33.52	156	-14.94	4120332	24	571	323 445 297
	>>sc-miR-274	L596_g22130.t1	464	-85.95	164	-41.33	5054424	22	1532	1241 325 629
	>>sc-miR-275-3pi	L596_g8293.t2	464	-84.72	170	-31.54	5093903	22	1690	542 514 712
	>>sc-miR-275-3pi	L596_g8293.t1	464	-84.72	170	-31.54	5098837	22	1149	542 514 712
	>>sc-miR-279	L596_g25957.t1	464	-58.85	160	-21.62	5176966	22	1137	448 260 333
	>>sc-miR-300	L596_g15800.t1	464	-82.41	161	-27.98	5886831	23	1464	1149 1224 1114
	>>sc-miR-333	L596_g8293.t2	464	-84.72	170	-31.54	7178206	22	1690	542 514 712
	>>sc-miR-333	L596_g8293.t1	464	-84.72	170	-31.54	7183140	22	1149	542 514 712
	>>sc-miR-345	L596_g13136.t2	464	-93.85	159	-34.37	7562204	23	1168	287 128 1144
	>>sc-miR-345	L596_g13136.t3	464	-93.85	159	-34.37	7562834	23	1168	287 128 1144
	>>sc-miR-345	L596_g13136.t1	464	-93.85	159	-34.37	7563868	23	1168	287 128 1144
	>>sc-miR-350-3p	L596_g19300.t1	464	-81.22	159	-28.26	7820884	22	637	9 182 436
	>>sc-miR-97	L596_g20625.t1	464	-43.21	162	-17.31	9911558	23	1610	1087 929 1191
	>>sc-miR-170-5p	L596_g728.t1	463	-32.48	157	-11.59	2636378	22	1218	105 349 56
	>>sc-miR-181	L596_g22130.t1	463	-80.11	163	-39.01	2939012	22	1532	1241 321 629
	>>sc-miR-220	L596_g13294.t1	463	-58.75	166	-28.32	4264859	22	1074	780 257 718
	>>sc-miR-27	L596_g1304.t1	463	-82.04	170	-29.69	5012373	22	1749	76 1707 1671
	>>sc-miR-286	L596_g728.t1	463	-32.48	157	-11.59	5373970	22	1218	105 349 56
	>>sc-miR-316	L596_g26734.t1	463	-86.67	175	-35.23	6530905	22	356	118 333 154
	>>sc-miR-331	L596_g20442.t1	463	-50.93	155	-21.45	7105579	24	1520	528 803 43
	>>sc-miR-345	L596_g12813.t1	463	-94.97	168	-34.43	7564124	23	433	102 202 235
	>>sc-miR-345	L596_g1464.t1	463	-95.82	165	-35.82	7567616	23	636	130 247 406
	>>sc-miR-1205	L596_g22892.t2	462	-52.66	166	-23.23	1038315	23	1619	179 119 1119
	>>sc-miR-1205	L596_g22892.t1	462	-52.66	166	-23.23	1039006	23	1433	179 119 1119
	>>sc-miR-1205	L596_g26704.t1	462	-61.55	162	-23.83	1047828	23	1320	433 908 1197
	>>sc-miR-181	L596_g14419.t1	462	-52.25	162	-21.68	2930249	22	1795	1143 656 1679
	>>sc-miR-202-3p	L596_g22129.t1	462	-82.74	160	-30.14	3533859	22	1521	949 777 135
	>>sc-miR-274	L596_g14419.t1	462	-49.5	162	-21.68	5045661	22	1795	1143 656 1679
	>>sc-miR-275-3pi	L596_g13421.t1	462	-91.77	170	-32.6	5074773	22	257	167 52 200
	>>sc-miR-300	L596_g16152.t1	462	-95.61	158	-35.85	5885496	23	422	115 169 79
	>>sc-miR-301-3p	L596_g15071.t1	462	-75.74	175	-42.66	5916064	22	1686	181 252 586
	>>sc-miR-333	L596_g13421.t1	462	-91.77	170	-32.6	7159076	22	257	167 52 200
	>>sc-miR-97	L596_g11099.t1	462	-50.31	164	-20.57	9894167	23	1268	203 1118 937
	>>sc-miR-1205	L596_g8558.t1	461	-61.33	155	-25.06	1048003	23	1260	331 1099 778
	>>sc-miR-151	L596_g3501.t1	461	-86.28	164	-39	2046422	22	1745	1041 983 1077
	>>sc-miR-26-3p	L596_g26353.t1	461	-77.07	162	-31.97	4969544	22	563	67 160 105
	>>sc-miR-26-3p	L596_g387.t1	461	-91.19	168	-33.17	4973496	22	528	130 307 71
	>>sc-miR-291-3pi	L596_g14244.t1	461	-41.39	162	-20.95	5578376	21	1715	272 84 191
	>>sc-miR-299	L596_g4210.t1	461	-51.16	162	-19.14	5814084	22	1487	500 262 932
	>>sc-miR-306	L596_g26500.t2	461	-52.86	167	-27.5	6148708	23	1611	883 628 1046
	>>sc-miR-306	L596_g26500.t1	461	-52.86	167	-27.5	6153198	23	1611	883 628 1046
	>>sc-miR-314-3p	L596_g23550.t1	461	-84.64	155	-29.38	6424907	22	1465	745 844 1132
	>>sc-miR-97	L596_g3760.t1	461	-54.8	155	-21.07	9912466	23	1455	1426 1012 645
	>>sc-miR-101-3pi	L596_g9755.t1	460	-85.58	166	-30.6	123149	22	805	769 439 333
	>>sc-miR-101-3pi	L596_g9755.t2	460	-85.58	166	-30.6	124125	22	1008	769 439 333
	>>sc-miR-111-3pi	L596_g9755.t1	460	-85.58	166	-30.6	558675	22	805	769 439 333
	>>sc-miR-111-3pi	L596_g9755.t2	460	-85.58	166	-30.6	559651	22	1008	769 439 333
	>>sc-miR-142	L596_g18076.t1	460	-65.51	156	-29.3	1753800	22	1781	290 673 1380
	>>sc-miR-147	L596_g23550.t1	460	-80.57	158	-27.78	1851884	22	1465	1133 746 845
	>>sc-miR-149-5p	L596_g25887.t2	460	-54.4	156	-21.71	1940008	23	1686	1542 372 754
	>>sc-miR-149-5p	L596_g25887.t3	460	-54.4	156	-21.71	1941979	23	1686	1542 372 754
	>>sc-miR-170-5p	L596_g18702.t2	460	-34.51	162	-15.24	2631750	22	1510	560 29 532
	>>sc-miR-184	L596_g24265.t1	460	-67.54	158	-24.03	3035354	23	1696	1183 143 938
	>>sc-miR-26-3p	L596_g11945.t1	460	-92.8	162	-34.37	4948480	22	1484	1460 1253 1289
	>>sc-miR-286	L596_g18702.t2	460	-34.51	162	-15.24	5369342	22	1510	560 29 532
	>>sc-miR-291-3pi	L596_g15468.t1	460	-50.75	165	-18	5578156	21	1634	1062 417 844
	>>sc-miR-296	L596_g27843.t2	460	-46.14	163	-17.58	5744981	23	1761	1500 1681 1641
	>>sc-miR-296	L596_g27843.t1	460	-46.14	163	-17.58	5746685	23	1761	1500 1681 1641
	>>sc-miR-299	L596_g13461.t1	460	-47.96	172	-23.94	5790078	22	1519	1145 459 249
	>>sc-miR-300	L596_g25152.t1	460	-88.61	163	-33.04	5893508	23	1750	1584 767 465
	>>sc-miR-316	L596_g3501.t1	460	-80.34	167	-31.62	6526118	22	1745	1040 981 1080
	>>sc-miR-336	L596_g2122.t1	460	-56.61	155	-19.92	7267772	22	966	256 414 614
	>>sc-miR-343	L596_g9755.t1	460	-85.58	166	-30.6	7495982	22	805	769 439 333
	>>sc-miR-343	L596_g9755.t2	460	-85.58	166	-30.6	7496958	22	1008	769 439 333
	>>sc-miR-350-3p	L596_g22129.t1	460	-86.36	166	-31.43	7826901	22	1521	952 137 185
	>>sc-miR-775	L596_g5091.t2	460	-86.83	160	-32.97	9135019	23	1526	1222 507 416
	>>sc-miR-775	L596_g5091.t1	460	-86.83	160	-32.97	9141777	23	1526	1222 507 416
	>>sc-miR-125	L596_g17754.t1	459	-41.11	164	-19.2	1160349	22	185	116 75 32
	>>sc-miR-125	L596_g26945.t1	459	-42.72	156	-17.45	1172757	22	425	22 323 356
	>>sc-miR-151	L596_g16300.t1	459	-74.87	172	-29.32	2029955	22	1611	651 413 1074
	>>sc-miR-158	L596_g13729.t1	459	-61.28	157	-24.23	2150249	22	1429	288 343 1149
	>>sc-miR-158	L596_g13729.t3	459	-61.28	157	-24.23	2151242	22	1257	288 343 1149
	>>sc-miR-170-5p	L596_g13180.t1	459	-46.23	163	-19	2616485	22	1688	1338 1127 1076
	>>sc-miR-234-3p	L596_g26035.t1	459	-33.45	173	-17.19	4567158	21	1197	302 604 158
	>>sc-miR-254-3p	L596_g16300.t1	459	-73.79	172	-28.24	4767547	22	1611	651 413 1074
	>>sc-miR-254-3p	L596_g26094.t1	459	-80.96	158	-33.48	4788438	22	1750	938 974 1350
	>>sc-miR-275-3pii	L596_g16300.t1	459	-75.36	163	-26.35	5109746	23	1611	651 408 1073
	>>sc-miR-275-3pii	L596_g3501.t1	459	-99.16	160	-37.54	5126213	23	1745	981 1041 1080
	>>sc-miR-286	L596_g13180.t1	459	-46.23	163	-19	5354077	22	1688	1338 1127 1076
	>>sc-miR-316	L596_g3393.t1	459	-72.37	157	-27.43	6526422	22	1248	454 530 1
	>>sc-miR-345	L596_g12198.t1	459	-83.12	155	-29.58	7561041	23	630	387 81 449
	>>sc-miR-345	L596_g19869.t1	459	-106.38	179	-43.45	7575713	23	1782	1565 537 871
	>>sc-miR-147	L596_g27638.t1	458	-70.49	160	-25.51	1856375	22	1050	798 243 70
	>>sc-miR-147	L596_g27638.t2	458	-70.49	160	-25.51	1857912	22	999	798 243 70
	>>sc-miR-26-3p	L596_g23550.t1	458	-78.84	154	-27.03	4962784	22	1465	1133 746 845
	>>sc-miR-275-3pi	L596_g27638.t1	458	-79.09	161	-28.1	5091711	22	1050	797 242 70
	>>sc-miR-275-3pi	L596_g27638.t2	458	-79.09	161	-28.1	5093248	22	999	797 242 70
	>>sc-miR-291-3pi	L596_g14283.t1	458	-43	160	-18.16	5575721	21	1340	793 774 140
	>>sc-miR-291-3pi	L596_g4605.t1	458	-45.69	162	-18.59	5593400	21	1018	446 755 536
	>>sc-miR-300	L596_g19428.t2	458	-71.49	159	-25.55	5898654	23	1765	698 911 1721
	>>sc-miR-301-3p	L596_g11422.t1	458	-74.94	159	-30.69	5913041	22	1285	86 363 906
	>>sc-miR-301-3p	L596_g19164.t1	458	-70.51	163	-32.61	5921593	22	1061	104 65 258
	>>sc-miR-301-3p	L596_g6010.t1	458	-45.72	157	-18.22	5937670	22	1351	485 308 838
	>>sc-miR-306	L596_g15442.t1	458	-59.72	160	-25.68	6138368	23	1761	1298 1668 707
	>>sc-miR-32	L596_g20531.t1	458	-36.07	155	-17.13	6671416	21	1368	415 915 695
	>>sc-miR-333	L596_g27638.t1	458	-79.09	161	-28.1	7176014	22	1050	797 242 70
	>>sc-miR-333	L596_g27638.t2	458	-79.09	161	-28.1	7177551	22	999	797 242 70
	>>sc-miR-336	L596_g18287.t1	458	-62.17	157	-23.82	7266773	22	1597	1141 1070 1162
	>>sc-miR-349-3piii	L596_g11704.t1	458	-45.32	156	-17.97	7778855	23	1775	1168 174 339
	>>sc-miR-98	L596_g18592.t1	458	-50.79	160	-18.9	9939059	24	1706	1484 61 1365
	>>sc-miR-101-5pii	L596_g16099.t2	457	-69.91	161	-25.87	192248	22	1335	571 734 846
	>>sc-miR-101-5pii	L596_g16099.t1	457	-69.91	161	-25.87	193648	22	1675	411 574 686
	>>sc-miR-108	L596_g3888.t1	457	-83.85	171	-29.68	429126	22	676	127 498 91
	>>sc-miR-111-5p	L596_g16099.t2	457	-67.68	161	-27.67	596665	22	1335	571 734 846
	>>sc-miR-111-5p	L596_g16099.t1	457	-67.68	161	-27.67	598065	22	1675	411 574 686
	>>sc-miR-1185	L596_g12374.t1	457	-54.15	157	-21.47	843287	23	1172	1073 847 164
	>>sc-miR-140	L596_g3248.t1	457	-45.96	158	-16.9	1671322	22	1377	413 883 930
	>>sc-miR-166	L596_g7194.t1	457	-69.33	157	-29.08	2452931	22	1770	1376 1090 1056
	>>sc-miR-170-5p	L596_g18166.t1	457	-62.34	170	-25.45	2624420	22	527	197 94 130
	>>sc-miR-170-5p	L596_g24180.t1	457	-42.38	159	-17.65	2624539	22	1507	860 1348 66
	>>sc-miR-170-5p	L596_g27586.t1	457	-37.54	172	-17.02	2638476	22	1785	300 376 223
	>>sc-miR-177	L596_g16099.t2	457	-67.68	161	-27.67	2774295	22	1335	571 734 846
	>>sc-miR-177	L596_g16099.t1	457	-67.68	161	-27.67	2775695	22	1675	411 574 686
	>>sc-miR-222	L596_g10939.t1	457	-67.51	172	-29.21	4324976	22	518	39 70 238
	>>sc-miR-255-5p	L596_g27583.t1	457	-34.37	159	-19.69	4816593	21	965	101 242 406
	>>sc-miR-286	L596_g18166.t1	457	-62.34	170	-25.45	5362012	22	527	197 94 130
	>>sc-miR-286	L596_g24180.t1	457	-42.38	159	-17.65	5362131	22	1507	860 1348 66
	>>sc-miR-286	L596_g27586.t1	457	-37.54	172	-17.02	5376068	22	1785	300 376 223
	>>sc-miR-300	L596_g24409.t1	457	-93.61	169	-39.8	5892554	23	1769	1213 1063 677
	>>sc-miR-301-5pii	L596_g16099.t2	457	-68.65	161	-29.37	5978522	22	1335	571 734 846
	>>sc-miR-301-5pii	L596_g16099.t1	457	-68.65	161	-29.37	5979922	22	1675	411 574 686
	>>sc-miR-332	L596_g14250.t1	457	-59.11	158	-21.08	7129157	24	1311	314 284 275
	>>sc-miR-332	L596_g14250.t2	457	-59.11	158	-21.08	7130062	24	1311	314 284 275
	>>sc-miR-332	L596_g14250.t3	457	-59.11	158	-21.08	7130595	24	1311	314 284 275
	>>sc-miR-135	L596_g8293.t2	456	-52.73	155	-19.57	1454150	21	1690	511 553 525
	>>sc-miR-135	L596_g8293.t1	456	-52.73	155	-19.57	1459084	21	1149	511 553 525
	>>sc-miR-141-3p	L596_g3393.t1	456	-68.31	157	-24.74	1704527	22	1248	454 529 1
	>>sc-miR-156	L596_g18664.t1	456	-72.99	152	-25.27	2100067	22	549	170 186 206
	>>sc-miR-157	L596_g15404.t1	456	-45.06	155	-17.14	2121741	22	1128	215 901 341
	>>sc-miR-171	L596_g3493.t1	456	-62.4	157	-23.22	2671987	21	1446	638 1392 598
	>>sc-miR-220	L596_g22704.t1	456	-66.29	166	-28.32	4278766	22	1739	435 1367 385
	>>sc-miR-25	L596_g4544.t1	456	-45.56	156	-17.31	4720186	23	1510	600 537 1040
	>>sc-miR-26-3p	L596_g7462.t1	456	-85.42	159	-36.22	4974135	22	1564	546 932 12
	>>sc-miR-318-3p	L596_g3860.t1	456	-58.63	162	-21.44	6593064	23	192	160 90 22
	>>sc-miR-328-5pii	L596_g27271.t1	456	-81.65	159	-31.29	6996321	24	730	588 669 191
	>>sc-miR-345	L596_g16099.t2	456	-90.52	167	-41.29	7565081	23	1335	1179 227 825
	>>sc-miR-345	L596_g16099.t1	456	-90.52	167	-41.29	7566481	23	1675	1019 67 665
	>>sc-miR-345	L596_g23508.t2	456	-107.24	155	-40.08	7573971	23	220	181 157 73
	>>sc-miR-347	L596_g27271.t1	456	-81.65	159	-31.29	7680719	24	730	588 669 191
	>>sc-miR-349-3piii	L596_g27464.t1	456	-40.43	156	-14.21	7802027	23	1739	809 1424 290
	>>sc-miR-350-3p	L596_g25152.t1	456	-77.58	170	-34.76	7822266	22	1750	1588 470 428
	>>sc-miR-97	L596_g13026.t1	456	-44.6	159	-17.3	9896569	23	1686	154 203 130
	>>sc-miR-101-3pi	L596_g18121.t1	455	-58.93	160	-23.53	112418	22	1777	1473 333 1187
	>>sc-miR-101-3pii	L596_g9086.t1	455	-88.56	155	-36.4	154085	22	642	217 485 521
	>>sc-miR-104	L596_g20134.t1	455	-55.2	156	-26.29	295459	22	1664	580 876 1020
	>>sc-miR-108	L596_g10567.t1	455	-87.69	171	-37.11	405437	22	1780	310 273 593
	>>sc-miR-109	L596_g24856.t3	455	-76.08	159	-28.66	450636	23	548	395 305 464
	>>sc-miR-111-3pi	L596_g18121.t1	455	-58.93	160	-23.53	547944	22	1777	1473 333 1187
	>>sc-miR-111-3pii	L596_g9086.t1	455	-88.56	155	-36.4	589611	22	642	217 485 521
	>>sc-miR-111-5p	L596_g18664.t1	455	-69.14	152	-23.8	606835	22	549	186 206 166
	>>sc-miR-177	L596_g18664.t1	455	-69.14	152	-23.8	2784465	22	549	186 206 166
	>>sc-miR-202-3p	L596_g2776.t1	455	-78.3	154	-27.47	3538719	22	479	20 63 190
	>>sc-miR-314-5p	L596_g18664.t1	455	-63.69	152	-22.11	6455327	22	549	186 206 166
	>>sc-miR-315	L596_g18121.t1	455	-56.53	160	-22.51	6489763	21	1777	1474 334 1188
	>>sc-miR-315	L596_g9755.t1	455	-85.96	166	-31.66	6500494	21	805	770 440 334
	>>sc-miR-315	L596_g9755.t2	455	-85.96	166	-31.66	6501470	21	1008	770 440 334
	>>sc-miR-316	L596_g10154.t1	455	-76.39	158	-29.86	6502014	22	1388	693 1334 558
	>>sc-miR-343	L596_g18121.t1	455	-58.93	160	-23.53	7485251	22	1777	1473 333 1187
	>>sc-miR-350-3p	L596_g18121.t1	455	-58.36	160	-24.46	7827450	22	1777	1473 333 1187
	>>sc-miR-49-3p	L596_g18205.t1	455	-42.52	158	-15.08	8195819	22	1698	1495 919 405
	>>sc-miR-772	L596_g15499.t1	455	-56.06	163	-21.86	9027525	21	1302	661 1205 671
	>>sc-miR-775	L596_g1713.t1	455	-50.53	154	-18.55	9123738	23	444	68 125 9
	>>sc-miR-147	L596_g21388.t1	454	-84.18	167	-29.81	1850489	22	1329	1134 365 1167
	>>sc-miR-162	L596_g25727.t1	454	-48.55	163	-21.29	2315105	23	1714	1526 852 452
	>>sc-miR-190	L596_g10961.t1	454	-52.33	158	-21.67	3142685	22	1712	1321 1555 1494
	>>sc-miR-21	L596_g12820.t1	454	-49.64	156	-19.11	3892469	23	1798	118 384 54
	>>sc-miR-21	L596_g12820.t2	454	-49.64	156	-19.11	3892610	23	1798	118 384 54
	>>sc-miR-223	L596_g1941.t1	454	-42.89	152	-15.83	4373434	21	1705	691 1385 1026
	>>sc-miR-223	L596_g8141.t1	454	-53.65	157	-22.1	4379389	21	1561	296 1234 825
	>>sc-miR-225	L596_g13678.t1	454	-47.42	154	-18.98	4389772	22	1515	1175 599 733
	>>sc-miR-275-3pii	L596_g8639.t1	454	-85.24	167	-31.03	5128099	23	1669	1259 1394 1353
	>>sc-miR-320	L596_g4502.t1	454	-59.59	166	-22.53	6713891	23	471	350 407 217
	>>sc-miR-325	L596_g5855.t1	454	-63.03	159	-22.64	6864311	21	1607	818 1352 1405
	>>sc-miR-345	L596_g2392.t1	454	-101.89	165	-37.69	7578424	23	1624	901 854 1272
	>>sc-miR-349-3pi	L596_g27464.t1	454	-40.43	154	-14.21	7739809	22	1739	810 1425 291
	>>sc-miR-772	L596_g5181.t1	454	-54.68	158	-21.89	9046299	21	197	140 101 152
	>>sc-miR-87-3pi	L596_g15478.t1	454	-61.59	154	-21.92	9463822	22	215	82 122 100
	>>sc-miR-101-3pii	L596_g16300.t1	453	-69.18	163	-27.54	132306	22	1611	651 409 1074
	>>sc-miR-111-3pii	L596_g16300.t1	453	-69.18	163	-27.54	567832	22	1611	651 409 1074
	>>sc-miR-1205	L596_g20788.t1	453	-63.65	160	-24.06	1044645	23	1454	933 1080 733
	>>sc-miR-141-3p	L596_g10154.t1	453	-75.26	159	-29.75	1680119	22	1388	694 1334 558
	>>sc-miR-161	L596_g19942.t1	453	-101.51	172	-40.62	2288502	23	583	203 80 236
	>>sc-miR-165	L596_g20442.t1	453	-91.14	159	-36.68	2408120	25	1520	379 650 901
	>>sc-miR-170-5p	L596_g4071.t1	453	-34.12	155	-12.95	2640695	22	1553	354 542 174
	>>sc-miR-172	L596_g25493.t1	453	-55.34	155	-21.7	2692242	22	1627	1303 1142 839
	>>sc-miR-212	L596_g27464.t1	453	-60.84	153	-23.8	3975620	23	1739	937 1551 100
	>>sc-miR-254-3p	L596_g3501.t1	453	-81.08	157	-32.13	4784014	22	1745	983 1041 1077
	>>sc-miR-258	L596_g23970.t1	453	-59.48	157	-22.58	4870364	23	444	36 148 314
	>>sc-miR-26-3p	L596_g27638.t1	453	-75.31	159	-26.42	4967275	22	1050	797 242 70
	>>sc-miR-26-3p	L596_g27638.t2	453	-75.31	159	-26.42	4968812	22	999	797 242 70
	>>sc-miR-286	L596_g4071.t1	453	-34.12	155	-12.95	5378287	22	1553	354 542 174
	>>sc-miR-291-3pi	L596_g1713.t1	453	-36.6	151	-12.2	5577312	21	444	43 100 157
	>>sc-miR-291-3pi	L596_g22704.t1	453	-41.34	155	-19.43	5585344	21	1739	17 1547 162
	>>sc-miR-291-3pi	L596_g6978.t2	453	-36.27	159	-14.93	5588181	21	494	168 23 45
	>>sc-miR-291-3pi	L596_g6978.t3	453	-36.27	159	-14.93	5590136	21	494	168 23 45
	>>sc-miR-299	L596_g6537.t1	453	-45.16	157	-16.1	5808731	22	1729	939 1188 1516
	>>sc-miR-301-3p	L596_g1693.t1	453	-81.17	166	-35.19	5917490	22	1246	847 1013 1164
	>>sc-miR-318-3p	L596_g21649.t1	453	-47.86	162	-18.55	6573957	23	1370	1178 258 950
	>>sc-miR-345	L596_g19455.t1	453	-103.06	165	-38.53	7569443	23	1787	1010 952 607
	>>sc-miR-345	L596_g6607.t1	453	-114.93	156	-41.41	7580123	23	1012	715 749 900
	>>sc-miR-345	L596_g4687.t1	453	-91.96	162	-31.62	7582881	23	503	357 327 227
	>>sc-miR-349-3pi	L596_g11704.t1	453	-45.32	153	-17.97	7716637	22	1775	175 1169 340
	>>sc-miR-763	L596_g24290.t1	453	-52.4	165	-21.54	8787560	21	1710	262 614 925
	>>sc-miR-89	L596_g1476.t1	453	-44.58	151	-15.42	9587693	23	1598	1101 1304 1419
	>>sc-miR-101-3pi	L596_g25152.t1	452	-77.02	166	-34.76	107234	22	1750	1588 470 428
	>>sc-miR-111-3pi	L596_g25152.t1	452	-77.02	166	-34.76	542760	22	1750	1588 470 428
	>>sc-miR-118	L596_g24307.t1	452	-54.19	153	-18.45	797236	23	1232	844 228 465
	>>sc-miR-119	L596_g6903.t1	452	-36.11	155	-14.29	895352	21	870	332 263 379
	>>sc-miR-119	L596_g6903.t2	452	-36.11	155	-14.29	900642	21	870	332 263 379
	>>sc-miR-125	L596_g24378.t1	452	-40.4	155	-16.95	1169693	22	1469	72 123 546
	>>sc-miR-167	L596_g3501.t1	452	-88.2	163	-32.71	2481948	22	1745	347 1620 1040
	>>sc-miR-170-5p	L596_g10950.t1	452	-56.35	154	-24.67	2614046	22	1701	1125 316 50
	>>sc-miR-170-5p	L596_g14250.t1	452	-35.01	171	-16.39	2618352	22	1311	667 1036 453
	>>sc-miR-170-5p	L596_g14250.t2	452	-35.01	171	-16.39	2619257	22	1311	667 1036 453
	>>sc-miR-170-5p	L596_g14250.t3	452	-35.01	171	-16.39	2619790	22	1311	667 1036 453
	>>sc-miR-170-5p	L596_g23117.t1	452	-52.57	157	-18.78	2623928	22	1662	160 39 544
	>>sc-miR-211	L596_g26844.t1	452	-71.32	162	-28.27	3941921	22	1672	920 216 139
	>>sc-miR-225	L596_g1046.t1	452	-58.23	164	-23.9	4386749	22	1745	1701 1297 315
	>>sc-miR-226	L596_g10127.t1	452	-57.02	162	-26.16	4417604	21	1513	78 1196 1018
	>>sc-miR-286	L596_g10950.t1	452	-56.35	154	-24.67	5351638	22	1701	1125 316 50
	>>sc-miR-286	L596_g14250.t1	452	-35.01	171	-16.39	5355944	22	1311	667 1036 453
	>>sc-miR-286	L596_g14250.t2	452	-35.01	171	-16.39	5356849	22	1311	667 1036 453
	>>sc-miR-286	L596_g14250.t3	452	-35.01	171	-16.39	5357382	22	1311	667 1036 453
	>>sc-miR-286	L596_g23117.t1	452	-52.57	157	-18.78	5361520	22	1662	160 39 544
	>>sc-miR-296	L596_g11563.t2	452	-35.16	153	-13.95	5725971	23	1760	1137 955 371
	>>sc-miR-312	L596_g3513.t1	452	-45.51	156	-20.65	6367767	22	1781	699 683 1103
	>>sc-miR-315	L596_g25152.t1	452	-65.85	166	-31.71	6484579	21	1750	1589 471 429
	>>sc-miR-328-5pi	L596_g1476.t1	452	-72.1	155	-24.78	6943428	25	1598	1322 1437 1518
	>>sc-miR-343	L596_g25152.t1	452	-77.02	166	-34.76	7480067	22	1750	1588 470 428
	>>sc-miR-34-5p	L596_g11497.t1	452	-71.38	152	-29.94	7592162	23	569	213 443 353
	>>sc-miR-773	L596_g17387.t1	452	-72.56	163	-25.99	9059549	23	1349	1325 1307 1262
	>>sc-miR-108	L596_g27572.t1	451	-75.79	159	-33.19	427719	22	1224	666 636 163
	>>sc-miR-108	L596_g27572.t3	451	-75.79	159	-33.19	428903	22	1224	666 636 163
	>>sc-miR-108	L596_g27572.t4	451	-75.79	159	-33.19	431899	22	1224	666 636 163
	>>sc-miR-1205	L596_g20189.t1	451	-61.97	153	-23.25	1044731	23	1792	832 925 1294
	>>sc-miR-141-3p	L596_g26353.t1	451	-81.35	154	-32.39	1703099	22	563	65 106 160
	>>sc-miR-151	L596_g26094.t1	451	-81.56	158	-32.31	2050846	22	1750	938 974 1350
	>>sc-miR-161	L596_g22129.t1	451	-86.36	160	-30.34	2289499	23	1521	948 1487 134
	>>sc-miR-170-3p	L596_g21265.t1	451	-41.37	157	-14.13	2596661	22	1314	273 657 980
	>>sc-miR-170-5p	L596_g492.t1	451	-40.21	154	-17.12	2635910	22	1497	873 1152 1025
	>>sc-miR-209-3p	L596_g10488.t1	451	-47.04	157	-17.49	3826885	22	1580	1280 1422 213
	>>sc-miR-220	L596_g18596.t1	451	-68.03	166	-28.32	4277474	22	1358	803 408 765
	>>sc-miR-25	L596_g20633.t1	451	-48.81	157	-21.8	4715840	23	1641	1421 449 400
	>>sc-miR-254-3p	L596_g22129.t1	451	-52.96	164	-19.82	4778219	22	1521	949 135 641
	>>sc-miR-275-3pi	L596_g23550.t1	451	-70.88	151	-24.96	5087220	22	1465	1134 747 846
	>>sc-miR-286	L596_g492.t1	451	-40.21	154	-17.12	5373502	22	1497	873 1152 1025
	>>sc-miR-299	L596_g9105.t1	451	-49.93	166	-22.47	5817089	22	1565	878 1111 181
	>>sc-miR-301-3p	L596_g22704.t1	451	-61.42	155	-20.85	5927543	22	1739	1176 145 1213
	>>sc-miR-308-3p	L596_g24581.t1	451	-59.02	159	-25.73	6232452	22	1354	781 701 1081
	>>sc-miR-316	L596_g26110.t2	451	-76.26	155	-29.24	6524114	22	1754	1166 833 1573
	>>sc-miR-332	L596_g19416.t1	451	-53.95	153	-18.47	7137663	24	944	208 760 535
	>>sc-miR-333	L596_g23550.t1	451	-70.88	151	-24.96	7171523	22	1465	1134 747 846
	>>sc-miR-341	L596_g7519.t1	451	-38.12	158	-15.83	7432002	23	1454	626 332 1418
	>>sc-miR-346	L596_g12356.t1	451	-70.56	156	-31.65	7625335	23	1150	933 762 478
	>>sc-miR-350-5p	L596_g22914.t2	451	-84.06	160	-38.01	7851255	22	1794	1622 392 207
	>>sc-miR-350-5p	L596_g22914.t3	451	-84.06	160	-38.01	7854378	22	1692	1652 422 237
	>>sc-miR-10	L596_g14496.t1	450	-68.12	156	-26.02	37141	22	1319	73 759 897
	>>sc-miR-101-3pi	L596_g14330.t2	450	-57.39	157	-22.55	100336	22	1800	1236 625 192
	>>sc-miR-101-3pi	L596_g6309.t2	450	-70.45	168	-37.57	117891	22	1591	980 859 1546
	>>sc-miR-11	L596_g25409.t1	450	-57.96	165	-27.5	484351	22	1642	638 820 1304
	>>sc-miR-111-3pi	L596_g14330.t2	450	-57.39	157	-22.55	535862	22	1800	1236 625 192
	>>sc-miR-111-3pi	L596_g6309.t2	450	-70.45	168	-37.57	553417	22	1591	980 859 1546
	>>sc-miR-125	L596_g11931.t1	450	-41.01	156	-19.61	1153465	22	1285	993 1052 540
	>>sc-miR-149-5p	L596_g22908.t1	450	-52.74	166	-22.5	1940929	23	940	746 86 492
	>>sc-miR-171	L596_g7462.t1	450	-60.6	161	-23.13	2672069	21	1564	348 1059 559
	>>sc-miR-202-5p	L596_g10761.t1	450	-95.23	156	-38.64	3547630	22	1180	1142 97 664
	>>sc-miR-26-5p	L596_g10761.t1	450	-93.37	156	-41.18	4978644	22	1180	1142 97 664
	>>sc-miR-314-5p	L596_g16099.t2	450	-68.45	157	-28.1	6445157	22	1335	571 733 842
	>>sc-miR-314-5p	L596_g16099.t1	450	-68.45	157	-28.1	6446557	22	1675	411 573 682
	>>sc-miR-315	L596_g14330.t2	450	-52.41	157	-21.53	6477681	21	1800	1237 626 193
	>>sc-miR-318-3p	L596_g16214.t1	450	-61.42	170	-22.74	6571068	23	1393	709 464 496
	>>sc-miR-331	L596_g19366.t1	450	-53.06	170	-18.51	7109775	24	426	128 88 338
	>>sc-miR-343	L596_g14330.t2	450	-57.39	157	-22.55	7473169	22	1800	1236 625 192
	>>sc-miR-343	L596_g6309.t2	450	-70.45	168	-37.57	7490724	22	1591	980 859 1546
	>>sc-miR-352	L596_g25578.t2	450	-41.3	157	-15.18	7916800	23	1779	970 263 178
	>>sc-miR-755	L596_g19741.t1	450	-45.52	157	-19.4	8541490	24	1265	448 396 156
	>>sc-miR-99	L596_g10761.t1	450	-93.37	156	-41.18	9956084	22	1180	1142 97 664
	>>sc-miR-101-3pi	L596_g25493.t1	449	-57.81	158	-21.6	110195	22	1627	439 1061 574
	>>sc-miR-101-5pii	L596_g16626.t1	449	-69.3	159	-25.63	193986	22	209	122 70 91
	>>sc-miR-103	L596_g6237.t1	449	-47.11	156	-17.42	273343	22	1378	697 65 637
	>>sc-miR-105	L596_g517.t1	449	-58.88	155	-22.42	336784	22	1131	1072 652 840
	>>sc-miR-111-3pi	L596_g25493.t1	449	-57.81	158	-21.6	545721	22	1627	439 1061 574
	>>sc-miR-13	L596_g22125.t1	449	-46.26	153	-17.01	1291872	22	453	115 254 353
	>>sc-miR-137	L596_g3277.t1	449	-45.73	155	-15.88	1513466	23	806	279 299 317
	>>sc-miR-161	L596_g2776.t1	449	-92.25	151	-32.25	2294359	23	479	17 60 189
	>>sc-miR-163	L596_g7622.t2	449	-46.61	161	-19.47	2354627	23	1743	9 1621 1043
	>>sc-miR-170-5p	L596_g19804.t1	449	-44.83	159	-15.57	2624340	22	657	225 240 291
	>>sc-miR-20	L596_g5187.t1	449	-62.68	158	-21.58	3447745	22	1746	75 1700 1037
	>>sc-miR-255-5p	L596_g26844.t1	449	-30.9	167	-16.18	4812973	21	1672	674 643 653
	>>sc-miR-275-3pi	L596_g7462.t1	449	-80.96	163	-40.29	5098571	22	1564	547 933 11
	>>sc-miR-283	L596_g21060.t2	449	-45.45	165	-19.01	5300626	22	1008	699 273 710
	>>sc-miR-283	L596_g21060.t1	449	-45.45	165	-19.01	5304962	22	1008	699 273 710
	>>sc-miR-286	L596_g19804.t1	449	-44.83	159	-15.57	5361932	22	657	225 240 291
	>>sc-miR-296	L596_g20305.t1	449	-35.1	156	-13.7	5737434	23	320	127 27 231
	>>sc-miR-300	L596_g25887.t2	449	-87.1	159	-32.7	5890851	23	1686	38 141 1131
	>>sc-miR-300	L596_g25887.t3	449	-87.1	159	-32.7	5892822	23	1686	38 141 1131
	>>sc-miR-300	L596_g7773.t1	449	-84.54	152	-31.16	5906504	23	393	299 285 257
	>>sc-miR-301-5pii	L596_g16626.t1	449	-73.9	159	-25.67	5980260	22	209	122 70 91
	>>sc-miR-318-3p	L596_g19411.t1	449	-56.46	167	-20.71	6578252	23	1679	1582 1437 1475
	>>sc-miR-318-3p	L596_g22505.t1	449	-51.38	151	-21.52	6578329	23	1771	289 1286 1552
	>>sc-miR-318-3p	L596_g23896.t1	449	-47.4	153	-17.58	6580983	23	1254	419 535 1057
	>>sc-miR-331	L596_g16248.t2	449	-42.6	158	-18.39	7102092	24	1656	765 1212 1098
	>>sc-miR-331	L596_g15946.t1	449	-43.26	152	-16.19	7102476	24	1526	629 1158 769
	>>sc-miR-333	L596_g7462.t1	449	-80.96	163	-40.29	7182874	22	1564	547 933 11
	>>sc-miR-343	L596_g25493.t1	449	-57.81	158	-21.6	7483028	22	1627	439 1061 574
	>>sc-miR-345	L596_g8834.t1	449	-102.05	165	-36.94	7590063	23	1470	790 102 1205
	>>sc-miR-345	L596_g8835.t1	449	-102.05	165	-36.94	7590470	23	1242	790 102 1205
	>>sc-miR-57-5p	L596_g16300.t1	449	-63.41	153	-26.5	8313973	25	1611	312 1577 539
	>>sc-miR-71-5p	L596_g5181.t1	449	-54.68	153	-21.89	8455228	20	197	141 102 153
	>>sc-miR-86-5p	L596_g9538.t1	449	-54.07	158	-19.59	9455712	24	1800	1432 1457 1525
	>>sc-miR-95-3p	L596_g2122.t1	449	-52.21	150	-18.16	9818710	22	966	460 660 302
	>>sc-miR-101-5pii	L596_g12264.t1	448	-56.39	158	-23.71	190247	22	1718	236 548 1092
	>>sc-miR-125	L596_g4308.t1	448	-37.46	157	-17.64	1174802	22	899	607 653 702
	>>sc-miR-149-5p	L596_g18594.t1	448	-70.9	160	-28.08	1943878	23	1679	1128 1146 1534
	>>sc-miR-192	L596_g8902.t1	448	-67.04	160	-23.3	3235180	23	969	1 166 411
	>>sc-miR-205	L596_g9172.t1	448	-67.75	155	-23.78	3701148	23	1401	752 878 804
	>>sc-miR-216-5p	L596_g27634.t1	448	-34.79	160	-13.69	4134124	24	1467	204 428 583
	>>sc-miR-223	L596_g21978.t1	448	-37.27	151	-12.82	4366296	21	616	154 204 53
	>>sc-miR-263	L596_g21756.t1	448	-46	154	-16.33	4925461	22	403	60 185 359
	>>sc-miR-263	L596_g21756.t2	448	-46	154	-16.33	4933570	22	403	60 185 359
	>>sc-miR-283	L596_g8249.t1	448	-61.79	159	-25.71	5312169	22	1141	388 843 305
	>>sc-miR-291-3pi	L596_g9220.t1	448	-32.81	162	-16.82	5598849	21	1742	629 295 1481
	>>sc-miR-296	L596_g14875.t1	448	-37.53	160	-15.03	5733690	23	1757	1026 1272 868
	>>sc-miR-301-3p	L596_g11170.t1	448	-69.22	165	-29.45	5913279	22	1404	432 245 854
	>>sc-miR-301-5pii	L596_g12264.t1	448	-53.58	158	-20.82	5976521	22	1718	236 548 1092
	>>sc-miR-320	L596_g17185.t1	448	-66.64	151	-29.49	6694851	23	1592	328 458 864
	>>sc-miR-342	L596_g20855.t1	448	-87.74	154	-34.4	7450431	22	1542	22 38 734
	>>sc-miR-345	L596_g18381.t1	448	-86.49	163	-32.39	7574885	23	1683	719 1119 1616
	>>sc-miR-345	L596_g6840.t1	448	-109.79	152	-41.72	7579691	23	1108	947 144 968
	>>sc-miR-349-3pi	L596_g27297.t1	448	-41.75	154	-14.69	7737296	22	294	52 85 20
	>>sc-miR-349-3pii	L596_g26422.t1	448	-45.17	160	-18.48	7771268	22	1419	293 213 197
	>>sc-miR-349-3piii	L596_g27297.t1	448	-41.75	154	-14.69	7799514	23	294	51 84 19
	>>sc-miR-350-3p	L596_g25493.t1	448	-58.58	158	-22.06	7825227	22	1627	439 1062 574
	>>sc-miR-71-5p	L596_g15499.t1	448	-54.15	161	-20.87	8436454	20	1302	662 672 1206
	>>sc-miR-758	L596_g12057.t1	448	-46.58	157	-16.49	8619501	23	1059	894 396 819
	>>sc-miR-786-5pi	L596_g1046.t1	448	-55.96	156	-24.89	9239753	24	1745	1406 353 119
	>>sc-miR-81-3p	L596_g13984.t1	448	-44.4	154	-16.5	9366787	22	1736	64 1605 1646
	>>sc-miR-81-3p	L596_g7445.t1	448	-41.86	158	-15.57	9384113	22	1769	1028 1212 660
	>>sc-miR-86-5p	L596_g3499.t1	448	-47.72	154	-19.1	9450454	24	351	30 273 37
	>>sc-miR-101-3pii	L596_g12356.t1	447	-61.77	159	-26.31	128066	22	1150	934 479 763
	>>sc-miR-106	L596_g25361.t1	447	-72.59	154	-33.54	357717	23	1398	1094 1307 1289
	>>sc-miR-108	L596_g14444.t1	447	-82.69	164	-28.32	413139	22	1766	1230 103 698
	>>sc-miR-111-3pii	L596_g12356.t1	447	-61.77	159	-26.31	563592	22	1150	934 479 763
	>>sc-miR-1185	L596_g23772.t1	447	-61.69	156	-22.36	857972	23	1663	1608 861 936
	>>sc-miR-120	L596_g24117.t1	447	-71.98	154	-29.15	1012839	23	1435	463 303 394
	>>sc-miR-120	L596_g2776.t1	447	-90.49	152	-35.95	1018890	23	479	68 193 350
	>>sc-miR-14	L596_g19851.t1	447	-49.34	156	-18.8	1632392	23	1636	1244 1300 98
	>>sc-miR-144	L596_g26424.t1	447	-52.08	163	-20.2	1797505	22	1768	146 1540 1409
	>>sc-miR-216-5p	L596_g21756.t1	447	-41.4	158	-21.89	4116627	24	403	184 57 360
	>>sc-miR-216-5p	L596_g21756.t2	447	-41.4	158	-21.89	4124736	24	403	184 57 360
	>>sc-miR-220	L596_g26353.t1	447	-77.61	153	-31.64	4285146	22	563	86 374 423
	>>sc-miR-280-5pi	L596_g7622.t2	447	-52.6	152	-18.37	5247764	22	1743	1622 12 1044
	>>sc-miR-280-5pii	L596_g7622.t2	447	-52.6	152	-18.37	5278873	23	1743	1621 11 1043
	>>sc-miR-291-3pi	L596_g7871.t3	447	-43.04	159	-15.85	5597249	21	1245	791 142 1218
	>>sc-miR-305	L596_g22710.t1	447	-23.15	151	-11.77	6112041	22	1796	813 1020 4
	>>sc-miR-315	L596_g25493.t1	447	-51.21	156	-19.06	6487540	21	1627	440 1062 575
	>>sc-miR-316	L596_g23550.t1	447	-74.49	151	-25.74	6518234	22	1465	1133 746 845
	>>sc-miR-32	L596_g19455.t1	447	-36.95	157	-16.98	6667282	21	1787	181 198 764
	>>sc-miR-320	L596_g14958.t2	447	-64.18	158	-23.9	6695648	23	1758	635 1153 171
	>>sc-miR-321	L596_g1905.t1	447	-61.89	160	-25.15	6729833	23	509	120 475 443
	>>sc-miR-766	L596_g24117.t1	447	-70.4	154	-27.57	8883416	22	1435	464 304 395
	>>sc-miR-108	L596_g7255.t1	446	-78.14	155	-29.36	432796	22	1423	1158 233 918
	>>sc-miR-111-5p	L596_g12821.t1	446	-57.04	155	-20.06	595653	22	324	129 152 9
	>>sc-miR-118	L596_g16552.t1	446	-37.57	159	-14.9	784256	23	663	579 549 560
	>>sc-miR-1185	L596_g371.t2	446	-48.29	157	-23.14	864533	23	1152	735 215 300
	>>sc-miR-1185	L596_g371.t3	446	-48.29	157	-23.14	867542	23	1152	735 215 300
	>>sc-miR-1185	L596_g371.t1	446	-48.29	157	-23.14	868947	23	1152	735 215 300
	>>sc-miR-170-5p	L596_g18121.t2	446	-50.16	152	-18.8	2627049	22	1395	1117 1175 464
	>>sc-miR-170-5p	L596_g9760.t1	446	-26.01	164	-10.89	2643415	22	588	221 200 260
	>>sc-miR-177	L596_g12821.t1	446	-57.04	155	-20.06	2773283	22	324	129 152 9
	>>sc-miR-2-3p	L596_g18076.t1	446	-62.93	155	-23.48	4615828	23	1781	1041 1581 928
	>>sc-miR-255-5p	L596_g1435.t1	446	-29.92	161	-11.73	4800513	21	1172	741 136 539
	>>sc-miR-27	L596_g16121.t1	446	-58.57	152	-20.25	5016821	22	870	16 241 162
	>>sc-miR-286	L596_g18121.t2	446	-50.16	152	-18.8	5364641	22	1395	1117 1175 464
	>>sc-miR-286	L596_g9760.t1	446	-26.01	164	-10.89	5381007	22	588	221 200 260
	>>sc-miR-291-3pii	L596_g24933.t1	446	-44.42	154	-15.69	5614587	21	641	534 124 408
	>>sc-miR-297	L596_g16537.t2	446	-53.99	153	-21.49	5763346	22	1307	527 116 461
	>>sc-miR-308-5p	L596_g9419.t1	446	-71.61	162	-31.44	6283218	22	1622	1209 1186 1061
	>>sc-miR-308-5p	L596_g9419.t2	446	-71.61	162	-31.44	6283245	22	1622	1209 1186 1061
	>>sc-miR-316	L596_g26353.t1	446	-69.09	154	-27.58	6524994	22	563	67 105 160
	>>sc-miR-316	L596_g7462.t1	446	-79.01	151	-30.59	6529585	22	1564	546 12 932
	>>sc-miR-317	L596_g6982.t1	446	-68.4	153	-25.25	6558578	25	1520	836 1011 512
	>>sc-miR-341	L596_g12059.t1	446	-46.61	156	-16.28	7405586	23	1563	956 345 535
	>>sc-miR-342	L596_g26094.t1	446	-88.9	163	-35.03	7463812	22	1750	941 998 1608
	>>sc-miR-345	L596_g15660.t3	446	-96.97	153	-37.3	7565243	23	1659	180 1226 1
	>>sc-miR-345	L596_g1585.t1	446	-92.64	163	-33.48	7566130	23	861	705 269 163
	>>sc-miR-345	L596_g1585.t2	446	-92.64	163	-33.48	7566768	23	861	705 269 163
	>>sc-miR-345	L596_g26529.t1	446	-95.47	153	-39.48	7583492	23	451	213 194 238
	>>sc-miR-352	L596_g18963.t1	446	-40.69	157	-15.88	7915744	23	814	345 234 559
	>>sc-miR-101-3pi	L596_g20820.t2	445	-58.83	153	-24.67	103365	22	1788	1264 872 1213
	>>sc-miR-104	L596_g18525.t1	445	-55.58	154	-20.36	294353	22	174	34 153 89
	>>sc-miR-111-3pi	L596_g20820.t2	445	-58.83	153	-24.67	538891	22	1788	1264 872 1213
	>>sc-miR-117	L596_g21060.t2	445	-44.89	157	-16.17	758712	22	1008	699 710 273
	>>sc-miR-117	L596_g21060.t1	445	-44.89	157	-16.17	763048	22	1008	699 710 273
	>>sc-miR-141-3p	L596_g23550.t1	445	-67.75	149	-23	1696339	22	1465	1135 746 845
	>>sc-miR-141-3p	L596_g26110.t2	445	-70.99	155	-27.02	1702219	22	1754	1166 833 1572
	>>sc-miR-159	L596_g14875.t1	445	-39.57	153	-16.38	2187264	23	1757	760 1563 206
	>>sc-miR-170-3p	L596_g4392.t1	445	-54.78	155	-21.38	2611531	22	1104	169 1 40
	>>sc-miR-190	L596_g25773.t1	445	-52.6	157	-19.32	3157517	22	1288	309 605 618
	>>sc-miR-190	L596_g3199.t1	445	-48.43	153	-17.69	3169023	22	571	317 13 490
	>>sc-miR-21	L596_g10262.t1	445	-46.84	154	-15.71	3888948	23	1387	1142 999 1013
	>>sc-miR-215	L596_g20442.t1	445	-71.37	151	-25.47	4056897	22	1520	391 667 918
	>>sc-miR-216-5p	L596_g18964.t1	445	-31.76	155	-13.03	4120512	24	601	450 413 15
	>>sc-miR-220	L596_g27640.t1	445	-46.92	153	-22.32	4288791	22	1322	45 619 467
	>>sc-miR-2-3p	L596_g26852.t1	445	-52.21	155	-18.08	4633401	23	1769	137 315 1589
	>>sc-miR-29	L596_g28205.t1	445	-70.7	155	-31.56	5562097	23	121	54 20 74
	>>sc-miR-300	L596_g23767.t1	445	-88	153	-42.77	5892423	23	937	568 169 890
	>>sc-miR-314-5p	L596_g10761.t1	445	-86.79	150	-36.68	6440767	22	1180	1140 96 61
	>>sc-miR-314-5p	L596_g21327.t1	445	-77.97	160	-30.07	6456608	22	637	114 531 616
	>>sc-miR-318-5p	L596_g4226.t1	445	-49.64	158	-19.46	6623609	20	1322	703 574 558
	>>sc-miR-338	L596_g23562.t2	445	-65.06	155	-29.22	7325289	22	1626	713 937 51
	>>sc-miR-341	L596_g9220.t1	445	-39.11	153	-15.99	7434280	23	1742	938 1329 1695
	>>sc-miR-343	L596_g20820.t2	445	-58.83	153	-24.67	7476198	22	1788	1264 872 1213
	>>sc-miR-346	L596_g24820.t1	445	-77.82	151	-29.48	7639876	23	437	194 222 22
	>>sc-miR-350-3p	L596_g14330.t2	445	-55.36	154	-22.55	7815368	22	1800	1239 625 192
	>>sc-miR-769	L596_g9923.t1	445	-60.77	151	-21.64	8990077	21	1675	1409 1428 1391
	>>sc-miR-106	L596_g15660.t2	444	-60.53	152	-21.27	347662	23	1682	994 66 1367
	>>sc-miR-106	L596_g15660.t3	444	-60.53	152	-21.27	347955	23	1659	1224 296 1597
	>>sc-miR-116	L596_g4378.t2	444	-55.07	155	-21.99	740354	23	1464	1382 1284 309
	>>sc-miR-116	L596_g4378.t1	444	-55.07	155	-21.99	744742	23	1464	1382 1284 309
	>>sc-miR-117	L596_g8249.t1	444	-56.62	151	-21.21	770255	22	1141	388 843 305
	>>sc-miR-138	L596_g20531.t1	444	-43.94	155	-15.64	1538431	22	1368	1280 1214 48
	>>sc-miR-141-3p	L596_g7462.t1	444	-81.38	153	-33.45	1707690	22	1564	549 12 937
	>>sc-miR-141-5p	L596_g10761.t1	444	-92.08	156	-36.29	1712199	22	1180	1142 97 664
	>>sc-miR-156	L596_g12264.t1	444	-66.72	150	-23.31	2087896	22	1718	236 553 1097
	>>sc-miR-161	L596_g9755.t1	444	-90.14	156	-30.79	2300779	23	805	766 330 436
	>>sc-miR-161	L596_g9755.t2	444	-90.14	156	-30.79	2301755	23	1008	766 330 436
	>>sc-miR-163	L596_g3218.t1	444	-47.04	150	-19.4	2361529	23	613	326 587 128
	>>sc-miR-170-5p	L596_g20633.t1	444	-59.55	161	-29.95	2631537	22	1641	102 1392 6
	>>sc-miR-170-5p	L596_g7305.t1	444	-35.03	158	-14.83	2637334	22	310	33 188 249
	>>sc-miR-170-5p	L596_g5414.t1	444	-47.41	156	-15.86	2639006	22	1617	1235 506 37
	>>sc-miR-170-5p	L596_g4491.t1	444	-38.65	154	-15.94	2641132	22	1767	530 1132 1218
	>>sc-miR-171	L596_g23450.t1	444	-61.53	155	-21.89	2657773	21	1141	474 115 934
	>>sc-miR-171	L596_g19070.t1	444	-58.94	157	-20.48	2658302	21	1286	443 910 769
	>>sc-miR-172	L596_g7462.t1	444	-48.05	164	-23.52	2703178	22	1564	1017 1420 1530
	>>sc-miR-191	L596_g10761.t1	444	-92.08	156	-36.29	3174322	22	1180	1142 97 664
	>>sc-miR-20	L596_g25645.t1	444	-68.22	152	-24.1	3432061	22	762	443 117 480
	>>sc-miR-216-5p	L596_g11853.t1	444	-39.91	152	-16.69	4108106	24	370	157 135 198
	>>sc-miR-220	L596_g17608.t1	444	-49.11	151	-16.94	4269961	22	1791	498 815 206
	>>sc-miR-25	L596_g20270.t1	444	-42.2	150	-16.6	4707534	23	535	240 231 320
	>>sc-miR-255-5p	L596_g15442.t1	444	-30.05	151	-12.17	4800681	21	1761	1042 1222 1742
	>>sc-miR-286	L596_g20633.t1	444	-59.55	161	-29.95	5369129	22	1641	102 1392 6
	>>sc-miR-286	L596_g7305.t1	444	-35.03	158	-14.83	5374926	22	310	33 188 249
	>>sc-miR-286	L596_g5414.t1	444	-47.41	156	-15.86	5376598	22	1617	1235 506 37
	>>sc-miR-286	L596_g4491.t1	444	-38.65	154	-15.94	5378724	22	1767	530 1132 1218
	>>sc-miR-296	L596_g9923.t1	444	-44.4	150	-15.59	5754741	23	1675	25 358 1621
	>>sc-miR-299	L596_g18187.t1	444	-36.56	155	-15.39	5798368	22	1590	1280 1034 1080
	>>sc-miR-301-3p	L596_g7462.t1	444	-62.93	155	-23.02	5938514	22	1564	1033 796 219
	>>sc-miR-308-5p	L596_g3134.t1	444	-74.77	160	-31.6	6275076	22	339	264 33 78
	>>sc-miR-315	L596_g6309.t2	444	-58.57	163	-31	6495236	21	1591	981 860 1547
	>>sc-miR-318-3p	L596_g24779.t1	444	-50.73	155	-20.72	6581574	23	466	250 412 238
	>>sc-miR-331	L596_g27917.t1	444	-43.16	156	-17.05	7121015	24	432	339 124 102
	>>sc-miR-345	L596_g24265.t1	444	-84.36	153	-28.59	7577268	23	1696	617 899 1342
	>>sc-miR-345	L596_g6779.t1	444	-86.56	155	-31.45	7581049	23	1348	1294 784 937
	>>sc-miR-349-3piii	L596_g15660.t2	444	-41.07	157	-15.44	7782713	23	1682	466 413 439
	>>sc-miR-349-3piii	L596_g15660.t3	444	-41.07	157	-15.44	7783006	23	1659	696 643 669
	>>sc-miR-349-3piii	L596_g17172.t1	444	-42.15	154	-19.29	7786106	23	1724	897 1621 713
	>>sc-miR-350-3p	L596_g17726.t1	444	-65.42	155	-23.55	7814896	22	1714	1342 510 1513
	>>sc-miR-353	L596_g16934.t1	444	-28.21	154	-10.78	7941671	22	1294	354 187 443
	>>sc-miR-764	L596_g6429.t1	444	-24.4	152	-8.99	8833389	23	1623	333 764 448
	>>sc-miR-9	L596_g13984.t1	444	-42.95	154	-15.28	9615659	20	1736	65 1607 1648
	>>sc-miR-95-3p	L596_g21931.t2	444	-42.97	152	-16.99	9814593	22	1716	1479 379 573
	>>sc-miR-98	L596_g5117.t1	444	-50.95	158	-17.35	9950974	24	1546	610 936 793
	>>sc-miR-111-5p	L596_g16626.t1	443	-71.22	155	-24.26	598403	22	209	122 72 91
	>>sc-miR-114	L596_g1941.t1	443	-47.97	160	-16.84	671463	23	1705	829 809 797
	>>sc-miR-1205	L596_g5778.t1	443	-55.19	154	-20.08	1054529	23	440	131 188 94
	>>sc-miR-125	L596_g27823.t1	443	-32.56	153	-11.5	1173521	22	1216	796 923 955
	>>sc-miR-125	L596_g27823.t2	443	-32.56	153	-11.5	1176381	22	1216	796 923 955
	>>sc-miR-140	L596_g5914.t1	443	-30.1	152	-11.68	1675088	22	380	291 321 183
	>>sc-miR-147	L596_g7462.t1	443	-68.13	152	-27.78	1863235	22	1564	12 548 932
	>>sc-miR-170-5p	L596_g1941.t1	443	-38.76	154	-16.33	2631330	22	1705	1177 11 220
	>>sc-miR-177	L596_g16626.t1	443	-71.22	155	-24.26	2776033	22	209	122 72 91
	>>sc-miR-181	L596_g1941.t1	443	-46.76	160	-18.76	2942420	22	1705	830 810 798
	>>sc-miR-190	L596_g19428.t2	443	-49.1	155	-17.98	3161062	22	1765	726 935 447
	>>sc-miR-215	L596_g5420.t1	443	-51.09	157	-17.89	4072615	22	381	218 348 305
	>>sc-miR-216-5p	L596_g5321.t1	443	-41.2	160	-14.6	4131446	24	1530	1055 213 1477
	>>sc-miR-254-3p	L596_g26353.t1	443	-71.68	163	-30.56	4782890	22	563	68 161 474
	>>sc-miR-255-5p	L596_g13542.t1	443	-27.96	149	-9.78	4795030	21	1751	342 108 152
	>>sc-miR-274	L596_g1941.t1	443	-40.39	160	-16.35	5057832	22	1705	830 810 798
	>>sc-miR-286	L596_g1941.t1	443	-38.76	154	-16.33	5368922	22	1705	1177 11 220
	>>sc-miR-300	L596_g25581.t1	443	-100.89	150	-39.29	5892116	23	667	609 421 388
	>>sc-miR-300	L596_g25581.t2	443	-100.89	150	-39.29	5897526	23	667	609 421 388
	>>sc-miR-301-3p	L596_g12866.t1	443	-66.21	151	-23.84	5914199	22	1160	884 1027 1112
	>>sc-miR-308-5p	L596_g22270.t1	443	-73.13	151	-28.83	6266384	22	1767	1368 1200 1519
	>>sc-miR-33	L596_g13678.t1	443	-50.11	155	-21.33	7034037	21	1515	156 859 1291
	>>sc-miR-345	L596_g10015.t1	443	-98.44	157	-36.88	7559510	23	240	162 32 54
	>>sc-miR-349-3pii	L596_g11704.t1	443	-42.69	151	-16.94	7747746	22	1775	1168 174 339
	>>sc-miR-353	L596_g21285.t1	443	-35.28	161	-15.51	7951738	22	1467	318 396 478
	>>sc-miR-111-5p	L596_g21908.t1	442	-79.41	153	-31.32	606413	22	1664	638 1400 965
	>>sc-miR-125	L596_g16824.t1	442	-29.98	156	-12.16	1159045	22	349	248 52 1
	>>sc-miR-140	L596_g24975.t1	442	-45.88	150	-19.08	1667895	22	1158	571 681 760
	>>sc-miR-142	L596_g22870.t3	442	-46.1	151	-19.17	1754312	22	1337	330 1272 35
	>>sc-miR-142	L596_g22870.t2	442	-46.1	151	-19.17	1755734	22	1337	330 1272 35
	>>sc-miR-142	L596_g22870.t1	442	-46.1	151	-19.17	1759940	22	1337	330 1272 35
	>>sc-miR-148	L596_g20442.t1	442	-56.59	150	-19.17	1879267	23	1520	142 196 1153
	>>sc-miR-166	L596_g22870.t3	442	-60.12	158	-22.14	2438710	22	1337	1045 560 969
	>>sc-miR-166	L596_g22870.t2	442	-60.12	158	-22.14	2440132	22	1337	1045 560 969
	>>sc-miR-166	L596_g22870.t1	442	-60.12	158	-22.14	2444338	22	1337	1045 560 969
	>>sc-miR-177	L596_g21908.t1	442	-79.41	153	-31.32	2784043	22	1664	638 1400 965
	>>sc-miR-219	L596_g5881.t2	442	-55.59	158	-19.75	4220235	22	438	147 70 363
	>>sc-miR-219	L596_g5881.t1	442	-55.59	158	-19.75	4224612	22	485	147 70 363
	>>sc-miR-255-5p	L596_g4032.t3	442	-26.99	153	-11.55	4810436	21	581	132 317 522
	>>sc-miR-26-3p	L596_g25887.t2	442	-77.8	153	-31.74	4957581	22	1686	146 172 44
	>>sc-miR-26-3p	L596_g25887.t3	442	-77.8	153	-31.74	4959552	22	1686	146 172 44
	>>sc-miR-275-3pi	L596_g387.t1	442	-85.63	154	-30.66	5097932	22	528	131 308 70
	>>sc-miR-283	L596_g16488.t1	442	-42.12	152	-18.47	5294228	22	1288	982 471 1106
	>>sc-miR-287	L596_g4203.t1	442	-47.94	151	-16.28	5402066	21	1583	923 218 883
	>>sc-miR-289-3p	L596_g14813.t1	442	-58.5	155	-23.51	5480544	22	1568	1277 923 1303
	>>sc-miR-318-3p	L596_g10236.t1	442	-56.55	154	-23.32	6564242	23	1534	592 145 994
	>>sc-miR-318-3p	L596_g19401.t1	442	-42.86	153	-17.08	6583408	23	353	208 7 107
	>>sc-miR-320	L596_g10394.t1	442	-61.06	148	-22.38	6688961	23	1718	264 1000 1170
	>>sc-miR-320	L596_g14261.t2	442	-65.77	152	-26.84	6696183	23	1363	710 297 1051
	>>sc-miR-332	L596_g22379.t2	442	-50.3	150	-20.46	7136803	24	1188	804 885 112
	>>sc-miR-332	L596_g22379.t1	442	-50.3	150	-20.46	7142538	24	1074	804 885 112
	>>sc-miR-333	L596_g387.t1	442	-85.63	154	-30.66	7182235	22	528	131 308 70
	>>sc-miR-338	L596_g5820.t1	442	-44.72	150	-18.8	7337501	22	1708	1000 1282 985
	>>sc-miR-341	L596_g12283.t1	442	-42.82	153	-16.79	7406841	23	1338	87 51 1132
	>>sc-miR-341	L596_g12283.t2	442	-42.82	153	-16.79	7407403	23	1338	87 51 1132
	>>sc-miR-345	L596_g10972.t1	442	-77.4	151	-28.37	7560157	23	634	117 347 456
	>>sc-miR-345	L596_g26844.t1	442	-90.41	151	-33.44	7581674	23	1672	758 1377 383
	>>sc-miR-345	L596_g3353.t1	442	-86.12	161	-31.63	7585667	23	281	182 203 137
	>>sc-miR-786-5pi	L596_g15862.t1	442	-57.82	152	-20.76	9247209	24	1601	1416 1194 1276
	>>sc-miR-101-5pii	L596_g12821.t1	441	-64.59	150	-22.67	191236	22	324	133 152 9
	>>sc-miR-11	L596_g26704.t1	441	-56.08	151	-19.22	487866	22	1320	434 909 1198
	>>sc-miR-1183	L596_g10489.t1	441	-67.29	151	-26.58	809194	21	345	112 5 145
	>>sc-miR-1183	L596_g2465.t1	441	-62.56	151	-24.94	823952	21	673	142 375 253
	>>sc-miR-1194	L596_g17785.t1	441	-53.04	159	-21.02	943077	22	1791	1001 763 496
	>>sc-miR-142	L596_g13700.t1	441	-52.97	149	-18.8	1744805	22	903	573 121 274
	>>sc-miR-156	L596_g12821.t1	441	-60.92	150	-21.66	2088885	22	324	9 133 152
	>>sc-miR-169	L596_g24265.t1	441	-51.79	154	-18.18	2537610	23	1696	1667 1490 448
	>>sc-miR-170-5p	L596_g11338.t1	441	-44.34	157	-19.93	2614460	22	1319	422 1114 917
	>>sc-miR-170-5p	L596_g15946.t1	441	-41.62	149	-17.68	2622780	22	1526	302 1236 705
	>>sc-miR-170-5p	L596_g919.t1	441	-39.5	155	-14.7	2643316	22	996	485 248 81
	>>sc-miR-170-5p	L596_g9870.t1	441	-52.74	153	-23.22	2644073	22	700	424 81 623
	>>sc-miR-178	L596_g14370.t1	441	-48.97	158	-17.63	2804900	23	1756	632 1452 353
	>>sc-miR-192	L596_g8191.t1	441	-61.07	152	-22.37	3231538	23	575	472 412 338
	>>sc-miR-215	L596_g27132.t1	441	-50.08	155	-19.63	4069516	22	365	217 28 244
	>>sc-miR-216-5p	L596_g9538.t1	441	-42	152	-15.95	4136073	24	1800	48 625 1458
	>>sc-miR-225	L596_g17463.t1	441	-36.24	158	-17.27	4391672	22	1309	926 440 1208
	>>sc-miR-225	L596_g17463.t2	441	-36.24	158	-17.27	4392253	22	1309	926 440 1208
	>>sc-miR-278	L596_g17811.t1	441	-58.18	149	-21.19	5138842	22	1519	81 257 687
	>>sc-miR-286	L596_g11338.t1	441	-44.34	157	-19.93	5352052	22	1319	422 1114 917
	>>sc-miR-286	L596_g15946.t1	441	-41.62	149	-17.68	5360372	22	1526	302 1236 705
	>>sc-miR-286	L596_g919.t1	441	-39.5	155	-14.7	5380908	22	996	485 248 81
	>>sc-miR-286	L596_g9870.t1	441	-52.74	153	-23.22	5381665	22	700	424 81 623
	>>sc-miR-301-3p	L596_g2906.t1	441	-49.69	153	-22.02	5938210	22	1430	573 740 983
	>>sc-miR-301-5pii	L596_g12821.t1	441	-58.85	150	-20.08	5977510	22	324	133 152 9
	>>sc-miR-318-3p	L596_g13461.t1	441	-40.52	154	-15.24	6567803	23	1519	1139 914 742
	>>sc-miR-318-5p	L596_g8293.t2	441	-51.6	147	-17.2	6618244	20	1690	1054 1096 1124
	>>sc-miR-318-5p	L596_g8293.t1	441	-51.6	147	-17.2	6623178	20	1149	1054 1096 1124
	>>sc-miR-322	L596_g26509.t1	441	-69.41	151	-26.69	6775867	22	1799	915 877 1257
	>>sc-miR-323	L596_g7615.t1	441	-64.18	153	-27.25	6810187	21	1503	887 720 831
	>>sc-miR-328-5pii	L596_g1476.t1	441	-72.67	149	-24.95	6974537	24	1598	1518 1322 1437
	>>sc-miR-331	L596_g26458.t1	441	-51.07	151	-20.7	7114141	24	1763	1024 515 61
	>>sc-miR-341	L596_g2907.t1	441	-41.31	154	-18.31	7426421	23	1678	958 1 141
	>>sc-miR-341	L596_g2907.t2	441	-41.31	154	-18.31	7432147	23	1678	958 1 141
	>>sc-miR-345	L596_g6585.t1	441	-93.34	151	-37.97	7585472	23	1603	607 173 705
	>>sc-miR-347	L596_g1476.t1	441	-72.67	149	-24.95	7658935	24	1598	1518 1322 1437
	>>sc-miR-69	L596_g5117.t1	441	-49.23	160	-17.24	8426633	23	1546	1343 1156 1041
	>>sc-miR-764	L596_g4597.t1	441	-34.68	153	-13.61	8832254	23	1767	251 220 1149
	>>sc-miR-768	L596_g22629.t1	441	-49.75	152	-16.81	8941561	24	500	417 335 392
	>>sc-miR-776	L596_g27035.t1	441	-54.44	154	-23.13	9173307	22	165	17 33 1
	>>sc-miR-101-5pii	L596_g19428.t2	440	-87	160	-35.92	205707	22	1765	1299 702 915
	>>sc-miR-104	L596_g26481.t1	440	-50.56	149	-18.56	306963	22	1467	1171 1305 16
	>>sc-miR-11	L596_g18684.t1	440	-51.89	152	-18.65	478530	22	1756	1051 95 1039
	>>sc-miR-111-5p	L596_g12264.t1	440	-52.1	158	-20.82	594664	22	1718	236 541 1092
	>>sc-miR-1185	L596_g4143.t1	440	-46.69	156	-18.98	865348	23	1529	1304 521 1297
	>>sc-miR-119	L596_g19164.t1	440	-30.14	149	-10.72	881935	21	1061	891 278 305
	>>sc-miR-125	L596_g16581.t1	440	-29.51	158	-15.49	1159427	22	173	118 1 79
	>>sc-miR-134	L596_g27878.t1	440	-42.88	148	-19.24	1425516	22	1445	572 864 1374
	>>sc-miR-138	L596_g12436.t1	440	-46.02	153	-18.45	1529168	22	1081	398 684 1042
	>>sc-miR-138	L596_g21432.t1	440	-48.54	153	-18.48	1540009	22	1388	100 828 79
	>>sc-miR-15	L596_g16042.t3	440	-44.55	156	-16.11	1965593	23	1351	413 18 1049
	>>sc-miR-15	L596_g16042.t2	440	-44.55	156	-16.11	1969243	23	1351	413 18 1049
	>>sc-miR-150	L596_g3082.t1	440	-66.9	148	-25.12	2011204	22	1115	97 170 239
	>>sc-miR-170-5p	L596_g13449.t1	440	-37.04	155	-12.81	2616026	22	1632	1004 964 1305
	>>sc-miR-177	L596_g12264.t1	440	-52.1	158	-20.82	2772294	22	1718	236 541 1092
	>>sc-miR-188	L596_g2373.t1	440	-58.76	156	-24.91	3093364	22	1761	270 1696 6
	>>sc-miR-19	L596_g26500.t2	440	-61.44	156	-24.34	3131135	23	1611	1152 1166 383
	>>sc-miR-19	L596_g26500.t1	440	-61.44	156	-24.34	3135625	23	1611	1152 1166 383
	>>sc-miR-279	L596_g9755.t1	440	-52.83	154	-25.3	5193916	22	805	181 230 603
	>>sc-miR-279	L596_g9755.t2	440	-52.83	154	-25.3	5194892	22	1008	181 230 603
	>>sc-miR-286	L596_g13449.t1	440	-37.04	155	-12.81	5353618	22	1632	1004 964 1305
	>>sc-miR-301-3p	L596_g27555.t1	440	-42.69	148	-16.06	5931069	22	1604	1164 407 514
	>>sc-miR-301-5pii	L596_g19428.t2	440	-91.6	160	-40.44	5991981	22	1765	1299 702 915
	>>sc-miR-306	L596_g698.t1	440	-39.92	150	-17.98	6154393	23	1671	609 857 1141
	>>sc-miR-308-5p	L596_g24354.t2	440	-58.25	154	-22.04	6266136	22	1774	1719 1740 426
	>>sc-miR-308-5p	L596_g24354.t3	440	-58.25	154	-22.04	6270171	22	1774	1719 1740 426
	>>sc-miR-308-5p	L596_g24354.t1	440	-58.25	154	-22.04	6272414	22	1774	1719 1740 426
	>>sc-miR-318-3p	L596_g28124.t1	440	-53.45	153	-22.23	6585519	23	481	459 149 137
	>>sc-miR-332	L596_g23550.t1	440	-50.9	154	-19.84	7140414	24	1465	1325 619 94
	>>sc-miR-345	L596_g10997.t1	440	-90.31	157	-34.6	7560156	23	503	380 411 319
	>>sc-miR-42-3pii	L596_g14520.t1	440	-62.51	158	-22.29	8095967	22	383	205 257 242
	>>sc-miR-42-3pii	L596_g14520.t2	440	-62.51	158	-22.29	8095971	22	383	205 257 242
	>>sc-miR-42-3pii	L596_g14520.t3	440	-62.51	158	-22.29	8096451	22	383	205 257 242
	>>sc-miR-759	L596_g18220.t2	440	-37.31	155	-13.32	8660005	23	1791	743 268 1591
	>>sc-miR-759	L596_g1822.t1	440	-37.31	155	-13.32	8664310	23	1791	743 268 1591
	>>sc-miR-775	L596_g11011.t1	440	-75.09	149	-28.75	9115987	23	371	225 182 141
	>>sc-miR-786-5pii	L596_g15862.t1	440	-51.42	152	-18.63	9278318	23	1601	1417 1195 1277
	>>sc-miR-11	L596_g20673.t1	439	-57.61	149	-23.01	481009	22	1770	1719 879 1666
	>>sc-miR-11	L596_g3975.t2	439	-55.62	149	-19.18	495941	22	765	245 619 150
	>>sc-miR-111-5p	L596_g24265.t1	439	-78.73	155	-26.56	608852	22	1696	938 147 1183
	>>sc-miR-118	L596_g25493.t1	439	-36.18	153	-12.47	794593	23	1627	26 1495 1118
	>>sc-miR-1185	L596_g18592.t1	439	-42.34	152	-16.38	855231	23	1706	1599 563 1421
	>>sc-miR-125	L596_g17870.t1	439	-37.15	151	-13.9	1158578	22	1443	153 257 1386
	>>sc-miR-149-5p	L596_g13985.t2	439	-45.11	152	-19.44	1931598	23	507	80 18 433
	>>sc-miR-156	L596_g7647.t1	439	-59.13	154	-24.71	2105097	22	169	104 36 17
	>>sc-miR-177	L596_g24265.t1	439	-78.73	155	-26.56	2786482	22	1696	938 147 1183
	>>sc-miR-20	L596_g22800.t2	439	-63.28	150	-23.65	3434238	22	1283	639 556 243
	>>sc-miR-202-3p	L596_g10154.t1	439	-73.38	154	-27.08	3515550	22	1388	695 559 1331
	>>sc-miR-25	L596_g26424.t1	439	-52.73	149	-18.41	4721751	23	1768	719 903 1572
	>>sc-miR-263	L596_g7610.t1	439	-49.45	150	-20.96	4941295	22	1758	353 1339 41
	>>sc-miR-291-3pi	L596_g27634.t1	439	-49.28	151	-20.05	5596247	21	1467	1317 978 1379
	>>sc-miR-300	L596_g24307.t1	439	-80.47	152	-28.35	5899112	23	1232	725 304 877
	>>sc-miR-308-5p	L596_g20001.t1	439	-68.4	152	-26.5	6268399	22	1548	419 1219 262
	>>sc-miR-308-5p	L596_g21998.t1	439	-68.45	148	-26.54	6269350	22	1741	1422 1429 1651
	>>sc-miR-313	L596_g17529.t1	439	-47.54	153	-19.17	6383053	22	379	144 217 78
	>>sc-miR-314-5p	L596_g12821.t1	439	-57.23	150	-21.06	6444145	22	324	133 148 9
	>>sc-miR-315	L596_g20820.t2	439	-53.27	153	-24.46	6480710	21	1788	1265 873 1214
	>>sc-miR-345	L596_g8189.t1	439	-80.93	148	-31.63	7586310	23	1653	123 1 1143
	>>sc-miR-345	L596_g8189.t2	439	-80.93	148	-31.63	7587097	23	1653	123 1 1143
	>>sc-miR-349-3pi	L596_g15660.t2	439	-41.07	152	-15.44	7720495	22	1682	467 414 440
	>>sc-miR-349-3pi	L596_g15660.t3	439	-41.07	152	-15.44	7720788	22	1659	697 644 670
	>>sc-miR-349-3piii	L596_g19851.t1	439	-45.49	154	-18.59	7791974	23	1636	711 322 1066
	>>sc-miR-55-5p	L596_g22096.t1	439	-52.67	151	-18.63	8292125	23	1351	821 909 1286
	>>sc-miR-71-5p	L596_g7454.t1	439	-39.9	155	-17.14	8458362	20	1506	562 532 1257
	>>sc-miR-766	L596_g2776.t1	439	-85.11	151	-34.37	8889467	22	479	69 351 194
	>>sc-miR-768	L596_g3994.t1	439	-42.39	156	-15.49	8949097	24	1025	941 100 950
	>>sc-miR-772	L596_g7454.t1	439	-40.48	155	-17.26	9049433	21	1506	561 531 1256
	>>sc-miR-87-3pi	L596_g13461.t1	439	-50.15	153	-20.89	9460940	22	1519	924 1108 143
	>>sc-miR-102	L596_g14428.t1	438	-47.71	152	-23.56	225950	22	1736	1461 1632 948
	>>sc-miR-11	L596_g20788.t1	438	-55.63	151	-22.49	484683	22	1454	1075 657 934
	>>sc-miR-11	L596_g9375.t1	438	-52.15	150	-20.09	496745	22	685	492 333 642
	>>sc-miR-170-3p	L596_g10776.t1	438	-42.07	151	-15.71	2582971	22	1683	1619 1653 963
	>>sc-miR-170-5p	L596_g25232.t1	438	-53.51	152	-23.62	2630243	22	1271	1025 1046 376
	>>sc-miR-170-5p	L596_g27596.t2	438	-27.39	148	-11.89	2640570	22	1651	203 1180 676
	>>sc-miR-188	L596_g20090.t1	438	-47.35	151	-17.14	3096013	22	800	721 517 289
	>>sc-miR-188	L596_g3286.t1	438	-53.98	158	-25.2	3102185	22	1515	675 513 1178
	>>sc-miR-202-5p	L596_g27187.t1	438	-81.18	154	-32.45	3571421	22	640	90 302 389
	>>sc-miR-211	L596_g18810.t1	438	-61.71	151	-22.92	3936247	22	1761	75 581 148
	>>sc-miR-25	L596_g13881.t1	438	-65.88	148	-22.73	4702171	23	848	123 496 676
	>>sc-miR-254-3p	L596_g12356.t1	438	-61.82	156	-27.21	4763307	22	1150	934 479 763
	>>sc-miR-255-5p	L596_g9528.t1	438	-32.32	150	-11.99	4821129	21	171	86 9 141
	>>sc-miR-26-5p	L596_g27187.t1	438	-83.57	154	-32.45	5002435	22	640	90 302 389
	>>sc-miR-275-3pi	L596_g24856.t3	438	-68.7	149	-28.49	5085877	22	548	237 303 525
	>>sc-miR-286	L596_g25232.t1	438	-53.51	152	-23.62	5367835	22	1271	1025 1046 376
	>>sc-miR-286	L596_g27596.t2	438	-27.39	148	-11.89	5378162	22	1651	203 1180 676
	>>sc-miR-295-3p	L596_g15291.t1	438	-69.88	150	-25.79	5671084	21	1692	1442 298 1194
	>>sc-miR-295-3p	L596_g15169.t1	438	-56.79	153	-21.05	5671240	21	1410	873 18 77
	>>sc-miR-301-3p	L596_g10236.t1	438	-45.44	149	-23.6	5910953	22	1534	1292 1513 799
	>>sc-miR-308-5p	L596_g5500.t2	438	-60.33	150	-22.89	6272921	22	1226	525 286 954
	>>sc-miR-314-3p	L596_g25724.t1	438	-64.89	150	-22.95	6422737	22	1781	339 1169 1155
	>>sc-miR-318-3p	L596_g15665.t1	438	-42.5	151	-20.52	6569555	23	1670	973 673 456
	>>sc-miR-320	L596_g26587.t1	438	-56.97	157	-22.33	6713288	23	1687	831 1207 1454
	>>sc-miR-333	L596_g24856.t3	438	-68.7	149	-28.49	7170180	22	548	237 303 525
	>>sc-miR-338	L596_g19156.t1	438	-28.64	152	-11.13	7326455	22	246	103 70 132
	>>sc-miR-338	L596_g19869.t1	438	-46.27	149	-22.04	7326841	22	1782	162 989 235
	>>sc-miR-345	L596_g19444.t1	438	-98.65	155	-37.4	7574981	23	725	304 320 78
	>>sc-miR-348	L596_g23943.t1	438	-63.3	148	-24.12	7696659	23	1654	1046 587 846
	>>sc-miR-353	L596_g10394.t1	438	-34.33	147	-12.71	7933321	22	1718	771 1301 384
	>>sc-miR-69	L596_g25409.t1	438	-52.61	151	-24.4	8417146	23	1642	1075 1164 392
	>>sc-miR-755	L596_g7489.t1	438	-54.21	148	-20.49	8550331	24	716	286 394 664
	>>sc-miR-764	L596_g4842.t1	438	-35.41	148	-15.98	8832885	23	749	540 220 549
	>>sc-miR-775	L596_g16300.t1	438	-68.65	149	-30.41	9122807	23	1611	608 705 1063
	>>sc-miR-92	L596_g24354.t2	438	-54.08	149	-21.21	9688126	22	1774	757 473 1290
	>>sc-miR-92	L596_g24354.t3	438	-54.08	149	-21.21	9692161	22	1774	757 473 1290
	>>sc-miR-92	L596_g24354.t1	438	-54.08	149	-21.21	9694404	22	1774	757 473 1290
	>>sc-miR-99	L596_g27187.t1	438	-83.57	154	-32.45	9979875	22	640	90 302 389
	>>sc-miR-10	L596_g18220.t2	437	-44.52	147	-16.84	42812	22	1791	243 272 748
	>>sc-miR-10	L596_g1822.t1	437	-44.52	147	-16.84	47117	22	1791	243 272 748
	>>sc-miR-102	L596_g27883.t2	437	-50.33	150	-19.67	239605	22	1712	1295 1071 935
	>>sc-miR-117	L596_g16488.t1	437	-41.59	155	-22.44	752314	22	1288	981 471 1106
	>>sc-miR-118	L596_g25752.t1	437	-36.47	150	-13.43	791313	23	363	328 317 306
	>>sc-miR-125	L596_g3248.t1	437	-44.34	149	-15.63	1173578	22	1377	812 443 366
	>>sc-miR-156	L596_g27187.t1	437	-70.8	150	-28.96	2109298	22	640	89 388 336
	>>sc-miR-16	L596_g4396.t1	437	-55.39	152	-19.63	2237773	22	1458	606 35 296
	>>sc-miR-170-3p	L596_g17825.t1	437	-35.59	150	-15.61	2588996	22	454	102 345 328
	>>sc-miR-170-5p	L596_g7512.t2	437	-33.27	152	-16.61	2640153	22	1729	1167 707 1118
	>>sc-miR-190	L596_g23631.t2	437	-47.12	150	-17.17	3154070	22	442	33 52 414
	>>sc-miR-190	L596_g23631.t3	437	-47.12	150	-17.17	3157012	22	442	33 52 414
	>>sc-miR-190	L596_g23631.t1	437	-47.12	150	-17.17	3158121	22	442	33 52 414
	>>sc-miR-201	L596_g8293.t2	437	-64.75	155	-22.61	3507344	23	1690	564 1096 1124
	>>sc-miR-201	L596_g8293.t1	437	-64.75	155	-22.61	3512278	23	1149	564 1096 1124
	>>sc-miR-205	L596_g18871.t1	437	-62.68	149	-29.68	3682984	23	1456	928 692 273
	>>sc-miR-215	L596_g15532.t1	437	-43.63	151	-20.24	4049369	22	547	70 245 453
	>>sc-miR-215	L596_g14496.t1	437	-50.29	150	-23.24	4050202	22	1319	795 657 1283
	>>sc-miR-222	L596_g21024.t1	437	-48.92	150	-21.06	4335776	22	529	335 256 286
	>>sc-miR-286	L596_g7512.t2	437	-33.27	152	-16.61	5377745	22	1729	1167 707 1118
	>>sc-miR-299	L596_g2105.t1	437	-39.39	148	-19.65	5805306	22	1132	879 1003 160
	>>sc-miR-3	L596_g24592.t1	437	-54.3	154	-19.54	5828792	21	1688	1389 438 274
	>>sc-miR-301-3p	L596_g18076.t1	437	-57.98	153	-22.37	5922406	22	1781	739 1520 220
	>>sc-miR-301-3p	L596_g19836.t1	437	-58.1	147	-19.77	5926697	22	234	72 15 129
	>>sc-miR-345	L596_g20765.t1	437	-73.5	157	-32.91	7569919	23	322	103 1 66
	>>sc-miR-345	L596_g20765.t2	437	-73.5	157	-32.91	7574220	23	322	103 1 66
	>>sc-miR-352	L596_g13005.t1	437	-50.43	154	-19.72	7904775	23	1429	1299 79 1001
	>>sc-miR-757	L596_g15762.t1	437	-44.53	150	-18.54	8595827	23	1523	803 1134 667
	>>sc-miR-84-5pi	L596_g4384.t1	437	-44.49	153	-18.72	9415615	23	1673	1471 882 281
	>>sc-miR-87-3pi	L596_g20077.t1	437	-53.89	149	-21.83	9467890	22	812	538 303 55
	>>sc-miR-9	L596_g4664.t1	437	-46.59	148	-18.58	9635447	20	1480	596 1179 71
	>>sc-miR-104	L596_g11704.t1	436	-56.43	148	-20.54	281586	22	1775	1377 1126 1289
	>>sc-miR-107	L596_g5709.t1	436	-46.93	152	-19.85	393483	22	1772	273 256 1419
	>>sc-miR-110	L596_g15550.t1	436	-55.85	152	-25.47	505228	22	1542	323 176 775
	>>sc-miR-170-3p	L596_g26919.t1	436	-52.93	151	-21.86	2607305	22	194	161 31 173
	>>sc-miR-170-5p	L596_g2871.t1	436	-37.06	150	-17.21	2637843	22	1749	415 1423 1572
	>>sc-miR-190	L596_g20246.t1	436	-51.78	149	-23.01	3156467	22	1383	929 825 875
	>>sc-miR-190	L596_g21438.t2	436	-48	147	-18.13	3156601	22	634	322 252 310
	>>sc-miR-190	L596_g21438.t1	436	-48	147	-18.13	3158310	22	634	322 252 310
	>>sc-miR-255-5p	L596_g2838.t1	436	-29.04	153	-13.68	4819168	21	1170	1040 1023 624
	>>sc-miR-263	L596_g2373.t2	436	-39.78	151	-19.43	4926016	22	1794	1328 754 521
	>>sc-miR-263	L596_g2373.t1	436	-39.78	151	-19.43	4928795	22	1761	1608 1034 801
	>>sc-miR-286	L596_g2871.t1	436	-37.06	150	-17.21	5375435	22	1749	415 1423 1572
	>>sc-miR-291-3pi	L596_g18684.t1	436	-35.03	148	-14.78	5580406	21	1756	280 1578 968
	>>sc-miR-314-5p	L596_g12264.t1	436	-51.5	154	-19.04	6443156	22	1718	236 548 1085
	>>sc-miR-314-5p	L596_g19428.t2	436	-86.58	156	-37.88	6458616	22	1765	1299 702 915
	>>sc-miR-328-5pi	L596_g18220.t2	436	-65.08	152	-23.81	6949010	25	1791	277 1389 1131
	>>sc-miR-328-5pi	L596_g1822.t1	436	-65.08	152	-23.81	6953315	25	1791	277 1389 1131
	>>sc-miR-328-5pii	L596_g26522.t1	436	-67.79	148	-24.04	6990141	24	1291	503 957 774
	>>sc-miR-331	L596_g3165.t1	436	-51.17	151	-18.42	7115766	24	1151	603 1040 875
	>>sc-miR-345	L596_g24138.t1	436	-82.84	148	-35.28	7570096	23	1355	1271 848 1115
	>>sc-miR-345	L596_g24138.t2	436	-82.84	148	-35.28	7575479	23	1355	1271 848 1115
	>>sc-miR-347	L596_g26522.t1	436	-67.79	148	-24.04	7674539	24	1291	503 957 774
	>>sc-miR-350-3p	L596_g20820.t2	436	-58.52	148	-24.7	7818397	22	1788	872 1264 1213
	>>sc-miR-350-3p	L596_g6309.t2	436	-61.09	156	-32.03	7832923	22	1591	980 858 1546
	>>sc-miR-352	L596_g25074.t1	436	-50.28	150	-20.24	7919305	23	1465	281 1100 536
	>>sc-miR-91	L596_g19416.t1	436	-50.82	146	-18.14	9657492	24	944	57 609 818
	>>sc-miR-97	L596_g27555.t1	436	-45.26	155	-16.5	9913021	23	1604	1214 52 1267
	>>sc-miR-101-5pi	L596_g16841.t1	435	-75.34	146	-29.06	162207	22	1789	127 1447 1423
	>>sc-miR-101-5pii	L596_g7647.t1	435	-64.59	148	-24.99	207448	22	169	17 104 36
	>>sc-miR-108	L596_g4027.t1	435	-57.46	152	-23.45	429550	22	1748	1103 744 1659
	>>sc-miR-113	L596_g22798.t1	435	-50.13	145	-16.71	641313	23	1793	721 909 1174
	>>sc-miR-1185	L596_g16488.t1	435	-55.18	147	-24.12	845641	23	1288	1002 1126 109
	>>sc-miR-142	L596_g9003.t1	435	-46.42	149	-19.93	1772926	22	700	428 526 513
	>>sc-miR-144	L596_g5414.t1	435	-47.85	148	-17.4	1799063	22	1617	755 877 1436
	>>sc-miR-167	L596_g3287.t1	435	-73.68	151	-34.58	2480932	22	437	169 313 305
	>>sc-miR-167	L596_g3287.t2	435	-73.68	151	-34.58	2484895	22	437	169 313 305
	>>sc-miR-170-3p	L596_g14090.t1	435	-36.06	147	-12.63	2587047	22	336	40 81 1
	>>sc-miR-170-3p	L596_g9039.t1	435	-53.49	146	-17.9	2612954	22	1542	688 1223 62
	>>sc-miR-170-5p	L596_g16192.t1	435	-43.62	150	-17	2620118	22	1720	1206 1198 1363
	>>sc-miR-170-5p	L596_g20027.t1	435	-42.38	148	-14.9	2631080	22	1751	188 1188 1134
	>>sc-miR-170-5p	L596_g3914.t1	435	-41.4	148	-15.4	2640997	22	1730	1258 1311 62
	>>sc-miR-179	L596_g16099.t1	435	-47.46	153	-17.7	2837913	23	1675	978 1114 1450
	>>sc-miR-184	L596_g21045.t1	435	-62.28	153	-22.86	3031491	23	623	372 222 313
	>>sc-miR-19	L596_g9791.t1	435	-68.15	149	-26.6	3141378	23	1550	257 300 236
	>>sc-miR-205	L596_g14813.t1	435	-60.24	147	-24.53	3676222	23	1568	68 673 522
	>>sc-miR-211	L596_g14899.t2	435	-68.48	147	-25.5	3927465	22	1447	1352 982 574
	>>sc-miR-211	L596_g14899.t1	435	-68.48	147	-25.5	3929104	22	1447	1352 982 574
	>>sc-miR-212	L596_g7622.t2	435	-52.13	148	-18.68	3972295	23	1743	10 1617 1039
	>>sc-miR-215	L596_g6586.t1	435	-47.36	151	-20.87	4073082	22	1765	576 901 1527
	>>sc-miR-216-5p	L596_g27596.t2	435	-33.47	150	-13.13	4133802	24	1651	747 368 656
	>>sc-miR-223	L596_g3499.t1	435	-30.99	147	-10.87	4379687	21	351	13 256 139
	>>sc-miR-225	L596_g22554.t1	435	-40.69	153	-16.18	4396652	22	1271	1243 492 954
	>>sc-miR-2-3p	L596_g11099.t1	435	-52.34	149	-19.02	4605637	23	1268	203 1118 1182
	>>sc-miR-286	L596_g16192.t1	435	-43.62	150	-17	5357710	22	1720	1206 1198 1363
	>>sc-miR-286	L596_g20027.t1	435	-42.38	148	-14.9	5368672	22	1751	188 1188 1134
	>>sc-miR-286	L596_g3914.t1	435	-41.4	148	-15.4	5378589	22	1730	1258 1311 62
	>>sc-miR-291-3pi	L596_g19237.t1	435	-32.31	153	-13.93	5585429	21	1237	554 1005 765
	>>sc-miR-291-3pii	L596_g27634.t1	435	-38.77	147	-15.34	5627356	21	1467	289 323 977
	>>sc-miR-301-5pi	L596_g16841.t1	435	-75.34	146	-29.06	5948481	22	1789	127 1447 1423
	>>sc-miR-301-5pii	L596_g7647.t1	435	-59.88	148	-24.08	5993722	22	169	17 104 36
	>>sc-miR-308-5p	L596_g12820.t1	435	-87.62	150	-34.53	6256753	22	1798	994 1175 1320
	>>sc-miR-308-5p	L596_g12820.t2	435	-87.62	150	-34.53	6256894	22	1798	994 1175 1320
	>>sc-miR-318-3p	L596_g18998.t1	435	-49.75	150	-18.46	6575817	23	428	4 158 112
	>>sc-miR-318-3p	L596_g18998.t2	435	-49.75	150	-18.46	6580121	23	428	4 158 112
	>>sc-miR-320	L596_g5792.t1	435	-67.27	147	-28.68	6712745	23	1078	979 287 851
	>>sc-miR-320	L596_g5792.t2	435	-67.27	147	-28.68	6717032	23	1078	979 287 851
	>>sc-miR-328-5pi	L596_g21522.t1	435	-62.16	145	-20.72	6950205	25	846	603 625 680
	>>sc-miR-332	L596_g331.t1	435	-68.71	145	-24.89	7146921	24	488	122 156 364
	>>sc-miR-341	L596_g10087.t1	435	-27.68	149	-12.74	7404043	23	1595	299 598 22
	>>sc-miR-349-3pi	L596_g3760.t1	435	-39.89	146	-14.39	7734836	22	1455	1406 119 454
	>>sc-miR-349-3piii	L596_g3760.t1	435	-39.89	146	-14.39	7797054	23	1455	1405 118 453
	>>sc-miR-349-3piii	L596_g9675.t1	435	-41.46	155	-15.74	7807528	23	567	227 62 482
	>>sc-miR-353	L596_g19112.t2	435	-44.87	154	-19.17	7944233	22	1666	1052 3 148
	>>sc-miR-353	L596_g19112.t1	435	-44.87	154	-19.17	7944237	22	1447	1052 3 148
	>>sc-miR-36-3p	L596_g14520.t1	435	-66.26	146	-22.87	8002640	23	383	258 241 208
	>>sc-miR-36-3p	L596_g14520.t2	435	-66.26	146	-22.87	8002644	23	383	258 241 208
	>>sc-miR-36-3p	L596_g14520.t3	435	-66.26	146	-22.87	8003124	23	383	258 241 208
	>>sc-miR-757	L596_g642.t2	435	-53.3	146	-19.67	8613361	23	1563	1068 1291 1338
	>>sc-miR-759	L596_g18384.t1	435	-50.25	147	-19.17	8660126	23	1453	756 1049 933
	>>sc-miR-773	L596_g2039.t1	435	-74.93	150	-30.87	9066617	23	1734	1565 1612 1688
	>>sc-miR-775	L596_g5735.t1	435	-59.04	151	-23.81	9135345	23	1150	776 1102 433
	>>sc-miR-79-3p	L596_g26458.t1	435	-39.77	147	-16.83	9322880	22	1763	341 657 984
	>>sc-miR-86-5p	L596_g3245.t1	435	-32.38	151	-13.22	9451431	24	297	41 144 260
	>>sc-miR-91	L596_g21246.t1	435	-49.52	151	-18.2	9660158	24	382	67 181 291
	>>sc-miR-95-3p	L596_g2392.t1	435	-57.64	148	-21.82	9818272	22	1624	20 1035 564
	>>sc-miR-97	L596_g19455.t1	435	-55.51	147	-20.3	9902618	23	1787	1608 1235 1250
	>>sc-let-7-5p	L596_g25329.t1	434	-63.01	148	-25.24	11063	22	1141	203 862 171
	>>sc-miR-101-5pi	L596_g15586.t1	434	-76.06	152	-29.66	163919	22	1256	1019 648 192
	>>sc-miR-116	L596_g4985.t1	434	-69.82	147	-31.47	737202	23	1637	285 1578 452
	>>sc-miR-119	L596_g17422.t1	434	-33.5	148	-12.43	878548	21	239	60 107 29
	>>sc-miR-120	L596_g11170.t1	434	-72.24	145	-25.47	998057	23	1404	306 336 286
	>>sc-miR-120	L596_g18664.t1	434	-73.67	145	-25.47	1011252	23	549	186 206 166
	>>sc-miR-141-3p	L596_g16488.t1	434	-92.78	146	-32.79	1685584	22	1288	1057 1181 1162
	>>sc-miR-147	L596_g24856.t3	434	-60.78	147	-23.22	1850541	22	548	236 526 303
	>>sc-miR-179	L596_g21265.t1	434	-34.85	152	-13.49	2845533	23	1314	519 340 843
	>>sc-miR-255-5p	L596_g16965.t1	434	-35.18	150	-17.94	4796928	21	1721	379 1087 926
	>>sc-miR-255-5p	L596_g16965.t2	434	-35.18	150	-17.94	4800253	21	1721	379 1087 926
	>>sc-miR-26-3p	L596_g15030.t1	434	-89	146	-31.06	4954529	22	759	497 566 601
	>>sc-miR-275-3pi	L596_g15030.t1	434	-92.2	150	-34.55	5078965	22	759	567 602 498
	>>sc-miR-301-3p	L596_g19741.t1	434	-55.97	151	-25.94	5928334	22	1265	1207 577 422
	>>sc-miR-301-5pi	L596_g15586.t1	434	-76.06	152	-29.66	5950193	22	1256	1019 648 192
	>>sc-miR-333	L596_g15030.t1	434	-92.2	150	-34.55	7163268	22	759	567 602 498
	>>sc-miR-353	L596_g15854.t1	434	-50.48	145	-20.17	7939598	22	1322	438 505 108
	>>sc-miR-766	L596_g11170.t1	434	-69.13	145	-24.08	8868634	22	1404	307 337 287
	>>sc-miR-766	L596_g18664.t1	434	-70.81	145	-24.08	8881829	22	549	187 207 167
	>>sc-miR-84-5pi	L596_g25773.t1	434	-57.83	149	-21.23	9410426	23	1288	1074 1010 1109
	>>sc-miR-86-5p	L596_g19237.t1	434	-30.52	147	-10.84	9442945	24	1237	997 1025 561
	>>sc-miR-86-5p	L596_g28184.t1	434	-31.27	152	-12.92	9453086	24	1793	1076 514 1677
	>>sc-miR-184	L596_g5820.t1	433	-59.93	145	-22.91	3044459	23	1708	515 563 160
	>>sc-miR-208-5pii	L596_g24581.t1	433	-73.37	151	-26.44	3805950	23	1354	1129 796 591
	>>sc-miR-208-5pii	L596_g26370.t1	433	-75.33	145	-26.89	3815333	23	1516	613 638 1012
	>>sc-miR-216-5p	L596_g19259.t1	433	-55.79	147	-18.83	4120032	24	409	160 64 31
	>>sc-miR-2-3p	L596_g6857.t1	433	-54.93	149	-20.9	4625120	23	1448	588 266 503
	>>sc-miR-255-5p	L596_g4544.t1	433	-25.67	153	-9.85	4813513	21	1510	255 186 768
	>>sc-miR-263	L596_g26513.t1	433	-28.38	148	-11.63	4941133	22	1516	1422 545 743
	>>sc-miR-279	L596_g2401.t1	433	-48.89	151	-17.61	5182504	22	536	86 209 225
	>>sc-miR-287	L596_g1053.t1	433	-48.17	148	-17.65	5382442	21	1482	856 1 1184
	>>sc-miR-287	L596_g10537.t1	433	-47.79	147	-18	5382771	21	1533	459 1215 846
	>>sc-miR-291-3pi	L596_g7164.t1	433	-32.23	147	-14.28	5588738	21	591	452 1 171
	>>sc-miR-296	L596_g24421.t1	433	-37.16	152	-16.42	5743007	23	1635	521 943 705
	>>sc-miR-318-3p	L596_g8293.t2	433	-34.22	148	-13.07	6587135	23	1690	132 1284 1450
	>>sc-miR-32	L596_g10699.t1	433	-40.97	150	-16.54	6658058	21	1763	245 546 1382
	>>sc-miR-342	L596_g12868.t3	433	-67.07	148	-26.56	7437850	22	1718	894 848 1061
	>>sc-miR-342	L596_g12868.t2	433	-67.07	148	-26.56	7438109	22	1352	894 848 1061
	>>sc-miR-342	L596_g12868.t1	433	-67.07	148	-26.56	7439949	22	1352	894 848 1061
	>>sc-miR-345	L596_g18206.t2	433	-86.21	149	-35.84	7573225	23	1484	654 872 1429
	>>sc-miR-55-5p	L596_g19869.t1	433	-47.5	147	-18.97	8291220	23	1782	327 956 345
	>>sc-miR-759	L596_g19967.t1	433	-43.82	145	-15	8665678	23	1687	996 266 760
	>>sc-miR-92	L596_g13514.t1	433	-52.3	149	-21.38	9678999	22	1283	780 891 671
	>>sc-miR-95-5p	L596_g26704.t1	433	-59.76	149	-25.43	9851675	22	1320	1187 869 131
	>>sc-miR-111-5p	L596_g27360.t1	432	-66.7	150	-27.34	616790	22	1624	541 1256 265
	>>sc-miR-1185	L596_g11961.t1	432	-51.63	151	-20.04	841681	23	1779	1163 1738 593
	>>sc-miR-164	L596_g8705.t1	432	-45.4	150	-16.77	2391757	22	1416	432 611 742
	>>sc-miR-172	L596_g24138.t1	432	-39.87	146	-14.21	2685983	22	1355	1332 202 379
	>>sc-miR-172	L596_g24138.t2	432	-39.87	146	-14.21	2691366	22	1355	1332 202 379
	>>sc-miR-174	L596_g26852.t1	432	-49.78	147	-24.56	2735752	22	1769	810 1709 301
	>>sc-miR-177	L596_g27360.t1	432	-66.7	150	-27.34	2794420	22	1624	541 1256 265
	>>sc-miR-186	L596_g7445.t1	432	-39.09	150	-18.02	3068986	22	1769	123 1099 1399
	>>sc-miR-190	L596_g450.t1	432	-51.24	152	-19.77	3162877	22	273	124 112 213
	>>sc-miR-225	L596_g27220.t1	432	-61.16	146	-24.41	4412613	22	590	369 494 238
	>>sc-miR-25	L596_g7622.t2	432	-58.29	147	-23.52	4718911	23	1743	1383 398 935
	>>sc-miR-26-3p	L596_g24856.t3	432	-71.18	148	-28.66	4961441	22	548	238 304 524
	>>sc-miR-283	L596_g3241.t1	432	-51.87	151	-18.5	5314259	22	1783	794 693 95
	>>sc-miR-287	L596_g18136.t1	432	-51.72	150	-17.54	5396488	21	413	184 146 308
	>>sc-miR-291-3pi	L596_g18187.t1	432	-28.91	148	-15.66	5580605	21	1590	1015 1270 944
	>>sc-miR-291-3pi	L596_g24158.t1	432	-42.13	146	-18.85	5583271	21	1424	359 116 333
	>>sc-miR-295-3p	L596_g6429.t1	432	-66.72	149	-23.89	5691380	21	1623	722 607 1455
	>>sc-miR-299	L596_g28128.t1	432	-35.55	146	-13.92	5809802	22	921	799 790 707
	>>sc-miR-301-3p	L596_g17463.t1	432	-48.6	147	-23.85	5916013	22	1309	309 657 241
	>>sc-miR-301-3p	L596_g17463.t2	432	-48.6	147	-23.85	5916594	22	1309	309 657 241
	>>sc-miR-314-5p	L596_g7647.t1	432	-50.88	148	-19.57	6460357	22	169	17 96 37
	>>sc-miR-318-3p	L596_g25481.t1	432	-38.07	147	-15.67	6580453	23	1742	1545 61 604
	>>sc-miR-318-3p	L596_g25481.t2	432	-38.07	147	-15.67	6581503	23	1742	1545 61 604
	>>sc-miR-318-3p	L596_g3221.t1	432	-60.72	145	-22.42	6590658	23	1513	373 547 102
	>>sc-miR-328-5pii	L596_g14958.t1	432	-76.5	147	-33.49	6974917	24	1632	545 677 171
	>>sc-miR-328-5pii	L596_g14958.t2	432	-76.5	147	-33.49	6975629	24	1758	1025 1157 651
	>>sc-miR-334	L596_g24603.t1	432	-58.44	148	-21.52	7198002	22	1535	1256 898 374
	>>sc-miR-345	L596_g26704.t1	432	-95.51	145	-37.81	7580718	23	1320	967 856 1265
	>>sc-miR-347	L596_g14958.t1	432	-76.5	147	-33.49	7659315	24	1632	545 677 171
	>>sc-miR-347	L596_g14958.t2	432	-76.5	147	-33.49	7660027	24	1758	1025 1157 651
	>>sc-miR-353	L596_g27134.t1	432	-32.76	146	-12.22	7956459	22	1764	786 1115 262
	>>sc-miR-68	L596_g1705.t1	432	-45.67	151	-17.27	8373504	22	648	358 277 51
	>>sc-miR-786-5pi	L596_g1713.t1	432	-36.09	144	-12.03	9248174	24	444	27 84 141
	>>sc-miR-103	L596_g5709.t1	431	-38.78	148	-16.38	269047	22	1772	1372 290 1550
	>>sc-miR-11	L596_g13266.t1	431	-43.02	144	-16.04	469342	22	454	297 342 214
	>>sc-miR-125	L596_g2159.t1	431	-37.25	148	-14.91	1168087	22	666	17 57 112
	>>sc-miR-125	L596_g28156.t1	431	-52.24	150	-23.2	1178827	22	688	317 533 665
	>>sc-miR-156	L596_g12664.t1	431	-62.43	145	-24.74	2086972	22	1496	1016 602 1299
	>>sc-miR-170-3p	L596_g7841.t1	431	-47.7	145	-19.03	2607531	22	1577	541 671 1278
	>>sc-miR-170-3p	L596_g27165.t1	431	-45.87	146	-19.02	2611498	22	1395	805 1107 965
	>>sc-miR-170-5p	L596_g17811.t1	431	-47.78	149	-18.26	2619013	22	1519	407 837 1204
	>>sc-miR-170-5p	L596_g18220.t2	431	-30.87	148	-12.37	2624859	22	1791	1657 64 1599
	>>sc-miR-170-5p	L596_g1822.t1	431	-30.87	148	-12.37	2629164	22	1791	1657 64 1599
	>>sc-miR-170-5p	L596_g21278.t1	431	-36.44	146	-12.8	2630408	22	1087	477 746 939
	>>sc-miR-208-5pi	L596_g26370.t1	431	-72.8	144	-26.89	3784224	22	1516	614 639 1014
	>>sc-miR-209-3p	L596_g26401.t1	431	-45.02	145	-17.86	3846956	22	1403	653 150 1221
	>>sc-miR-255-5p	L596_g22069.t1	431	-25.95	150	-11.49	4802330	21	1699	1520 1439 1073
	>>sc-miR-286	L596_g17811.t1	431	-47.78	149	-18.26	5356605	22	1519	407 837 1204
	>>sc-miR-286	L596_g18220.t2	431	-30.87	148	-12.37	5362451	22	1791	1657 64 1599
	>>sc-miR-286	L596_g1822.t1	431	-30.87	148	-12.37	5366756	22	1791	1657 64 1599
	>>sc-miR-286	L596_g21278.t1	431	-36.44	146	-12.8	5368000	22	1087	477 746 939
	>>sc-miR-300	L596_g15030.t1	431	-87.87	149	-31.93	5887799	23	759	599 495 564
	>>sc-miR-306	L596_g13984.t1	431	-49.98	147	-21.16	6131451	23	1736	384 1136 78
	>>sc-miR-318-3p	L596_g21265.t1	431	-40.19	151	-13.61	6578613	23	1314	912 660 983
	>>sc-miR-345	L596_g9936.t3	431	-89.9	148	-36.17	7589585	23	375	248 212 275
	>>sc-miR-345	L596_g9936.t2	431	-89.9	148	-36.17	7590245	23	734	248 212 275
	>>sc-miR-762	L596_g25371.t1	431	-38.08	145	-14.18	8754446	22	1131	601 686 695
	>>sc-miR-762	L596_g25371.t2	431	-38.08	145	-14.18	8760013	22	1131	601 686 695
	>>sc-miR-92	L596_g13893.t1	431	-44.4	145	-18.49	9677966	22	1414	498 1260 954
	>>sc-miR-108	L596_g27539.t1	430	-49.69	144	-19.79	426309	22	453	246 138 354
	>>sc-miR-111-5p	L596_g7647.t1	430	-54.57	148	-21.5	611865	22	169	17 104 37
	>>sc-miR-118	L596_g28184.t1	430	-46.06	145	-17.67	804784	23	1793	808 930 404
	>>sc-miR-119	L596_g7723.t1	430	-28.77	144	-9.81	894952	21	1558	1281 1204 1245
	>>sc-miR-120	L596_g5385.t1	430	-72.95	145	-28.2	1017867	23	472	1 199 186
	>>sc-miR-1205	L596_g3975.t2	430	-51.28	144	-18.8	1055903	23	765	149 243 617
	>>sc-miR-13	L596_g22762.t1	430	-40.89	150	-14.14	1292139	22	1258	312 356 941
	>>sc-miR-137	L596_g25827.t1	430	-46.92	145	-20.44	1503677	23	1318	264 220 285
	>>sc-miR-141-5p	L596_g11170.t1	430	-72.81	145	-25.14	1713564	22	1404	307 287 337
	>>sc-miR-141-5p	L596_g18664.t1	430	-74.49	145	-25.14	1726759	22	549	187 167 207
	>>sc-miR-144	L596_g10914.t1	430	-47.92	148	-21.16	1773920	22	1441	1229 736 673
	>>sc-miR-170-5p	L596_g22136.t2	430	-33.69	146	-13.25	2631136	22	1499	437 1085 104
	>>sc-miR-177	L596_g7647.t1	430	-54.57	148	-21.5	2789495	22	169	17 104 37
	>>sc-miR-191	L596_g11170.t1	430	-72.81	145	-25.14	3175687	22	1404	307 287 337
	>>sc-miR-191	L596_g18664.t1	430	-74.49	145	-25.14	3188882	22	549	187 167 207
	>>sc-miR-201	L596_g7489.t1	430	-43.26	144	-19.34	3510673	23	716	280 388 1
	>>sc-miR-202-5p	L596_g11170.t1	430	-72.63	145	-25.08	3548995	22	1404	307 287 337
	>>sc-miR-202-5p	L596_g18664.t1	430	-74.31	145	-25.08	3562190	22	549	187 167 207
	>>sc-miR-225	L596_g14419.t1	430	-49.15	146	-18.12	4392372	22	1795	1156 806 352
	>>sc-miR-26-5p	L596_g11170.t1	430	-74.43	145	-25.57	4980009	22	1404	307 287 337
	>>sc-miR-26-5p	L596_g18664.t1	430	-76.11	145	-25.57	4993204	22	549	187 167 207
	>>sc-miR-274	L596_g8446.t1	430	-54.19	149	-20.69	5066290	22	1720	764 336 776
	>>sc-miR-286	L596_g22136.t2	430	-33.69	146	-13.25	5368728	22	1499	437 1085 104
	>>sc-miR-296	L596_g15030.t1	430	-24.93	149	-10.92	5732254	23	759	120 385 243
	>>sc-miR-299	L596_g7085.t1	430	-50.18	144	-18.68	5814492	22	1795	610 698 1044
	>>sc-miR-312	L596_g24422.t1	430	-53.16	147	-23.53	6361184	22	981	941 723 33
	>>sc-miR-345	L596_g11099.t1	430	-79.89	149	-34.42	7560992	23	1268	741 825 1068
	>>sc-miR-353	L596_g3311.t1	430	-32.89	148	-16.17	7956983	22	1716	1555 322 1614
	>>sc-miR-55-5p	L596_g16214.t1	430	-71.11	145	-25.61	8282063	23	1393	859 538 520
	>>sc-miR-72-5p	L596_g7445.t1	430	-46.33	145	-16.51	8481952	22	1769	635 797 563
	>>sc-miR-759	L596_g23117.t1	430	-49.26	144	-20.68	8659074	23	1662	744 1372 858
	>>sc-miR-761	L596_g6183.t1	430	-66.3	146	-23.69	8733325	24	1248	217 1095 236
	>>sc-miR-81-3p	L596_g4664.t1	430	-40.94	147	-14.41	9386575	22	1480	595 70 1178
	>>sc-miR-86-5p	L596_g14708.t1	430	-39.69	149	-17	9435298	24	1360	377 667 1053
	>>sc-miR-86-5p	L596_g18271.t1	430	-45.78	147	-18	9440757	24	1591	1259 701 1497
	>>sc-miR-86-5p	L596_g18271.t2	430	-45.78	147	-18	9441240	24	1687	1259 701 1497
	>>sc-miR-99	L596_g11170.t1	430	-74.43	145	-25.57	9957449	22	1404	307 287 337
	>>sc-miR-99	L596_g18664.t1	430	-76.11	145	-25.57	9970644	22	549	187 167 207
	>>sc-miR-141-5p	L596_g3994.t1	429	-48.86	147	-17.32	1731809	22	1025	167 458 604
	>>sc-miR-15	L596_g13468.t1	429	-51	145	-19.82	1964883	23	416	254 355 125
	>>sc-miR-166	L596_g23562.t2	429	-59.65	145	-20.64	2441176	22	1626	118 221 931
	>>sc-miR-170-5p	L596_g19455.t1	429	-42.54	146	-16.57	2623112	22	1787	190 1670 102
	>>sc-miR-170-5p	L596_g4203.t1	429	-29.38	146	-11.66	2633365	22	1583	965 1031 888
	>>sc-miR-170-5p	L596_g26726.t1	429	-56.57	147	-22.82	2636599	22	694	587 428 521
	>>sc-miR-179	L596_g20944.t1	429	-46.4	145	-20.47	2850260	23	1010	233 962 979
	>>sc-miR-18	L596_g27048.t1	429	-56.49	145	-22.74	2884032	24	1427	688 613 1303
	>>sc-miR-18	L596_g27048.t2	429	-56.49	145	-22.74	2888492	24	1427	688 613 1303
	>>sc-miR-188	L596_g3241.t1	429	-60.77	143	-20.65	3105520	22	1783	75 934 1051
	>>sc-miR-191	L596_g3994.t1	429	-48.86	147	-17.32	3193932	22	1025	167 458 604
	>>sc-miR-2-3p	L596_g16248.t2	429	-54.95	144	-26.04	4613372	23	1656	246 1197 305
	>>sc-miR-25	L596_g7306.t1	429	-46.3	146	-20.82	4718717	23	1776	716 1599 803
	>>sc-miR-255-5p	L596_g13678.t1	429	-30.63	145	-12.33	4794189	21	1515	1410 602 736
	>>sc-miR-284	L596_g26046.t1	429	-34.54	144	-14.79	5344404	20	717	396 650 191
	>>sc-miR-286	L596_g19455.t1	429	-42.54	146	-16.57	5360704	22	1787	190 1670 102
	>>sc-miR-286	L596_g4203.t1	429	-29.38	146	-11.66	5370957	22	1583	965 1031 888
	>>sc-miR-286	L596_g26726.t1	429	-56.57	147	-22.82	5374191	22	694	587 428 521
	>>sc-miR-291-3pi	L596_g12512.t1	429	-52.27	145	-19.6	5573395	21	1036	44 869 947
	>>sc-miR-299	L596_g22862.t1	429	-37.32	144	-17.86	5805763	22	771	174 312 461
	>>sc-miR-299	L596_g8639.t1	429	-46.84	145	-16.23	5812497	22	1669	70 833 19
	>>sc-miR-301-3p	L596_g23123.t2	429	-39.94	144	-14.92	5920714	22	1575	771 878 132
	>>sc-miR-301-3p	L596_g23123.t1	429	-39.94	144	-14.92	5927463	22	1575	771 878 132
	>>sc-miR-318-5p	L596_g7489.t1	429	-47.11	147	-18.33	6621573	20	716	465 293 401
	>>sc-miR-345	L596_g7132.t1	429	-84.56	145	-40.1	7581836	23	1566	1504 199 285
	>>sc-miR-49-3p	L596_g22276.t1	429	-55.83	148	-21.12	8196918	22	1391	94 368 49
	>>sc-miR-5	L596_g4664.t1	429	-36.65	146	-15.67	8235542	22	1480	68 592 1178
	>>sc-miR-86-5p	L596_g19896.t1	429	-38.85	145	-15.72	9445157	24	1472	1169 860 424
	>>sc-miR-89	L596_g5791.t1	429	-40.08	146	-14.29	9602211	23	1759	1261 981 543
	>>sc-miR-89	L596_g5791.t2	429	-40.08	146	-14.29	9605902	23	1759	1261 981 543
	>>sc-miR-117	L596_g18102.t1	428	-43.83	146	-16.67	757909	22	518	271 400 54
	>>sc-miR-1185	L596_g10794.t1	428	-44.76	145	-19.03	840617	23	1228	841 36 719
	>>sc-miR-136	L596_g25164.t2	428	-69.34	144	-27.04	1474333	22	605	54 570 546
	>>sc-miR-141-5p	L596_g26829.t3	428	-75.2	146	-25.99	1732886	22	1514	372 440 552
	>>sc-miR-148	L596_g19449.t1	428	-54.05	145	-18.82	1881683	23	1100	898 51 938
	>>sc-miR-170-5p	L596_g1913.t1	428	-46.11	145	-18.99	2630115	22	965	17 560 398
	>>sc-miR-191	L596_g26829.t3	428	-75.2	146	-25.99	3195009	22	1514	372 440 552
	>>sc-miR-200	L596_g3268.t1	428	-31.69	148	-15.61	3475038	22	1746	1394 1626 1722
	>>sc-miR-213	L596_g18072.t1	428	-49.71	148	-17.38	3999002	22	1370	659 62 364
	>>sc-miR-216-5p	L596_g21137.t1	428	-25.13	144	-10.47	4125400	24	492	128 4 226
	>>sc-miR-255-5p	L596_g25116.t1	428	-26.57	143	-11.81	4806084	21	1627	582 1168 810
	>>sc-miR-279	L596_g12264.t1	428	-43.52	144	-16.02	5167687	22	1718	518 1062 1376
	>>sc-miR-286	L596_g1913.t1	428	-46.11	145	-18.99	5367707	22	965	17 560 398
	>>sc-miR-305	L596_g3009.t1	428	-23.91	145	-13.43	6117495	22	1429	1227 1093 1399
	>>sc-miR-308-5p	L596_g24737.t1	428	-73.73	144	-24.72	6270560	22	1094	533 125 243
	>>sc-miR-314-5p	L596_g14496.t1	428	-51.01	144	-17.97	6445595	22	1319	661 482 796
	>>sc-miR-320	L596_g12374.t1	428	-61.32	146	-25.65	6691779	23	1172	889 952 1067
	>>sc-miR-329	L596_g15927.t1	428	-62.85	144	-21.22	7006570	23	916	62 507 108
	>>sc-miR-11	L596_g20982.t1	427	-47.5	146	-20.84	481448	22	533	371 402 1
	>>sc-miR-116	L596_g25713.t1	427	-54.5	146	-21.38	731793	23	1759	1304 306 873
	>>sc-miR-1205	L596_g21215.t1	427	-46	145	-16.86	1046192	23	1403	1337 482 1200
	>>sc-miR-1205	L596_g6665.t1	427	-57.21	147	-21.79	1055824	23	1378	1267 516 1323
	>>sc-miR-149-5p	L596_g12868.t3	427	-59.1	145	-24.47	1931557	23	1718	112 86 1586
	>>sc-miR-169	L596_g9386.t1	427	-49.4	144	-17.11	2550591	23	1675	1251 49 264
	>>sc-miR-21	L596_g3895.t1	427	-46.34	143	-16.29	3913216	23	625	85 299 460
	>>sc-miR-211	L596_g15169.t1	427	-61.6	144	-21.76	3929136	22	1410	699 886 230
	>>sc-miR-212	L596_g18076.t1	427	-47.25	144	-17.22	3962539	23	1781	794 1391 663
	>>sc-miR-216-5p	L596_g27287.t1	427	-47.13	146	-22.86	4131960	24	1142	59 156 723
	>>sc-miR-220	L596_g1792.t1	427	-57.45	145	-30.88	4271833	22	1531	391 431 894
	>>sc-miR-254-3p	L596_g25887.t2	427	-69.54	143	-25.95	4770927	22	1686	45 145 170
	>>sc-miR-254-3p	L596_g25887.t3	427	-69.54	143	-25.95	4772898	22	1686	45 145 170
	>>sc-miR-287	L596_g20040.t1	427	-54.5	146	-22.8	5394283	21	1345	412 1236 915
	>>sc-miR-299	L596_g1416.t1	427	-43.71	144	-18.02	5794697	22	1800	1083 1074 1377
	>>sc-miR-303-3pi	L596_g12322.t1	427	-56.08	143	-19.84	6039975	23	1771	165 319 1006
	>>sc-miR-318-3p	L596_g10333.t1	427	-45.64	143	-15.55	6564543	23	1078	114 129 96
	>>sc-miR-318-5p	L596_g15165.t2	427	-49.74	146	-21.03	6604138	20	1555	1191 1460 386
	>>sc-miR-341	L596_g27864.t2	427	-47.84	144	-18.47	7426106	23	1694	1126 1392 1578
	>>sc-miR-345	L596_g13104.t2	427	-91.44	145	-31.9	7563626	23	1512	1085 413 1452
	>>sc-miR-345	L596_g13104.t1	427	-91.44	145	-31.9	7564101	23	1512	1085 413 1452
	>>sc-miR-345	L596_g20848.t1	427	-83.13	144	-32.82	7577701	23	452	423 57 124
	>>sc-miR-353	L596_g25844.t1	427	-25.88	146	-10.8	7947389	22	1504	334 1 778
	>>sc-miR-55-5p	L596_g6744.t1	427	-54.78	144	-24.27	8295550	23	1189	387 1130 656
	>>sc-miR-761	L596_g8293.t2	427	-57.62	146	-19.25	8733656	24	1690	740 1650 1361
	>>sc-miR-86-5p	L596_g14818.t1	427	-42.58	143	-15.11	9431477	24	519	179 405 444
	>>sc-miR-96	L596_g16504.t1	427	-46.47	144	-20.03	9869790	22	731	42 519 296
	>>sc-miR-97	L596_g9462.t1	427	-42.21	144	-17.41	9923002	23	1066	828 20 117
	>>sc-miR-101-5pii	L596_g14496.t1	426	-50.53	144	-17.07	192686	22	1319	661 488 797
	>>sc-miR-114	L596_g20248.t2	426	-52.12	146	-21.74	663292	23	1635	446 131 965
	>>sc-miR-140	L596_g16832.t1	426	-47.91	144	-19.28	1658369	22	1705	314 1130 1442
	>>sc-miR-140	L596_g26416.t1	426	-35.66	143	-16	1671338	22	755	611 698 1
	>>sc-miR-140	L596_g26416.t2	426	-35.66	143	-16	1678273	22	755	611 698 1
	>>sc-miR-170-5p	L596_g5049.t1	426	-39.11	145	-18.12	2640647	22	786	346 748 312
	>>sc-miR-171	L596_g27555.t1	426	-44.66	144	-15.6	2664624	21	1604	947 247 788
	>>sc-miR-176	L596_g26250.t1	426	-49.14	142	-16.38	2766100	22	1751	779 1054 1577
	>>sc-miR-181	L596_g20248.t2	426	-56.49	146	-26.65	2934249	22	1635	447 132 966
	>>sc-miR-200	L596_g15109.t1	426	-40.18	143	-14.14	3458328	22	1374	581 1047 475
	>>sc-miR-201	L596_g1713.t1	426	-36.42	142	-12.14	3493009	23	444	30 87 144
	>>sc-miR-202-3p	L596_g24307.t1	426	-71.12	143	-26.49	3534828	22	1232	577 884 1090
	>>sc-miR-216-5p	L596_g14333.t1	426	-40.08	143	-15.06	4112772	24	1700	274 984 872
	>>sc-miR-216-5p	L596_g14333.t2	426	-40.08	143	-15.06	4115065	24	1700	274 984 872
	>>sc-miR-25	L596_g19035.t1	426	-45.68	145	-16.87	4711238	23	729	556 181 99
	>>sc-miR-283	L596_g27464.t1	426	-48.48	144	-18.39	5313307	22	1739	121 382 47
	>>sc-miR-286	L596_g5049.t1	426	-39.11	145	-18.12	5378239	22	786	346 748 312
	>>sc-miR-287	L596_g24354.t2	426	-45.13	143	-18.44	5395084	21	1774	699 1051 342
	>>sc-miR-287	L596_g24354.t3	426	-45.13	143	-18.44	5399119	21	1774	699 1051 342
	>>sc-miR-287	L596_g24354.t1	426	-45.13	143	-18.44	5401362	21	1774	699 1051 342
	>>sc-miR-299	L596_g20950.t1	426	-24.03	142	-8.01	5798654	22	1690	210 637 698
	>>sc-miR-301-3p	L596_g24294.t1	426	-69.77	143	-37.84	5930075	22	1019	278 527 12
	>>sc-miR-301-3p	L596_g9124.t1	426	-50.07	143	-19.11	5940840	22	325	57 161 115
	>>sc-miR-301-3p	L596_g9124.t2	426	-50.07	143	-19.11	5941725	22	325	57 161 115
	>>sc-miR-301-5pii	L596_g14496.t1	426	-49.7	144	-17.11	5978960	22	1319	661 488 797
	>>sc-miR-323	L596_g8902.t1	426	-59.5	143	-21.05	6812715	21	969	129 374 809
	>>sc-miR-330	L596_g26607.t2	426	-48.69	146	-18.89	7082785	20	1188	790 709 814
	>>sc-miR-769	L596_g11888.t1	426	-61.44	143	-23.69	8961862	21	1382	1071 1335 960
	>>sc-miR-774	L596_g7085.t1	426	-70.6	145	-30.31	9112046	23	1795	782 137 1348
	>>sc-miR-86-5p	L596_g10894.t1	426	-44.95	146	-17.31	9426885	24	1792	928 568 1103
	>>sc-miR-95-3p	L596_g6047.t3	426	-44.13	145	-16.44	9820372	22	339	300 309 201
	>>sc-miR-95-3p	L596_g6047.t2	426	-44.13	145	-16.44	9822150	22	339	300 309 201
	>>sc-miR-108	L596_g9755.t1	425	-70.27	143	-27.93	434239	22	805	330 557 766
	>>sc-miR-108	L596_g9755.t2	425	-70.27	143	-27.93	435215	22	1008	330 557 766
	>>sc-miR-141-5p	L596_g3307.t2	425	-73.85	143	-31.14	1732945	22	1172	1078 867 102
	>>sc-miR-141-5p	L596_g3307.t1	425	-73.85	143	-31.14	1736480	22	1172	1078 867 102
	>>sc-miR-191	L596_g3307.t2	425	-73.85	143	-31.14	3195068	22	1172	1078 867 102
	>>sc-miR-191	L596_g3307.t1	425	-73.85	143	-31.14	3198603	22	1172	1078 867 102
	>>sc-miR-204-5p	L596_g9791.t1	425	-44.83	142	-15.5	3670231	20	1550	240 261 298
	>>sc-miR-2-3p	L596_g12264.t1	425	-44.51	145	-17.96	4607725	23	1718	133 695 1240
	>>sc-miR-301-3p	L596_g13440.t1	425	-49.62	144	-23.92	5915589	22	1458	693 679 437
	>>sc-miR-314-5p	L596_g25038.t1	425	-60.36	143	-26.05	6451854	22	936	153 17 887
	>>sc-miR-331	L596_g26094.t1	425	-31.38	145	-14.84	7121613	24	1750	70 466 590
	>>sc-miR-339	L596_g19465.t1	425	-70.54	143	-25.17	7351924	22	654	112 213 347
	>>sc-miR-86-5p	L596_g9165.t1	425	-40.93	145	-15.23	9457033	24	539	145 174 414
	>>sc-miR-92	L596_g741.t1	425	-46.6	144	-18.57	9701153	22	1063	582 910 321
	>>sc-miR-101-5pii	L596_g27360.t1	424	-70.93	142	-27.43	212373	22	1624	541 1256 265
	>>sc-miR-116	L596_g17915.t2	424	-61.97	142	-27.65	722315	23	753	357 221 459
	>>sc-miR-116	L596_g17915.t1	424	-61.97	142	-27.65	723037	23	753	357 221 459
	>>sc-miR-116	L596_g7114.t1	424	-65.51	143	-23.17	743911	23	594	489 338 565
	>>sc-miR-141-5p	L596_g12820.t1	424	-71.86	142	-26.8	1714839	22	1798	1191 1708 358
	>>sc-miR-141-5p	L596_g12820.t2	424	-71.86	142	-26.8	1714980	22	1798	1191 1708 358
	>>sc-miR-170-5p	L596_g27168.t1	424	-41.27	143	-16.46	2634252	22	685	523 241 193
	>>sc-miR-170-5p	L596_g27168.t2	424	-41.27	143	-16.46	2638586	22	685	523 241 193
	>>sc-miR-170-5p	L596_g27168.t3	424	-41.27	143	-16.46	2642514	22	1539	523 241 193
	>>sc-miR-170-5p	L596_g9846.t1	424	-31.48	143	-16.11	2644234	22	1354	461 431 991
	>>sc-miR-176	L596_g24290.t1	424	-70.23	144	-25.26	2752414	22	1710	1523 1212 1326
	>>sc-miR-191	L596_g12820.t1	424	-71.86	142	-26.8	3176962	22	1798	1191 1708 358
	>>sc-miR-191	L596_g12820.t2	424	-71.86	142	-26.8	3177103	22	1798	1191 1708 358
	>>sc-miR-216-5p	L596_g20634.t1	424	-34.39	142	-16.24	4116299	24	1699	761 834 1661
	>>sc-miR-26-3p	L596_g7773.t1	424	-77.62	144	-27.33	4973234	22	393	301 259 287
	>>sc-miR-286	L596_g27168.t1	424	-41.27	143	-16.46	5371844	22	685	523 241 193
	>>sc-miR-286	L596_g27168.t2	424	-41.27	143	-16.46	5376178	22	685	523 241 193
	>>sc-miR-286	L596_g27168.t3	424	-41.27	143	-16.46	5380106	22	1539	523 241 193
	>>sc-miR-286	L596_g9846.t1	424	-31.48	143	-16.11	5381826	22	1354	461 431 991
	>>sc-miR-30	L596_g16015.t1	424	-51.79	144	-25.43	5853811	22	290	228 81 211
	>>sc-miR-301-3p	L596_g9621.t1	424	-69.03	142	-31.22	5940495	22	531	359 382 236
	>>sc-miR-301-5pii	L596_g27360.t1	424	-64.24	142	-26.52	5998647	22	1624	541 1256 265
	>>sc-miR-312	L596_g8189.t1	424	-52.58	143	-21.2	6373059	22	1653	560 998 426
	>>sc-miR-312	L596_g8189.t2	424	-52.58	143	-21.2	6373846	22	1653	560 998 426
	>>sc-miR-321	L596_g10332.t1	424	-52.79	143	-17.75	6720087	23	1723	447 1328 584
	>>sc-miR-49-3p	L596_g15762.t1	424	-50.29	143	-21.15	8191410	22	1523	773 552 1037
	>>sc-miR-86-5p	L596_g7321.t1	424	-33.7	143	-15.85	9448769	24	1506	584 1290 1183
	>>sc-miR-86-5p	L596_g7321.t2	424	-33.7	143	-15.85	9454318	24	1506	584 1290 1183
	>>sc-miR-111-5p	L596_g14496.t1	423	-49.18	142	-16.84	597103	22	1319	660 488 799
	>>sc-miR-119	L596_g22493.t1	423	-45.35	143	-19.19	888253	21	432	117 231 407
	>>sc-miR-1-3p	L596_g20950.t1	423	-41.04	141	-13.68	1598939	21	1690	197 624 685
	>>sc-miR-17	L596_g26113.t1	423	-37.67	141	-13.53	2577300	21	311	225 240 270
	>>sc-miR-170-5p	L596_g10295.t1	423	-46.65	143	-17.64	2613354	22	1762	1562 228 1402
	>>sc-miR-171	L596_g25724.t1	423	-51.03	142	-20.3	2658548	21	1781	1696 1629 407
	>>sc-miR-177	L596_g14496.t1	423	-49.18	142	-16.84	2774733	22	1319	660 488 799
	>>sc-miR-286	L596_g10295.t1	423	-46.65	143	-17.64	5350946	22	1762	1562 228 1402
	>>sc-miR-320	L596_g12320.t1	423	-68.72	142	-26.99	6691908	23	375	61 266 32
	>>sc-miR-328-5pi	L596_g6853.t1	423	-74.4	141	-24.8	6965519	25	628	36 61 86
	>>sc-miR-329	L596_g21265.t1	423	-65.24	141	-23.06	7014139	23	1314	678 1001 1117
	>>sc-miR-331	L596_g27878.t1	423	-36.6	141	-14.97	7118463	24	1445	87 850 1360
	>>sc-miR-350-5p	L596_g11170.t1	423	-64.41	143	-23.32	7842037	22	1404	1046 306 336
	>>sc-miR-768	L596_g16439.t1	423	-45.08	141	-18.8	8937546	24	1445	149 641 1225
	>>sc-miR-769	L596_g11563.t2	423	-56.79	143	-20.92	8961307	21	1760	1388 215 1424
	>>sc-miR-92	L596_g728.t1	423	-42.74	143	-14.78	9698121	22	1218	415 462 560
	>>sc-miR-101-5pii	L596_g15120.t1	422	-63.84	141	-27.39	192136	22	1693	1048 1599 625
	>>sc-miR-11	L596_g22892.t2	422	-50.81	142	-18.28	478353	22	1619	1119 118 179
	>>sc-miR-11	L596_g22892.t1	422	-50.81	142	-18.28	479044	22	1433	1119 118 179
	>>sc-miR-203	L596_g16488.t1	422	-44.63	142	-15.81	3583233	21	1288	719 1086 1210
	>>sc-miR-21	L596_g7950.t1	422	-45.12	141	-16.38	3910841	23	904	1 824 791
	>>sc-miR-284	L596_g2039.t1	422	-41.63	141	-19.28	5333537	20	1734	1323 1339 977
	>>sc-miR-301-3p	L596_g26633.t1	422	-55.38	142	-20.16	5938648	22	1358	673 690 707
	>>sc-miR-301-5pii	L596_g15120.t1	422	-65.51	141	-24.5	5978410	22	1693	1048 1599 625
	>>sc-miR-345	L596_g16363.t1	422	-72.35	142	-28.43	7569358	23	1636	1319 301 394
	>>sc-miR-149-5p	L596_g387.t1	421	-58.2	141	-20.52	1955923	23	528	1 11 40
	>>sc-miR-274	L596_g20248.t2	421	-46.69	141	-19.09	5049661	22	1635	447 132 966
	>>sc-miR-96	L596_g7321.t1	421	-49.7	141	-23.56	9884295	22	1506	531 893 1464
	>>sc-miR-96	L596_g7321.t2	421	-49.7	141	-23.56	9889844	22	1506	531 893 1464
	>>sc-miR-125	L596_g19829.t1	420	-31.34	140	-12.41	1162432	22	665	76 308 549
	>>sc-miR-125	L596_g19829.t3	420	-31.34	140	-12.41	1165062	22	665	76 308 549
	>>sc-miR-125	L596_g19829.t2	420	-31.34	140	-12.41	1167826	22	665	76 308 549
	>>sc-miR-184	L596_g11170.t1	420	-56.48	140	-19.03	3020142	23	1404	290 310 340
	>>sc-miR-184	L596_g18664.t1	420	-58.16	140	-20.1	3033337	23	549	170 190 210
	>>sc-miR-215	L596_g17117.t1	420	-36.55	140	-12.32	4053129	22	992	499 648 804
	>>sc-miR-295-3p	L596_g15586.t1	420	-55.42	140	-20.35	5670212	21	1256	356 588 612
	>>sc-miR-295-3p	L596_g19998.t1	420	-56.67	140	-19.08	5681226	21	315	92 101 110
	>>sc-miR-301-3p	L596_g14090.t1	420	-34.05	140	-11.37	5915710	22	336	1 38 79
	>>sc-miR-318-5p	L596_g26852.t1	420	-44.55	140	-16.11	6624377	20	1769	945 1094 1310
	>>sc-miR-349-3pi	L596_g27846.t1	420	-30.91	140	-10.43	7737385	22	750	110 242 377
	>>sc-miR-349-3pi	L596_g27846.t2	420	-30.91	140	-10.43	7743134	22	750	110 242 377
	>>sc-miR-349-3piii	L596_g27846.t1	420	-30.91	140	-10.43	7799603	23	750	109 241 376
	>>sc-miR-349-3piii	L596_g27846.t2	420	-30.91	140	-10.43	7805352	23	750	109 241 376
	>>sc-miR-101-3pi	L596_g18628.t1	400	-100.22	200	-50.11	112549	22	535	118 248
	>>sc-miR-111-3pi	L596_g18628.t1	400	-100.22	200	-50.11	548075	22	535	118 248
	>>sc-miR-343	L596_g18628.t1	400	-100.22	200	-50.11	7485382	22	535	118 248
	>>sc-miR-315	L596_g18628.t1	390	-76.96	195	-38.48	6489894	21	535	119 249
	>>sc-miR-101-5pii	L596_g5091.t2	384	-85.24	192	-42.74	206736	22	1526	632 1303
	>>sc-miR-101-5pii	L596_g5091.t1	384	-85.24	192	-42.74	213494	22	1526	632 1303
	>>sc-miR-156	L596_g5091.t2	384	-82.12	200	-47.22	2104385	22	1526	1303 632
	>>sc-miR-156	L596_g5091.t1	384	-82.12	200	-47.22	2111143	22	1526	1303 632
	>>sc-miR-301-5pii	L596_g5091.t2	384	-81.44	192	-41.59	5993010	22	1526	632 1303
	>>sc-miR-301-5pii	L596_g5091.t1	384	-81.44	192	-41.59	5999768	22	1526	632 1303
	>>sc-miR-26-3p	L596_g18628.t1	380	-86.24	190	-43.12	4965553	22	535	115 245
	>>sc-miR-350-3p	L596_g15030.t1	379	-83.16	192	-45.5	7816557	22	759	500 572
	>>sc-miR-300	L596_g18628.t1	378	-86.12	189	-43.06	5898823	23	535	113 243
	>>sc-miR-111-5p	L596_g5091.t2	376	-75.84	188	-38.79	611153	22	1526	632 1303
	>>sc-miR-111-5p	L596_g5091.t1	376	-75.84	188	-38.79	617911	22	1526	632 1303
	>>sc-miR-177	L596_g5091.t2	376	-75.84	188	-38.79	2788783	22	1526	632 1303
	>>sc-miR-177	L596_g5091.t1	376	-75.84	188	-38.79	2795541	22	1526	632 1303
	>>sc-miR-314-5p	L596_g5091.t2	376	-76.32	188	-39.03	6459645	22	1526	632 1303
	>>sc-miR-314-5p	L596_g5091.t1	376	-76.32	188	-39.03	6466403	22	1526	632 1303
	>>sc-miR-350-3p	L596_g18628.t1	376	-89.14	188	-44.57	7827581	22	535	118 248
	>>sc-miR-141-3p	L596_g18628.t1	374	-84.56	187	-42.28	1699108	22	535	115 245
	>>sc-miR-275-3pi	L596_g18628.t1	374	-86.22	187	-43.11	5089989	22	535	113 243
	>>sc-miR-333	L596_g18628.t1	374	-86.22	187	-43.11	7174292	22	535	113 243
	>>sc-miR-101-3pi	L596_g22130.t1	370	-81.47	200	-50.11	108093	22	1532	1243 631
	>>sc-miR-111-3pi	L596_g22130.t1	370	-81.47	200	-50.11	543619	22	1532	1243 631
	>>sc-miR-343	L596_g22130.t1	370	-81.47	200	-50.11	7480926	22	1532	1243 631
	>>sc-miR-106	L596_g11471.t1	369	-92.47	205	-55.9	344012	23	1090	1058 1023
	>>sc-miR-300	L596_g18024.t2	369	-89.94	205	-56.08	5886425	23	1707	181 725
	>>sc-miR-757	L596_g27683.t1	368	-58.26	189	-31.38	8609148	23	529	146 36
	>>sc-miR-101-5pi	L596_g21096.t1	367	-74.49	200	-45.69	169194	22	181	143 1
	>>sc-miR-275-3pii	L596_g21481.t1	367	-76.27	205	-51.77	5113336	23	732	167 510
	>>sc-miR-301-5pi	L596_g21096.t1	367	-74.49	200	-45.69	5955468	22	181	143 1
	>>sc-miR-101-5pi	L596_g19366.t1	366	-80.99	200	-45.69	172468	22	426	317 283
	>>sc-miR-301-5pi	L596_g19366.t1	366	-80.99	200	-45.69	5958742	22	426	317 283
	>>sc-miR-350-3p	L596_g2776.t1	366	-75.14	183	-37.57	7831761	22	479	21 64
	>>sc-miR-275-3pii	L596_g18629.t1	365	-90.95	205	-50.64	5116536	23	508	155 7
	>>sc-miR-315	L596_g22130.t1	365	-74.06	195	-38.48	6485438	21	1532	1244 632
	>>sc-miR-316	L596_g18628.t1	364	-74.98	182	-37.49	6521003	22	535	115 245
	>>sc-miR-278	L596_g20248.t2	362	-65.47	200	-40.87	5142988	22	1635	1478 1554
	>>sc-miR-106	L596_g15030.t1	361	-73.21	205	-45.68	350397	23	759	606 572
	>>sc-miR-300	L596_g15281.t1	361	-86.29	205	-54.51	5888493	23	401	235 268
	>>sc-miR-202-3p	L596_g18628.t1	360	-91.06	180	-45.53	3534539	22	535	116 246
	>>sc-miR-26-3p	L596_g18024.t2	360	-78.98	200	-52.21	4953155	22	1707	183 722
	>>sc-miR-301-3p	L596_g18628.t1	360	-80.96	180	-40.48	5929932	22	535	118 248
	>>sc-miR-329	L596_g23340.t1	359	-72.56	205	-44.72	7013499	23	312	108 86
	>>sc-miR-329	L596_g23340.t2	359	-72.56	205	-44.72	7017814	23	312	108 86
	>>sc-miR-101-3pi	L596_g15030.t1	358	-71.95	180	-38.13	101525	22	759	500 572
	>>sc-miR-101-3pi	L596_g19942.t1	358	-76.99	191	-41.73	110872	22	583	206 83
	>>sc-miR-108	L596_g19366.t1	358	-69.93	187	-41.52	421340	22	426	280 316
	>>sc-miR-111-3pi	L596_g15030.t1	358	-71.95	180	-38.13	537051	22	759	500 572
	>>sc-miR-111-3pi	L596_g19942.t1	358	-76.99	191	-41.73	546398	22	583	206 83
	>>sc-miR-161	L596_g18628.t1	358	-86.8	179	-43.4	2290179	23	535	115 245
	>>sc-miR-343	L596_g15030.t1	358	-71.95	180	-38.13	7474358	22	759	500 572
	>>sc-miR-343	L596_g19942.t1	358	-76.99	191	-41.73	7483705	22	583	206 83
	>>sc-miR-106	L596_g13465.t1	357	-81.07	205	-55.9	345318	23	66	34 1
	>>sc-miR-275-3pi	L596_g21481.t1	357	-75.46	200	-50.74	5082227	22	732	167 510
	>>sc-miR-333	L596_g21481.t1	357	-75.46	200	-50.74	7166530	22	732	167 510
	>>sc-miR-315	L596_g15030.t1	356	-65.56	178	-34.96	6478870	21	759	501 573
	>>sc-miR-315	L596_g19942.t1	356	-80.05	191	-47.19	6488217	21	583	207 85
	>>sc-miR-352	L596_g10961.t1	356	-58.12	197	-33.05	7902362	23	1712	1159 1209
	>>sc-miR-26-3p	L596_g19164.t1	355	-65.11	179	-33.17	4957214	22	1061	95 62
	>>sc-miR-350-3p	L596_g22130.t1	354	-75.93	188	-44.57	7823125	22	1532	1243 632
	>>sc-miR-111-5p	L596_g18629.t1	353	-65.77	192	-40.19	605731	22	508	47 254
	>>sc-miR-177	L596_g18629.t1	353	-65.77	192	-40.19	2783361	22	508	47 254
	>>sc-miR-26-3p	L596_g18532.t1	353	-71.54	187	-42.69	4959424	22	447	186 367
	>>sc-miR-314-5p	L596_g18629.t1	353	-65.66	192	-38.71	6454223	22	508	47 254
	>>sc-miR-101-3pii	L596_g18532.t1	352	-70.77	187	-43.27	137529	22	447	187 368
	>>sc-miR-111-3pii	L596_g18532.t1	352	-70.77	187	-43.27	573055	22	447	187 368
	>>sc-miR-159	L596_g7194.t1	352	-50.81	181	-25.64	2204059	23	1770	965 919
	>>sc-miR-275-3pii	L596_g1693.t1	352	-72.2	179	-37.19	5108656	23	1246	842 1013
	>>sc-miR-300	L596_g18532.t1	352	-76.39	189	-46.56	5892694	23	447	184 365
	>>sc-miR-350-5p	L596_g5091.t2	352	-77.28	176	-39.51	7859550	22	1526	632 1303
	>>sc-miR-350-5p	L596_g5091.t1	352	-77.28	176	-39.51	7866308	22	1526	632 1303
	>>sc-miR-101-3pii	L596_g1693.t1	351	-74.24	178	-39.21	131216	22	1246	842 1011
	>>sc-miR-111-3pii	L596_g1693.t1	351	-74.24	178	-39.21	566742	22	1246	842 1011
	>>sc-miR-192	L596_g10490.t1	351	-66.82	205	-46.95	3204835	23	842	595 477
	>>sc-miR-275-3pi	L596_g13427.t1	351	-67.16	196	-47.58	5075119	22	895	96 167
	>>sc-miR-275-3pi	L596_g19164.t1	351	-63.53	176	-31.98	5081650	22	1061	62 96
	>>sc-miR-333	L596_g13427.t1	351	-67.16	196	-47.58	7159422	22	895	96 167
	>>sc-miR-333	L596_g19164.t1	351	-63.53	176	-31.98	7165953	22	1061	62 96
	>>sc-miR-101-3pi	L596_g2776.t1	350	-67.44	175	-33.72	116729	22	479	21 64
	>>sc-miR-111-3pi	L596_g2776.t1	350	-67.44	175	-33.72	552255	22	479	21 64
	>>sc-miR-315	L596_g2776.t1	350	-76.84	175	-38.42	6494074	21	479	22 65
	>>sc-miR-343	L596_g2776.t1	350	-67.44	175	-33.72	7489562	22	479	21 64
	>>sc-miR-101-3pi	L596_g18532.t1	349	-72.53	195	-44.08	106420	22	447	189 370
	>>sc-miR-101-3pi	L596_g5091.t2	349	-68.89	196	-47.76	113409	22	1526	1268 268
	>>sc-miR-101-3pi	L596_g5091.t1	349	-68.89	196	-47.76	120167	22	1526	1268 268
	>>sc-miR-101-5pii	L596_g18629.t1	349	-62.65	196	-43.9	201314	22	508	47 254
	>>sc-miR-111-3pi	L596_g18532.t1	349	-72.53	195	-44.08	541946	22	447	189 370
	>>sc-miR-111-3pi	L596_g5091.t2	349	-68.89	196	-47.76	548935	22	1526	1268 268
	>>sc-miR-111-3pi	L596_g5091.t1	349	-68.89	196	-47.76	555693	22	1526	1268 268
	>>sc-miR-275-3pii	L596_g18532.t1	349	-70.23	192	-44.18	5114969	23	447	184 368
	>>sc-miR-301-5pii	L596_g18629.t1	349	-66.26	196	-42.99	5987588	22	508	47 254
	>>sc-miR-342	L596_g19366.t1	349	-86.45	195	-47.99	7451974	22	426	321 286
	>>sc-miR-343	L596_g18532.t1	349	-72.53	195	-44.08	7479253	22	447	189 370
	>>sc-miR-343	L596_g5091.t2	349	-68.89	196	-47.76	7486242	22	1526	1268 268
	>>sc-miR-343	L596_g5091.t1	349	-68.89	196	-47.76	7493000	22	1526	1268 268
	>>sc-miR-147	L596_g18628.t1	348	-64.26	174	-32.13	1854653	22	535	115 245
	>>sc-miR-101-3pi	L596_g22492.t1	347	-66.37	200	-47.25	110926	22	927	182 249
	>>sc-miR-111-3pi	L596_g22492.t1	347	-66.37	200	-47.25	546452	22	927	182 249
	>>sc-miR-151	L596_g21481.t1	347	-65.78	187	-41.53	2033545	22	732	167 510
	>>sc-miR-343	L596_g22492.t1	347	-66.37	200	-47.25	7483759	22	927	182 249
	>>sc-miR-346	L596_g21481.t1	347	-66.72	188	-42.54	7633165	23	732	166 510
	>>sc-miR-101-3pii	L596_g21481.t1	346	-64.47	186	-40.16	135896	22	732	167 511
	>>sc-miR-101-5pi	L596_g16463.t1	346	-67.14	200	-45.69	161490	22	372	11 246
	>>sc-miR-111-3pii	L596_g21481.t1	346	-64.47	186	-40.16	571422	22	732	167 511
	>>sc-miR-151	L596_g1693.t1	346	-65.51	178	-34.27	2028865	22	1246	842 1011
	>>sc-miR-151	L596_g18532.t1	346	-63.7	184	-34.56	2035178	22	447	187 368
	>>sc-miR-26-3p	L596_g21481.t1	346	-67.65	191	-43.12	4957791	22	732	166 510
	>>sc-miR-26-3p	L596_g22492.t1	346	-84.8	200	-52.21	4963930	22	927	179 212
	>>sc-miR-301-5pi	L596_g16463.t1	346	-67.14	200	-45.69	5947764	22	372	11 246
	>>sc-miR-350-3p	L596_g19942.t1	346	-70.68	181	-37.69	7825904	22	583	206 84
	>>sc-miR-101-3pi	L596_g22276.t1	345	-71.87	195	-41.88	108578	22	1391	180 1115
	>>sc-miR-111-3pi	L596_g22276.t1	345	-71.87	195	-41.88	544104	22	1391	180 1115
	>>sc-miR-26-3p	L596_g6571.t1	345	-69.51	175	-37.01	4973806	22	1291	199 2
	>>sc-miR-300	L596_g19164.t1	345	-66.61	174	-35.7	5890484	23	1061	93 60
	>>sc-miR-343	L596_g22276.t1	345	-71.87	195	-41.88	7481411	22	1391	180 1115
	>>sc-miR-346	L596_g18024.t2	345	-80.22	197	-48.86	7628529	23	1707	183 721
	>>sc-miR-346	L596_g19942.t1	345	-67.54	180	-36.99	7639250	23	583	203 80
	>>sc-miR-346	L596_g9788.t1	345	-59.2	177	-30.09	7652456	23	1211	936 795
	>>sc-miR-101-5pi	L596_g19876.t1	344	-64.88	192	-45.9	166119	22	241	4 204
	>>sc-miR-141-3p	L596_g18024.t2	344	-66.83	184	-39.58	1686710	22	1707	183 722
	>>sc-miR-275-3pi	L596_g18024.t2	344	-80.16	186	-43.2	5077591	22	1707	184 726
	>>sc-miR-275-3pii	L596_g19942.t1	344	-73.97	188	-41.83	5119421	23	583	201 76
	>>sc-miR-300	L596_g10556.t1	344	-77.32	189	-43.06	5880549	23	642	394 426
	>>sc-miR-300	L596_g21096.t1	344	-77.32	189	-43.06	5893250	23	181	105 137
	>>sc-miR-301-5pi	L596_g19876.t1	344	-64.88	192	-45.9	5952393	22	241	4 204
	>>sc-miR-315	L596_g18532.t1	344	-71.74	195	-49.54	6483765	21	447	190 371
	>>sc-miR-315	L596_g5091.t2	344	-56.24	191	-36.13	6490754	21	1526	1269 269
	>>sc-miR-315	L596_g5091.t1	344	-56.24	191	-36.13	6497512	21	1526	1269 269
	>>sc-miR-316	L596_g18024.t2	344	-71.49	192	-46.58	6508605	22	1707	183 722
	>>sc-miR-333	L596_g18024.t2	344	-80.16	186	-43.2	7161894	22	1707	184 726
	>>sc-miR-345	L596_g10950.t1	344	-69.47	173	-35.56	7560377	23	1701	1362 1322
	>>sc-miR-774	L596_g27098.t1	344	-66.28	174	-34.62	9109480	23	1520	1139 415
	>>sc-miR-101-3pii	L596_g18024.t2	343	-73.59	195	-42.93	131260	22	1707	184 723
	>>sc-miR-111-3pii	L596_g18024.t2	343	-73.59	195	-42.93	566786	22	1707	184 723
	>>sc-miR-26-3p	L596_g13427.t1	343	-65.15	183	-44.07	4950683	22	895	93 167
	>>sc-miR-101-5pi	L596_g10567.t1	342	-65.88	200	-45.69	156565	22	1780	311 1664
	>>sc-miR-108	L596_g10761.t1	342	-80.21	174	-48.12	405621	22	1180	91 275
	>>sc-miR-161	L596_g15030.t1	342	-68.81	183	-37.47	2279155	23	759	497 566
	>>sc-miR-26-3p	L596_g9755.t1	342	-60.71	175	-31.74	4976153	22	805	330 766
	>>sc-miR-26-3p	L596_g9755.t2	342	-60.71	175	-31.74	4977129	22	1008	330 766
	>>sc-miR-275-3pi	L596_g1693.t1	342	-70.14	174	-36.16	5077547	22	1246	842 1013
	>>sc-miR-275-3pi	L596_g3287.t1	342	-70.97	187	-45.48	5094088	22	437	170 318
	>>sc-miR-275-3pi	L596_g3287.t2	342	-70.97	187	-45.48	5098051	22	437	170 318
	>>sc-miR-275-3pi	L596_g9755.t1	342	-60.57	175	-32.56	5100589	22	805	330 766
	>>sc-miR-275-3pi	L596_g9755.t2	342	-60.57	175	-32.56	5101565	22	1008	330 766
	>>sc-miR-275-3pii	L596_g18024.t2	342	-81.02	191	-44.23	5108700	23	1707	184 726
	>>sc-miR-300	L596_g11471.t1	342	-77.78	189	-46.56	5881414	23	1090	1018 1051
	>>sc-miR-300	L596_g1251.t1	342	-67.62	176	-35.49	5883525	23	90	55 69
	>>sc-miR-301-5pi	L596_g10567.t1	342	-65.88	200	-45.69	5942839	22	1780	311 1664
	>>sc-miR-333	L596_g1693.t1	342	-70.14	174	-36.16	7161850	22	1246	842 1013
	>>sc-miR-333	L596_g3287.t1	342	-70.97	187	-45.48	7178391	22	437	170 318
	>>sc-miR-333	L596_g3287.t2	342	-70.97	187	-45.48	7182354	22	437	170 318
	>>sc-miR-333	L596_g9755.t1	342	-60.57	175	-32.56	7184892	22	805	330 766
	>>sc-miR-333	L596_g9755.t2	342	-60.57	175	-32.56	7185868	22	1008	330 766
	>>sc-miR-101-3pii	L596_g18629.t1	341	-79.87	186	-40.55	139096	22	508	155 10
	>>sc-miR-111-3pii	L596_g18629.t1	341	-79.87	186	-40.55	574622	22	508	155 10
	>>sc-miR-147	L596_g18532.t1	341	-57.58	179	-33.64	1848524	22	447	186 367
	>>sc-miR-26-3p	L596_g1693.t1	341	-74.28	173	-38.7	4953111	22	1246	841 1010
	>>sc-miR-275-3pii	L596_g13427.t1	341	-70.04	201	-48.61	5106228	23	895	96 167
	>>sc-miR-275-3pii	L596_g19164.t1	341	-64.36	181	-33.01	5112759	23	1061	62 96
	>>sc-miR-346	L596_g1693.t1	341	-69.78	171	-35.15	7628485	23	1246	844 1013
	>>sc-miR-101-3pi	L596_g18024.t2	340	-62.1	200	-47.19	100151	22	1707	186 249
	>>sc-miR-101-3pii	L596_g19942.t1	340	-71.03	183	-40.92	141981	22	583	204 81
	>>sc-miR-111-3pi	L596_g18024.t2	340	-62.1	200	-47.19	535677	22	1707	186 249
	>>sc-miR-111-3pii	L596_g19942.t1	340	-71.03	183	-40.92	577507	22	583	204 81
	>>sc-miR-220	L596_g3659.t1	340	-64.9	180	-38.69	4287261	22	237	140 161
	>>sc-miR-295-3p	L596_g27883.t2	340	-57.68	170	-28.84	5683680	21	1712	550 744
	>>sc-miR-295-3p	L596_g27883.t1	340	-57.68	170	-28.84	5686973	21	543	200 394
	>>sc-miR-315	L596_g22276.t1	340	-68.52	195	-47.47	6485923	21	1391	181 1116
	>>sc-miR-315	L596_g22492.t1	340	-55.26	195	-38.48	6488271	21	927	183 250
	>>sc-miR-343	L596_g18024.t2	340	-62.1	200	-47.19	7472984	22	1707	186 249
	>>sc-miR-108	L596_g11471.t1	339	-76.53	171	-48.12	406230	22	1090	1055 1020
	>>sc-miR-141-3p	L596_g6571.t1	339	-63.05	171	-32.2	1707361	22	1291	2 203
	>>sc-miR-147	L596_g26110.t2	339	-52.29	171	-27.16	1857764	22	1754	1166 833
	>>sc-miR-151	L596_g18024.t2	339	-67.34	192	-42.59	2028909	22	1707	184 723
	>>sc-miR-151	L596_g18683.t1	339	-68.17	184	-35.03	2036732	22	477	259 292
	>>sc-miR-151	L596_g18629.t1	339	-71.4	187	-40.79	2036745	22	508	155 10
	>>sc-miR-26-3p	L596_g3287.t1	339	-63.55	183	-40.33	4969652	22	437	169 319
	>>sc-miR-26-3p	L596_g3287.t2	339	-63.55	183	-40.33	4973615	22	437	169 319
	>>sc-miR-275-3pi	L596_g18532.t1	339	-68.17	187	-43.15	5083860	22	447	184 368
	>>sc-miR-275-3pii	L596_g18683.t1	339	-69.79	183	-36.67	5116523	23	477	259 292
	>>sc-miR-301-3p	L596_g28065.t3	339	-46.21	170	-23.12	5934921	22	1429	136 40
	>>sc-miR-301-3p	L596_g28065.t1	339	-46.21	170	-23.12	5935429	22	1429	136 40
	>>sc-miR-316	L596_g19164.t1	339	-55	171	-27.54	6512664	22	1061	95 62
	>>sc-miR-333	L596_g18532.t1	339	-68.17	187	-43.15	7168163	22	447	184 368
	>>sc-miR-101-3pi	L596_g8415.t1	338	-60.27	195	-44.08	119937	22	1286	864 595
	>>sc-miR-101-3pii	L596_g19164.t1	338	-65.39	181	-32.97	135319	22	1061	63 96
	>>sc-miR-101-3pii	L596_g9788.t1	338	-57.74	172	-29.34	155187	22	1211	797 937
	>>sc-miR-111-3pi	L596_g8415.t1	338	-60.27	195	-44.08	555463	22	1286	864 595
	>>sc-miR-111-3pii	L596_g19164.t1	338	-65.39	181	-32.97	570845	22	1061	63 96
	>>sc-miR-111-3pii	L596_g9788.t1	338	-57.74	172	-29.34	590713	22	1211	797 937
	>>sc-miR-120	L596_g5091.t2	338	-69.59	169	-35.07	1015570	23	1526	632 1303
	>>sc-miR-120	L596_g5091.t1	338	-69.59	169	-35.07	1022328	23	1526	632 1303
	>>sc-miR-254-3p	L596_g18532.t1	338	-57.56	176	-29.87	4772770	22	447	187 368
	>>sc-miR-275-3pi	L596_g26094.t1	338	-71.72	180	-40.04	5099528	22	1750	974 936
	>>sc-miR-275-3pii	L596_g12885.t1	338	-58.49	171	-29.36	5106915	23	404	151 339
	>>sc-miR-300	L596_g13427.t1	338	-67.68	183	-43.72	5883953	23	895	91 165
	>>sc-miR-300	L596_g4825.t1	338	-72.17	183	-44.41	5900446	23	310	128 280
	>>sc-miR-332	L596_g9175.t1	338	-51.22	169	-25.61	7154070	24	675	456 608
	>>sc-miR-333	L596_g26094.t1	338	-71.72	180	-40.04	7183831	22	1750	974 936
	>>sc-miR-343	L596_g8415.t1	338	-60.27	195	-44.08	7492770	22	1286	864 595
	>>sc-miR-350-3p	L596_g5091.t2	338	-63.35	184	-42.22	7828441	22	1526	1268 269
	>>sc-miR-350-3p	L596_g5091.t1	338	-63.35	184	-42.22	7835199	22	1526	1268 269
	>>sc-miR-97	L596_g23919.t1	338	-39.77	169	-20.16	9906281	23	636	146 392
	>>sc-miR-106	L596_g8415.t1	337	-85.47	173	-48.9	368809	23	1286	897 864
	>>sc-miR-106	L596_g26734.t1	337	-85.28	173	-50.06	371323	23	356	159 124
	>>sc-miR-147	L596_g10761.t1	337	-59.48	179	-33.64	1836635	22	1180	275 1105
	>>sc-miR-26-3p	L596_g10556.t1	337	-74.1	190	-43.12	4947279	22	642	396 429
	>>sc-miR-26-3p	L596_g21096.t1	337	-74.1	190	-43.12	4959980	22	181	107 140
	>>sc-miR-26-3p	L596_g18683.t1	337	-76.99	192	-44.65	4960978	22	477	258 291
	>>sc-miR-300	L596_g10064.t1	337	-72.06	171	-42.03	5879683	23	1560	139 327
	>>sc-miR-315	L596_g8415.t1	337	-66.49	195	-49.54	6497282	21	1286	865 596
	>>sc-miR-316	L596_g18532.t1	337	-64.45	179	-37.06	6514874	22	447	186 367
	>>sc-miR-316	L596_g18629.t1	337	-71.06	178	-36.75	6516441	22	508	154 9
	>>sc-miR-101-3pi	L596_g10761.t1	336	-71.26	195	-44.08	94531	22	1180	278 1115
	>>sc-miR-106	L596_g15281.t1	336	-86.16	173	-50.09	351091	23	401	275 240
	>>sc-miR-111-3pi	L596_g10761.t1	336	-71.26	195	-44.08	530057	22	1180	278 1115
	>>sc-miR-122	L596_g17811.t1	336	-33.61	168	-19.06	1063563	22	1519	228 658
	>>sc-miR-147	L596_g18024.t2	336	-63.5	184	-39.37	1842255	22	1707	183 722
	>>sc-miR-147	L596_g19164.t1	336	-53.07	168	-27.76	1846314	22	1061	62 97
	>>sc-miR-159	L596_g18845.t1	336	-47.82	189	-35.75	2191421	23	1538	943 1234
	>>sc-miR-200	L596_g2670.t1	336	-35.04	170	-17.76	3480939	22	550	78 9
	>>sc-miR-220	L596_g27572.t1	336	-58.22	188	-37.34	4285235	22	1224	615 237
	>>sc-miR-220	L596_g27572.t3	336	-58.22	188	-37.34	4286419	22	1224	615 237
	>>sc-miR-220	L596_g27572.t4	336	-58.22	188	-37.34	4289415	22	1224	615 237
	>>sc-miR-300	L596_g1574.t2	336	-66.96	169	-34.37	5885624	23	1598	94 347
	>>sc-miR-315	L596_g10761.t1	336	-76.66	195	-49.54	6471876	21	1180	279 1116
	>>sc-miR-343	L596_g10761.t1	336	-71.26	195	-44.08	7467364	22	1180	278 1115
	>>sc-miR-350-3p	L596_g15071.t1	336	-57.45	187	-43.17	7813713	22	1686	180 591
	>>sc-miR-68	L596_g7622.t2	336	-54.46	176	-28.46	8389773	22	1743	1484 1344
	>>sc-miR-93-3pii	L596_g7622.t2	336	-53.89	168	-28.45	9758569	22	1743	1344 1484
	>>sc-miR-120	L596_g13756.t1	335	-60.62	177	-34.92	998539	23	799	68 94
	>>sc-miR-122	L596_g21931.t2	335	-44.63	169	-25.9	1072964	22	1716	687 167
	>>sc-miR-151	L596_g19942.t1	335	-58.39	180	-32.21	2039630	22	583	204 82
	>>sc-miR-26-3p	L596_g19942.t1	335	-69.42	183	-40.34	4963876	22	583	203 80
	>>sc-miR-300	L596_g19942.t1	335	-77.68	185	-44.21	5897146	23	583	201 73
	>>sc-miR-315	L596_g18024.t2	335	-54.09	195	-43.16	6477496	21	1707	187 250
	>>sc-miR-316	L596_g19942.t1	335	-66.71	175	-35.86	6519326	22	583	203 80
	>>sc-miR-346	L596_g18629.t1	335	-77.19	183	-41.8	7636365	23	508	154 9
	>>sc-miR-350-3p	L596_g18532.t1	335	-63.39	185	-40.04	7821452	22	447	189 369
	>>sc-miR-350-3p	L596_g22492.t1	335	-61.29	188	-41.71	7825958	22	927	182 249
	>>sc-miR-57-5p	L596_g11945.t1	335	-58.25	168	-31.02	8308252	25	1484	1088 1175
	>>sc-miR-11	L596_g20189.t1	334	-44.76	167	-22.38	484769	22	1792	835 928
	>>sc-miR-125	L596_g26981.t1	334	-30.74	169	-15.4	1175965	22	1489	956 1253
	>>sc-miR-147	L596_g13427.t1	334	-56.59	178	-37.46	1839783	22	895	95 167
	>>sc-miR-147	L596_g21481.t1	334	-58.88	175	-34.44	1846891	22	732	166 510
	>>sc-miR-147	L596_g9755.t1	334	-54.53	167	-29.61	1865253	22	805	330 766
	>>sc-miR-147	L596_g9755.t2	334	-54.53	167	-29.61	1866229	22	1008	330 766
	>>sc-miR-184	L596_g13756.t1	334	-55.71	173	-31.71	3020624	23	799	68 93
	>>sc-miR-220	L596_g19164.t1	334	-60.77	188	-42.93	4272816	22	1061	32 588
	>>sc-miR-254-3p	L596_g19942.t1	334	-54.91	184	-32.48	4777222	22	583	204 82
	>>sc-miR-275-3pi	L596_g11471.t1	334	-73.79	187	-43.15	5072580	22	1090	1018 1054
	>>sc-miR-275-3pi	L596_g19942.t1	334	-71.91	183	-40.8	5088312	22	583	201 76
	>>sc-miR-275-3pii	L596_g19300.t1	334	-56.83	169	-28.51	5114401	23	637	179 6
	>>sc-miR-275-3pii	L596_g9788.t1	334	-58.43	168	-30.03	5132627	23	1211	796 936
	>>sc-miR-316	L596_g21481.t1	334	-57.82	183	-37.49	6513241	22	732	166 510
	>>sc-miR-316	L596_g6571.t1	334	-60.46	168	-30.81	6529256	22	1291	203 2
	>>sc-miR-333	L596_g11471.t1	334	-73.79	187	-43.15	7156883	22	1090	1018 1054
	>>sc-miR-333	L596_g19942.t1	334	-71.91	183	-40.8	7172615	22	583	201 76
	>>sc-miR-346	L596_g19300.t1	334	-56.13	171	-29.16	7634230	23	637	7 178
	>>sc-miR-350-3p	L596_g21481.t1	334	-73.39	187	-43.17	7819819	22	732	169 513
	>>sc-miR-101-3pi	L596_g3888.t1	333	-61.72	188	-40.76	118036	22	676	95 501
	>>sc-miR-101-3pii	L596_g10567.t1	333	-63.87	188	-39.53	125456	22	1780	276 588
	>>sc-miR-111-3pi	L596_g3888.t1	333	-61.72	188	-40.76	553562	22	676	95 501
	>>sc-miR-111-3pii	L596_g10567.t1	333	-63.87	188	-39.53	560982	22	1780	276 588
	>>sc-miR-111-5p	L596_g9974.t1	333	-54.93	174	-37.01	621212	22	550	441 250
	>>sc-miR-114	L596_g4331.t3	333	-52.26	173	-29.55	676337	23	1581	46 862
	>>sc-miR-114	L596_g4331.t1	333	-52.26	173	-29.55	676696	23	1581	46 862
	>>sc-miR-120	L596_g23767.t1	333	-62.72	189	-40.03	1008310	23	937	610 727
	>>sc-miR-147	L596_g19942.t1	333	-58.35	175	-31.29	1852976	22	583	203 82
	>>sc-miR-156	L596_g18629.t1	333	-59.68	188	-38.04	2098963	22	508	47 254
	>>sc-miR-177	L596_g9974.t1	333	-54.93	174	-37.01	2798842	22	550	441 250
	>>sc-miR-181	L596_g4331.t3	333	-52.43	173	-29.42	2947294	22	1581	47 863
	>>sc-miR-181	L596_g4331.t1	333	-52.43	173	-29.42	2947653	22	1581	47 863
	>>sc-miR-254-3p	L596_g21481.t1	333	-53.93	179	-34.66	4771137	22	732	167 508
	>>sc-miR-26-3p	L596_g11471.t1	333	-74.88	187	-42.69	4948144	22	1090	1020 1053
	>>sc-miR-26-3p	L596_g13393.t1	333	-72.12	176	-42.65	4950518	22	375	134 223
	>>sc-miR-26-3p	L596_g15071.t1	333	-72.2	191	-43.12	4951685	22	1686	177 211
	>>sc-miR-26-3p	L596_g6237.t1	333	-68.19	179	-35.22	4970802	22	1378	478 1281
	>>sc-miR-27	L596_g6694.t1	333	-50.28	172	-28.67	5030031	22	407	103 258
	>>sc-miR-274	L596_g4331.t3	333	-53.06	173	-29.49	5062706	22	1581	47 863
	>>sc-miR-274	L596_g4331.t1	333	-53.06	173	-29.49	5063065	22	1581	47 863
	>>sc-miR-275-3pi	L596_g10556.t1	333	-71.84	187	-43.11	5071715	22	642	394 430
	>>sc-miR-275-3pi	L596_g21096.t1	333	-71.84	187	-43.11	5084416	22	181	105 141
	>>sc-miR-275-3pi	L596_g22492.t1	333	-74.24	186	-43.2	5088366	22	927	180 213
	>>sc-miR-333	L596_g10556.t1	333	-71.84	187	-43.11	7156018	22	642	394 430
	>>sc-miR-333	L596_g21096.t1	333	-71.84	187	-43.11	7168719	22	181	105 141
	>>sc-miR-333	L596_g22492.t1	333	-74.24	186	-43.2	7172669	22	927	180 213
	>>sc-miR-343	L596_g3888.t1	333	-61.72	188	-40.76	7490869	22	676	95 501
	>>sc-miR-344-3pii	L596_g8509.t1	333	-49.57	168	-26.09	7557857	23	255	107 138
	>>sc-miR-346	L596_g25152.t1	333	-57.82	176	-33.95	7635612	23	1750	1584 467
	>>sc-miR-101-3pi	L596_g1478.t3	332	-58.15	192	-43.24	102654	22	1456	1095 1040
	>>sc-miR-101-3pii	L596_g18683.t1	332	-65	187	-35.37	139083	22	477	259 292
	>>sc-miR-101-3pii	L596_g9755.t1	332	-61.6	172	-31.79	154258	22	805	767 331
	>>sc-miR-101-3pii	L596_g9755.t2	332	-61.6	172	-31.79	155234	22	1008	767 331
	>>sc-miR-111-3pi	L596_g1478.t3	332	-58.15	192	-43.24	538180	22	1456	1095 1040
	>>sc-miR-111-3pii	L596_g18683.t1	332	-65	187	-35.37	574609	22	477	259 292
	>>sc-miR-111-3pii	L596_g9755.t1	332	-61.6	172	-31.79	589784	22	805	767 331
	>>sc-miR-111-3pii	L596_g9755.t2	332	-61.6	172	-31.79	590760	22	1008	767 331
	>>sc-miR-141-3p	L596_g19164.t1	332	-54.45	168	-27.46	1690769	22	1061	62 95
	>>sc-miR-147	L596_g26094.t1	332	-63.83	174	-34.17	1864192	22	1750	973 933
	>>sc-miR-147	L596_g9788.t1	332	-54.37	167	-27.36	1866182	22	1211	796 936
	>>sc-miR-151	L596_g19164.t1	332	-56.32	173	-30.35	2032968	22	1061	63 96
	>>sc-miR-200	L596_g12198.t1	332	-48.83	166	-25.51	3454653	22	630	209 575
	>>sc-miR-220	L596_g1484.t1	332	-59.25	188	-42.93	4267359	22	260	163 184
	>>sc-miR-275-3pi	L596_g6237.t1	332	-63.82	178	-34.64	5095238	22	1378	479 1281
	>>sc-miR-275-3pii	L596_g3287.t1	332	-71.8	192	-46.51	5125197	23	437	170 318
	>>sc-miR-275-3pii	L596_g3287.t2	332	-71.8	192	-46.51	5129160	23	437	170 318
	>>sc-miR-275-3pii	L596_g9755.t1	332	-61.4	172	-32.36	5131698	23	805	766 330
	>>sc-miR-275-3pii	L596_g9755.t2	332	-61.4	172	-32.36	5132674	23	1008	766 330
	>>sc-miR-300	L596_g10567.t1	332	-72.65	177	-38.39	5880621	23	1780	273 305
	>>sc-miR-300	L596_g3888.t1	332	-70.52	177	-35.83	5904310	23	676	90 122
	>>sc-miR-300	L596_g9755.t1	332	-61.35	170	-33.18	5909423	23	805	328 764
	>>sc-miR-300	L596_g9755.t2	332	-61.35	170	-33.18	5910399	23	1008	328 764
	>>sc-miR-333	L596_g6237.t1	332	-63.82	178	-34.64	7179541	22	1378	479 1281
	>>sc-miR-343	L596_g1478.t3	332	-58.15	192	-43.24	7475487	22	1456	1095 1040
	>>sc-miR-94	L596_g18198.t1	332	-51.61	166	-28.12	9779330	21	247	81 217
	>>sc-miR-94	L596_g18198.t2	332	-51.61	166	-28.12	9779819	21	247	81 217
	>>sc-miR-108	L596_g11945.t1	331	-69.06	171	-40.65	406566	22	1484	1291 1256
	>>sc-miR-120	L596_g22914.t2	331	-60.32	185	-37.8	1007275	23	1794	1622 230
	>>sc-miR-120	L596_g22914.t3	331	-60.32	185	-37.8	1010398	23	1692	1652 260
	>>sc-miR-151	L596_g9788.t1	331	-55.17	166	-28.09	2052836	22	1211	797 937
	>>sc-miR-161	L596_g18532.t1	331	-72.1	176	-42.97	2284050	23	447	186 367
	>>sc-miR-254-3p	L596_g18024.t2	331	-61.64	184	-35.72	4766501	22	1707	184 723
	>>sc-miR-26-3p	L596_g9788.t1	331	-57.13	167	-29.05	4977082	22	1211	795 936
	>>sc-miR-275-3pii	L596_g11945.t1	331	-62.56	166	-35.78	5104025	23	1484	1461 1256
	>>sc-miR-297	L596_g17526.t1	331	-44.8	169	-23.08	5764112	22	556	218 444
	>>sc-miR-300	L596_g1693.t1	331	-72.68	168	-37.9	5886381	23	1246	839 1008
	>>sc-miR-314-5p	L596_g23767.t1	331	-66.3	188	-42.95	6452385	22	937	610 871
	>>sc-miR-316	L596_g3287.t1	331	-58.14	175	-34.7	6525102	22	437	169 319
	>>sc-miR-316	L596_g3287.t2	331	-58.14	175	-34.7	6529065	22	437	169 319
	>>sc-miR-338	L596_g13694.t1	331	-49.76	178	-31.96	7315584	22	1689	99 190
	>>sc-miR-346	L596_g18683.t1	331	-71.67	189	-41.3	7636352	23	477	258 291
	>>sc-miR-351	L596_g21316.t1	331	-50.68	169	-29	7883031	23	670	629 201
	>>sc-miR-768	L596_g21316.t1	331	-50.68	169	-29	8940737	24	670	628 200
	>>sc-miR-108	L596_g22492.t1	330	-68.31	174	-38.31	422016	22	927	212 179
	>>sc-miR-141-3p	L596_g19942.t1	330	-63.84	170	-32.99	1697431	22	583	203 80
	>>sc-miR-254-3p	L596_g1693.t1	330	-51.77	170	-27.4	4766457	22	1246	842 1011
[truncated: 229,121+ more rows]

## Sheet: Binding Sites Counts
	Total Binding sites	Binding Site Counts		Positions - binding sites per UTR
	247237	10		1346	439	1295	573	1176	638	1115	1244	1202	1072
		9		42	106	406	496	559	650	713	805	868
		9		41	105	405	495	558	649	712	804	867
		8		745	689	936	655	974	811	616	884
		8		977	574	1287	1395	796	262	354	497
		7		466	413	439	496	663	518	579
		7		696	643	669	726	893	748	809
		7		17	60	122	190	98	157	430
		7		516	461	486	422	437	356	577
		7		65	456	607	315	385	531	118
		6		123	18	61	189	157	98
		6		123	18	61	189	157	98
		6		154	119	15	58	187	428
		6		122	17	60	189	156	98
		6		204	384	347	268	314	287
		6		204	384	347	268	314	287
		6		38	58	150	131	286	78
		6		15	58	189	121	99	156
		6		122	17	60	189	98	156
		6		826	1154	763	888	703	640
		6		1075	1130	573	403	597	510
		6		1075	1130	573	403	597	510
		6		401	327	342	358	373	388
		6		446	1058	529	488	1184	581
		5		897	737	780	820	860
		5		1106	1078	1008	1036	1064
		5		1106	1078	1008	1036	1064
		5		1265	458	262	1502	33
		5		1265	458	262	1502	33
		5		1263	1500	32	456	624
		5		1263	1500	32	456	624
		5		1266	459	1502	35	267
		5		1266	459	1502	35	267
		5		1266	459	1502	35	267
		5		1266	459	1502	35	267
		5		250	550	532	232	298
		5		1263	459	1501	35	265
		5		1263	459	1501	35	265
		5		1266	459	34	1502	266
		5		1266	459	34	1502	266
		5		133	690	1235	536	1080
		5		65	569	458	658	300
		5		712	540	511	554	568
		5		712	540	511	554	568
		5		703	785	890	1050	687
		5		665	371	555	1308	1588
		5		329	70	239	40	53
		5		1392	167	846	244	276
		5		546	303	236	608	646
		5		277	1341	221	1289	1179
		5		143	46	804	131	382
		5		1648	3	1262	1075	1158
		5		1648	3	1262	1075	1158
		5		508	978	204	582	674
		5		831	1164	1461	1316	1571
		5		191	618	679	744	1527
		5		1171	929	322	1003	736
		5		1171	929	322	1003	736
		5		940	137	1233	392	1264
		5		940	137	1233	392	1264
		5		145	322	281	117	459
		5		145	322	281	117	459
		5		678	738	801	863	1201
		5		351	413	903	1460	168
		5		740	572	709	394	477
		5		260	389	1146	135	188
		5		1013	1041	1069	1083	1111
		5		1013	1041	1069	1083	1111
		4		116	246	419	457
		4		116	246	419	457
		4		1265	1502	34	458
		4		1265	1502	34	458
		4		1263	1501	35	459
		4		1263	1501	35	459
		4		1263	1501	35	459
		4		1263	1501	35	459
		4		113	243	418	456
		4		1241	629	665	325
		4		1241	629	665	325
		4		116	246	456	419
		4		1238	626	662	842
		4		273	89	1103	56
		4		1238	628	664	729
		4		1265	458	1502	33
		4		1265	458	1502	33
		4		115	245	418	454
		4		116	246	456	419
		4		18	61	191	123
		4		273	1112	92	56
		4		18	61	189	123
		4		1469	1169	24	836
		4		1469	1169	24	836
		4		1469	1169	24	836
		4		629	1301	1489	1502
		4		629	1301	1489	1502
		4		1240	628	664	324
		4		629	1301	1489	1502
		4		629	1301	1489	1502
		4		1240	628	664	324
		4		1055	1179	1035	1159
		4		1265	1501	34	457
		4		1265	1501	34	457
		4		1241	629	663	729
		4		1265	1502	34	458
		4		1265	1502	34	458
		4		16	59	190	123
		4		16	59	190	123
		4		1266	459	34	266
		4		1266	459	34	266
		4		1470	1170	837	25
		4		11	571	633	671
		4		224	203	397	378
		4		1469	836	1170	24
		4		454	529	1	604
		4		18	61	191	123
		4		206	786	114	477
		4		541	555	569	512
		4		541	555	569	512
		4		18	61	189	122
		4		846	939	734	1092
		4		949	135	985	645
		4		949	135	985	645
		4		454	530	1	604
		4		948	134	984	644
		4		135	645	183	949
		4		946	982	132	1162
		4		1243	1070	631	847
		4		38	841	315	1124
		4		454	529	1	606
		4		544	577	285	1332
		4		454	529	1	606
		4		134	644	182	948
		4		135	641	183	949
		4		948	134	984	1049
		4		708	1014	378	208
		4		708	1014	378	208
		4		268	340	247	319
		4		268	340	247	319
		4		708	1014	378	208
		4		708	1014	378	208
		4		544	933	756	13
		4		650	621	677	555
		4		28	521	46	981
		4		1166	1466	833	1572
		4		1166	1466	833	1572
		4		225	1390	951	1167
		4		256	312	298	281
		4		949	135	983	1049
		4		689	1224	63	1323
		4		689	1224	63	1323
		4		1421	383	1025	115
		4		607	39	473	875
		4		607	39	473	875
		4		385	286	759	666
		4		1254	1458	1286	487
		4		115	245	279	149
		4		36	61	86	11
		4		36	61	86	11
		4		918	1	1669	15
		4		1528	1508	1606	1478
		4		452	528	1	602
		4		255	234	298	629
		4		699	1550	1077	883
		4		433	394	484	344
		4		433	394	484	344
		4		948	984	134	644
		4		446	130	964	281
		4		1040	1080	981	348
		4		806	11	333	966
		4		806	11	333	966
		4		454	606	529	1
		4		1129	255	1632	1000
		4		1129	255	1632	1000
		4		1	8	20	32
		4		1	7	19	31
		4		455	607	530	1
		4		455	607	530	1
		4		66	9	73	109
		4		455	605	531	1
		4		225	616	395	548
		4		225	616	395	548
		4		1295	411	504	955
		4		225	616	395	548
		4		225	616	395	548
		4		40	71	239	329
		4		453	530	606	1
		4		390	1276	1581	362
		4		1472	1528	1602	1506
		4		942	2	759	992
		4		889	105	96	42
		4		1167	261	936	1134
		4		63	277	82	193
		4		982	1041	349	1081
		4		982	1041	349	1081
		4		169	995	718	970
		4		542	513	713	556
		4		542	513	713	556
		4		87	657	479	166
		4		87	657	479	166
		4		1159	1487	384	442
		4		1381	331	1365	699
		4		605	759	452	1
		4		1381	331	1365	699
		4		1122	1452	966	411
		4		1328	180	534	462
		4		1328	180	534	462
		4		1328	180	534	462
		4		629	1264	1488	37
		4		629	1264	1488	37
		4		725	690	840	801
		4		725	690	840	801
		4		725	690	840	801
		4		141	693	558	1331
		4		1085	632	305	1230
		4		931	509	835	914
		4		455	531	605	1
		4		745	926	1139	410
		4		709	1104	1162	896
		4		1118	1302	230	829
		4		616	697	467	829
		4		616	697	467	829
		4		446	24	212	483
		4		1215	1266	1276	1185
		4		1280	508	1453	290
		4		78	256	94	1
		4		47	182	91	18
		4		820	1124	453	639
		4		916	190	435	587
		4		6	102	120	87
		4		575	792	749	455
		4		575	792	749	455
		4		940	137	1227	1264
		4		321	474	1662	1426
		4		995	1165	841	1372
		4		704	917	1159	300
		4		352	325	265	294
		4		940	137	1227	1264
		4		940	137	1227	1264
		4		1057	1181	1037	1162
		4		1321	413	933	1023
		4		28	15	117	210
		4		509	341	15	479
		4		834	766	1546	450
		4		834	766	1546	450
		4		425	606	244	1512
		4		657	1336	734	766
		4		1	7	19	31
		4		1139	1172	575	264
		4		384	633	279	1
		4		384	633	279	1
		4		384	633	279	1
		4		384	633	279	1
		4		1233	137	1264	940
		4		1153	529	1538	595
		4		308	72	900	390
		4		557	1297	657	1049
		4		967	893	606	1181
		4		317	366	472	223
		4		347	396	502	253
		4		931	1546	491	653
		4		48	706	768	364
		4		666	1039	1072	728
		4		288	511	558	990
		4		1718	188	1520	915
		4		994	1164	840	1371
		4		870	1465	1576	981
		4		150	745	856	261
		4		15	99	36	120
		4		701	824	1152	761
		4		399	460	1633	1411
		4		1296	208	1117	615
		4		1444	912	1586	733
		4		1444	912	1586	733
		4		65	141	200	273
		4		600	573	1119	1423
		4		167	546	237	303
		4		522	615	319	1490
		4		1313	168	1367	1267
		4		152	870	688	236
		4		429	1321	981	857
		4		68	83	98	50
		4		28	164	42	178
		4		1228	19	1529	1
		4		1231	973	289	311
		4		636	1594	743	1635
		4		636	1594	743	1635
		4		1719	1521	189	916
		4		1660	1542	1583	1624
		4		191	228	757	336
		4		1042	108	135	680
		4		899	97	370	1179
		4		742	805	867	1133
		4		1042	108	135	680
		4		867	386	1479	1271
		4		696	1653	1	190
		4		350	311	233	404
		4		237	547	167	607
		4		551	201	274	470
		4		13	677	1631	1391
		4		56	653	779	1562
		4		369	661	720	791
		4		16	37	100	121
		4		320	112	226	596
		4		50	192	70	212
		4		769	174	835	1681
		4		12	80	1	64
		4		12	80	1	64
		4		769	174	835	1681
		4		986	810	634	1600
		4		393	458	545	610
		4		121	253	136	268
		4		121	253	136	268
		4		121	253	136	268
		4		121	253	136	268
		4		701	47	363	768
		3		1240	628	664
		3		1238	628	664
		3		1238	628	664
		3		7	152	40
		3		94	205	155
		3		155	7	43
		3		155	7	43
		3		628	1240	664
		3		177	764	210
		3		1304	633	1033
		3		1304	633	1033
		3		1304	633	1033
		3		1304	633	1033
		3		1304	633	1033
		3		1304	633	1033
		3		158	12	79
		3		158	12	79
		3		158	12	79
		3		1240	628	664
		3		159	13	80
		3		164	49	197
		3		1304	633	1034
		3		1304	633	1034
		3		694	559	1332
		3		1304	633	1034
		3		1304	633	1034
		3		273	1106	92
		3		273	1106	92
		3		276	1113	92
		3		276	1113	92
		3		275	1105	91
		3		241	206	84
		3		847	1016	404
		3		847	1013	407
		3		847	1013	407
		3		699	125	790
		3		699	125	790
		3		699	125	790
		3		699	125	790
		3		847	1013	407
		3		698	792	125
		3		698	792	125
		3		276	1113	92
		3		848	1017	408
		3		154	9	42
		3		1241	629	457
		3		275	1112	91
		3		1170	262	937
		3		948	984	134
		3		1170	262	937
		3		948	984	134
		3		699	790	125
		3		699	790	125
		3		44	310	1106
		3		121	330	155
		3		313	799	1666
		3		121	330	155
		3		171	136	288
		3		154	334	121
		3		181	590	1370
		3		181	590	1370
		3		694	559	1332
		3		1166	1466	833
		3		181	590	1370
		3		1331	693	559
		3		948	984	134
		3		175	1611	208
		3		182	592	1371
		3		948	984	134
		3		695	559	1331
		3		695	559	1331
		3		1240	628	1167
		3		1038	1078	979
		3		573	407	236
		3		186	367	266
		3		148	243	283
		3		157	12	79
		3		702	793	126
		3		702	793	126
		3		702	793	126
		3		702	793	126
		3		694	553	1330
		3		142	1	106
		3		1463	1166	833
		3		118	330	154
		3		116	152	328
		3		42	9	154
		3		701	129	792
		3		701	129	792
		3		701	914	290
		3		280	68	81
		3		276	1113	92
		3		701	125	791
		3		701	125	791
		3		1041	981	1080
		3		1041	981	1080
		3		1241	629	321
		3		181	437	9
		3		181	437	9
		3		156	9	42
		3		79	152	47
		3		1040	981	1076
		3		181	437	9
		3		351	421	318
		3		149	244	284
		3		196	328	387
		3		196	328	387
		3		1209	1291	590
		3		1209	1291	590
		3		975	1008	357
		3		700	790	127
		3		700	790	127
		3		450	653	1198
		3		1135	366	1168
		3		1135	366	1168
		3		1040	981	1076
		3		197	1	400
		3		1167	834	1467
		3		1167	834	1467
		3		179	7	435
		3		179	7	435
		3		547	224	615
		3		547	224	615
		3		696	60	135
		3		182	10	438
		3		331	779	1096
		3		808	1301	826
		3		166	51	199
		3		634	862	664
		3		634	862	664
		3		634	862	664
		3		275	1107	91
		3		83	1	43
		3		458	501	809
		3		160	208	291
		3		132	221	165
		3		699	123	789
		3		699	123	789
		3		1006	467	1553
		3		1006	467	1553
		3		1183	147	938
		3		951	1298	1013
		3		300	286	258
		3		1184	148	939
		3		693	558	1331
		3		698	137	62
		3		13	205	1
		3		796	397	668
		3		148	243	283
		3		268	223	1
		3		694	553	1330
		3		68	158	105
		3		128	304	69
		3		680	759	573
		3		694	553	1330
		3		68	158	105
		3		1142	656	1678
		3		639	385	724
		3		1166	833	1463
		3		572	500	1
		3		650	407	1073
		3		951	185	137
		3		951	185	137
		3		694	1331	557
		3		702	792	127
		3		702	792	127
		3		178	6	430
		3		206	245	83
		3		952	186	138
		3		951	185	137
		3		54	196	18
		3		561	744	440
		3		561	744	440
		3		561	744	440
		3		335	669	46
		3		680	818	287
		3		248	307	879
		3		680	818	287
		3		862	599	479
		3		862	599	479
		3		19	76	133
		3		934	971	1347
		3		182	588	724
		3		1268	660	65
		3		864	901	508
		3		1268	660	65
		3		948	984	134
		3		937	1587	81
		3		1166	833	1463
		3		44	1035	510
		3		186	206	166
		3		255	494	1165
		3		1167	835	1466
		3		134	189	272
		3		510	342	16
		3		718	41	257
		3		835	1167	1466
		3		1132	367	1167
		3		1461	1256	1290
		3		179	6	430
		3		510	342	16
		3		186	206	166
		3		701	129	791
		3		701	129	791
		3		1461	1256	1290
		3		179	6	430
		3		768	834	1585
		3		166	510	200
		3		10	472	537
		3		2	200	401
		3		176	4	428
		3		2	200	401
		3		1329	627	249
		3		607	822	760
		3		1586	466	768
		3		67	160	105
		3		571	846	734
		3		411	686	574
		3		225	342	194
		3		5	46	87
		3		1240	324	628
		3		866	101	1151
		3		866	101	1151
		3		1396	1260	1358
		3		267	394	426
		3		323	445	297
		3		1241	325	629
		3		542	514	712
		3		542	514	712
		3		448	260	333
		3		1149	1224	1114
		3		542	514	712
		3		542	514	712
		3		287	128	1144
		3		287	128	1144
		3		287	128	1144
		3		9	182	436
		3		1087	929	1191
		3		105	349	56
		3		1241	321	629
		3		780	257	718
		3		76	1707	1671
		3		105	349	56
		3		118	333	154
		3		528	803	43
		3		102	202	235
		3		130	247	406
		3		179	119	1119
		3		179	119	1119
		3		433	908	1197
		3		1143	656	1679
		3		949	777	135
		3		1143	656	1679
		3		167	52	200
		3		115	169	79
		3		181	252	586
		3		167	52	200
		3		203	1118	937
		3		331	1099	778
		3		1041	983	1077
		3		67	160	105
		3		130	307	71
		3		272	84	191
		3		500	262	932
		3		883	628	1046
		3		883	628	1046
		3		745	844	1132
		3		1426	1012	645
		3		769	439	333
		3		769	439	333
		3		769	439	333
		3		769	439	333
		3		290	673	1380
		3		1133	746	845
		3		1542	372	754
		3		1542	372	754
		3		560	29	532
		3		1183	143	938
		3		1460	1253	1289
		3		560	29	532
		3		1062	417	844
		3		1500	1681	1641
		3		1500	1681	1641
		3		1145	459	249
		3		1584	767	465
		3		1040	981	1080
		3		256	414	614
		3		769	439	333
		3		769	439	333
		3		952	137	185
		3		1222	507	416
		3		1222	507	416
		3		116	75	32
		3		22	323	356
		3		651	413	1074
		3		288	343	1149
		3		288	343	1149
		3		1338	1127	1076
		3		302	604	158
		3		651	413	1074
		3		938	974	1350
		3		651	408	1073
		3		981	1041	1080
		3		1338	1127	1076
		3		454	530	1
		3		387	81	449
		3		1565	537	871
		3		798	243	70
		3		798	243	70
		3		1133	746	845
		3		797	242	70
		3		797	242	70
		3		793	774	140
		3		446	755	536
		3		698	911	1721
		3		86	363	906
		3		104	65	258
		3		485	308	838
		3		1298	1668	707
		3		415	915	695
		3		797	242	70
		3		797	242	70
		3		1141	1070	1162
		3		1168	174	339
		3		1484	61	1365
		3		571	734	846
		3		411	574	686
		3		127	498	91
		3		571	734	846
		3		411	574	686
		3		1073	847	164
		3		413	883	930
		3		1376	1090	1056
		3		197	94	130
		3		860	1348	66
		3		300	376	223
		3		571	734	846
		3		411	574	686
		3		39	70	238
		3		101	242	406
		3		197	94	130
		3		860	1348	66
		3		300	376	223
		3		1213	1063	677
		3		571	734	846
		3		411	574	686
		3		314	284	275
		3		314	284	275
		3		314	284	275
		3		511	553	525
		3		511	553	525
		3		454	529	1
		3		170	186	206
		3		215	901	341
		3		638	1392	598
		3		435	1367	385
		3		600	537	1040
		3		546	932	12
		3		160	90	22
		3		588	669	191
		3		1179	227	825
		3		1019	67	665
		3		181	157	73
		3		588	669	191
		3		809	1424	290
		3		1588	470	428
		3		154	203	130
		3		1473	333	1187
		3		217	485	521
		3		580	876	1020
		3		310	273	593
		3		395	305	464
		3		1473	333	1187
		3		217	485	521
		3		186	206	166
		3		186	206	166
		3		20	63	190
		3		186	206	166
		3		1474	334	1188
		3		770	440	334
		3		770	440	334
		3		693	1334	558
		3		1473	333	1187
		3		1473	333	1187
		3		1495	919	405
		3		661	1205	671
		3		68	125	9
		3		1134	365	1167
		3		1526	852	452
		3		1321	1555	1494
		3		118	384	54
		3		118	384	54
		3		691	1385	1026
		3		296	1234	825
		3		1175	599	733
		3		1259	1394	1353
		3		350	407	217
		3		818	1352	1405
		3		901	854	1272
		3		810	1425	291
		3		140	101	152
		3		82	122	100
		3		651	409	1074
		3		651	409	1074
		3		933	1080	733
		3		694	1334	558
		3		203	80	236
		3		379	650	901
		3		354	542	174
		3		1303	1142	839
		3		937	1551	100
		3		983	1041	1077
		3		36	148	314
		3		797	242	70
		3		797	242	70
		3		354	542	174
		3		43	100	157
		3		17	1547	162
		3		168	23	45
		3		168	23	45
		3		939	1188	1516
		3		847	1013	1164
		3		1178	258	950
		3		1010	952	607
		3		715	749	900
		3		357	327	227
		3		175	1169	340
		3		262	614	925
		3		1101	1304	1419
		3		1588	470	428
		3		1588	470	428
		3		844	228	465
		3		332	263	379
		3		332	263	379
		3		72	123	546
		3		347	1620	1040
		3		1125	316	50
		3		667	1036	453
		3		667	1036	453
		3		667	1036	453
		3		160	39	544
		3		920	216	139
		3		1701	1297	315
		3		78	1196	1018
		3		1125	316	50
		3		667	1036	453
		3		667	1036	453
		3		667	1036	453
		3		160	39	544
		3		1137	955	371
		3		699	683	1103
		3		1589	471	429
		3		1322	1437	1518
		3		1588	470	428
		3		213	443	353
		3		1325	1307	1262
		3		666	636	163
		3		666	636	163
		3		666	636	163
		3		832	925	1294
		3		65	106	160
		3		938	974	1350
		3		948	1487	134
		3		273	657	980
		3		873	1152	1025
		3		1280	1422	213
		3		803	408	765
		3		1421	449	400
		3		949	135	641
		3		1134	747	846
		3		873	1152	1025
		3		878	1111	181
		3		1176	145	1213
		3		781	701	1081
		3		1166	833	1573
		3		208	760	535
		3		1134	747	846
		3		626	332	1418
		3		933	762	478
		3		1622	392	207
		3		1652	422	237
		3		73	759	897
		3		1236	625	192
		3		980	859	1546
		3		638	820	1304
		3		1236	625	192
		3		980	859	1546
		3		993	1052	540
		3		746	86	492
		3		348	1059	559
		3		1142	97	664
		3		1142	97	664
		3		571	733	842
		3		411	573	682
		3		1237	626	193
		3		709	464	496
		3		128	88	338
		3		1236	625	192
		3		980	859	1546
		3		970	263	178
		3		448	396	156
		3		1142	97	664
		3		439	1061	574
		3		122	70	91
		3		697	65	637
		3		1072	652	840
		3		439	1061	574
		3		115	254	353
		3		279	299	317
		3		17	60	189
		3		9	1621	1043
		3		225	240	291
		3		75	1700	1037
		3		674	643	653
		3		547	933	11
		3		699	273	710
		3		699	273	710
		3		225	240	291
		3		127	27	231
		3		38	141	1131
		3		38	141	1131
		3		299	285	257
		3		122	70	91
		3		1582	1437	1475
		3		289	1286	1552
		3		419	535	1057
		3		765	1212	1098
		3		629	1158	769
		3		547	933	11
		3		439	1061	574
		3		790	102	1205
		3		790	102	1205
		3		312	1577	539
		3		141	102	153
		3		1432	1457	1525
		3		460	660	302
		3		236	548	1092
		3		607	653	702
		3		1128	1146	1534
		3		1	166	411
		3		752	878	804
		3		204	428	583
		3		154	204	53
		3		60	185	359
		3		60	185	359
		3		388	843	305
		3		629	295	1481
		3		1026	1272	868
		3		432	245	854
		3		236	548	1092
		3		328	458	864
		3		22	38	734
		3		719	1119	1616
		3		947	144	968
		3		52	85	20
		3		293	213	197
		3		51	84	19
		3		439	1062	574
		3		662	672	1206
		3		894	396	819
		3		1406	353	119
		3		64	1605	1646
		3		1028	1212	660
		3		30	273	37
		3		934	479	763
		3		1094	1307	1289
		3		1230	103	698
		3		934	479	763
		3		1608	861	936
		3		463	303	394
		3		68	193	350
		3		1244	1300	98
		3		146	1540	1409
		3		184	57	360
		3		184	57	360
		3		86	374	423
		3		1622	12	1044
		3		1621	11	1043
		3		791	142	1218
		3		813	1020	4
		3		440	1062	575
		3		1133	746	845
		3		181	198	764
		3		635	1153	171
		3		120	475	443
		3		464	304	395
		3		1158	233	918
		3		129	152	9
		3		579	549	560
		3		735	215	300
		3		735	215	300
		3		735	215	300
		3		1117	1175	464
		3		221	200	260
		3		129	152	9
		3		1041	1581	928
		3		741	136	539
		3		16	241	162
		3		1117	1175	464
		3		221	200	260
		3		534	124	408
		3		527	116	461
		3		1209	1186	1061
		3		1209	1186	1061
		3		67	105	160
		3		546	12	932
		3		836	1011	512
		3		956	345	535
		3		941	998	1608
		3		180	1226	1
		3		705	269	163
		3		705	269	163
		3		213	194	238
		3		345	234	559
		3		1264	872	1213
		3		34	153	89
		3		1264	872	1213
		3		699	710	273
		3		699	710	273
		3		1135	746	845
		3		1166	833	1572
		3		760	1563	206
		3		169	1	40
		3		309	605	618
		3		317	13	490
		3		1142	999	1013
		3		391	667	918
		3		450	413	15
		3		45	619	467
		3		137	315	1589
		3		54	20	74
		3		568	169	890
		3		1140	96	61
		3		114	531	616
		3		703	574	558
		3		713	937	51
		3		938	1329	1695
		3		1264	872	1213
		3		194	222	22
		3		1239	625	192
		3		1409	1428	1391
		3		994	66	1367
		3		1224	296	1597
		3		1382	1284	309
		3		1382	1284	309
		3		388	843	305
		3		1280	1214	48
		3		549	12	937
		3		1142	97	664
		3		236	553	1097
		3		766	330	436
		3		766	330	436
		3		326	587	128
		3		102	1392	6
		3		33	188	249
		3		1235	506	37
		3		530	1132	1218
		3		474	115	934
		3		443	910	769
		3		1017	1420	1530
		3		1142	97	664
		3		443	117	480
		3		157	135	198
		3		498	815	206
		3		240	231	320
		3		1042	1222	1742
		3		102	1392	6
		3		33	188	249
		3		1235	506	37
		3		530	1132	1218
		3		25	358	1621
		3		1280	1034	1080
		3		1033	796	219
		3		264	33	78
		3		981	860	1547
		3		250	412	238
		3		339	124	102
		3		617	899	1342
		3		1294	784	937
		3		466	413	439
		3		696	643	669
		3		897	1621	713
		3		1342	510	1513
		3		354	187	443
		3		333	764	448
		3		65	1607	1648
		3		1479	379	573
		3		610	936	793
		3		122	72	91
		3		829	809	797
		3		131	188	94
		3		796	923	955
		3		796	923	955
		3		291	321	183
		3		12	548	932
		3		1177	11	220
		3		122	72	91
		3		830	810	798
		3		726	935	447
		3		218	348	305
		3		1055	213	1477
		3		68	161	474
		3		342	108	152
		3		830	810	798
		3		1177	11	220
		3		609	421	388
		3		609	421	388
		3		884	1027	1112
		3		1368	1200	1519
		3		156	859	1291
		3		162	32	54
		3		1168	174	339
		3		318	396	478
		3		638	1400	965
		3		248	52	1
		3		571	681	760
		3		330	1272	35
		3		330	1272	35
		3		330	1272	35
		3		142	196	1153
		3		1045	560	969
		3		1045	560	969
		3		1045	560	969
		3		638	1400	965
		3		147	70	363
		3		147	70	363
		3		132	317	522
		3		146	172	44
		3		146	172	44
		3		131	308	70
		3		982	471	1106
		3		923	218	883
		3		1277	923	1303
		3		592	145	994
		3		208	7	107
		3		264	1000	1170
		3		710	297	1051
		3		804	885	112
		3		804	885	112
		3		131	308	70
		3		1000	1282	985
		3		87	51	1132
		3		87	51	1132
		3		117	347	456
		3		758	1377	383
		3		182	203	137
		3		1416	1194	1276
		3		133	152	9
		3		434	909	1198
		3		112	5	145
		3		142	375	253
		3		1001	763	496
		3		573	121	274
		3		9	133	152
		3		1667	1490	448
		3		422	1114	917
		3		302	1236	705
		3		485	248	81
		3		424	81	623
		3		632	1452	353
		3		472	412	338
		3		217	28	244
		3		48	625	1458
		3		926	440	1208
		3		926	440	1208
		3		81	257	687
		3		422	1114	917
		3		302	1236	705
		3		485	248	81
		3		424	81	623
		3		573	740	983
		3		133	152	9
		3		1139	914	742
		3		1054	1096	1124
		3		1054	1096	1124
		3		915	877	1257
		3		887	720	831
		3		1518	1322	1437
		3		1024	515	61
		3		958	1	141
		3		958	1	141
		3		607	173	705
		3		1518	1322	1437
		3		1343	1156	1041
		3		251	220	1149
		3		417	335	392
		3		17	33	1
		3		1299	702	915
		3		1171	1305	16
		3		1051	95	1039
		3		236	541	1092
		3		1304	521	1297
		3		891	278	305
		3		118	1	79
		3		572	864	1374
		3		398	684	1042
		3		100	828	79
		3		413	18	1049
		3		413	18	1049
		3		97	170	239
		3		1004	964	1305
		3		236	541	1092
		3		270	1696	6
		3		1152	1166	383
		3		1152	1166	383
		3		181	230	603
		3		181	230	603
		3		1004	964	1305
		3		1164	407	514
		3		1299	702	915
		3		609	857	1141
		3		1719	1740	426
		3		1719	1740	426
		3		1719	1740	426
		3		459	149	137
		3		1325	619	94
		3		380	411	319
		3		205	257	242
		3		205	257	242
		3		205	257	242
		3		743	268	1591
		3		743	268	1591
		3		225	182	141
		3		1417	1195	1277
		3		1719	879	1666
		3		245	619	150
		3		938	147	1183
		3		26	1495	1118
		3		1599	563	1421
		3		153	257	1386
		3		80	18	433
		3		104	36	17
		3		938	147	1183
		3		639	556	243
		3		695	559	1331
		3		719	903	1572
		3		353	1339	41
		3		1317	978	1379
		3		725	304	877
		3		419	1219	262
		3		1422	1429	1651
		3		144	217	78
		3		133	148	9
		3		1265	873	1214
		3		123	1	1143
		3		123	1	1143
		3		467	414	440
		3		697	644	670
		3		711	322	1066
		3		821	909	1286
		3		562	532	1257
		3		69	351	194
		3		941	100	950
		3		561	531	1256
		3		924	1108	143
		3		1461	1632	948
		3		1075	657	934
		3		492	333	642
		3		1619	1653	963
		3		1025	1046	376
		3		203	1180	676
		3		721	517	289
		3		675	513	1178
		3		90	302	389
		3		75	581	148
		3		123	496	676
		3		934	479	763
		3		86	9	141
		3		90	302	389
		3		237	303	525
		3		1025	1046	376
		3		203	1180	676
		3		1442	298	1194
		3		873	18	77
		3		1292	1513	799
		3		525	286	954
		3		339	1169	1155
		3		973	673	456
		3		831	1207	1454
		3		237	303	525
		3		103	70	132
		3		162	989	235
		3		304	320	78
		3		1046	587	846
		3		771	1301	384
		3		1075	1164	392
		3		286	394	664
		3		540	220	549
		3		608	705	1063
		3		757	473	1290
		3		757	473	1290
		3		757	473	1290
		3		90	302	389
		3		243	272	748
		3		243	272	748
		3		1295	1071	935
		3		981	471	1106
		3		328	317	306
		3		812	443	366
		3		89	388	336
		3		606	35	296
		3		102	345	328
		3		1167	707	1118
		3		33	52	414
		3		33	52	414
		3		33	52	414
		3		564	1096	1124
		3		564	1096	1124
		3		928	692	273
		3		70	245	453
		3		795	657	1283
		3		335	256	286
		3		1167	707	1118
		3		879	1003	160
		3		1389	438	274
		3		739	1520	220
		3		72	15	129
		3		103	1	66
		3		103	1	66
		3		1299	79	1001
		3		803	1134	667
		3		1471	882	281
		3		538	303	55
		3		596	1179	71
		3		1377	1126	1289
		3		273	256	1419
		3		323	176	775
		3		161	31	173
		3		415	1423	1572
		3		929	825	875
		3		322	252	310
		3		322	252	310
		3		1040	1023	624
		3		1328	754	521
		3		1608	1034	801
		3		415	1423	1572
		3		280	1578	968
		3		236	548	1085
		3		1299	702	915
		3		277	1389	1131
		3		277	1389	1131
		3		503	957	774
		3		603	1040	875
		3		1271	848	1115
		3		1271	848	1115
		3		503	957	774
		3		872	1264	1213
		3		980	858	1546
		3		281	1100	536
		3		57	609	818
		3		1214	52	1267
		3		127	1447	1423
		3		17	104	36
		3		1103	744	1659
		3		721	909	1174
		3		1002	1126	109
		3		428	526	513
		3		755	877	1436
		3		169	313	305
		3		169	313	305
		3		40	81	1
		3		688	1223	62
		3		1206	1198	1363
		3		188	1188	1134
		3		1258	1311	62
		3		978	1114	1450
		3		372	222	313
		3		257	300	236
		3		68	673	522
		3		1352	982	574
		3		1352	982	574
		3		10	1617	1039
		3		576	901	1527
		3		747	368	656
		3		13	256	139
		3		1243	492	954
		3		203	1118	1182
		3		1206	1198	1363
		3		188	1188	1134
		3		1258	1311	62
		3		554	1005	765
		3		289	323	977
		3		127	1447	1423
		3		17	104	36
		3		994	1175	1320
		3		994	1175	1320
		3		4	158	112
		3		4	158	112
		3		979	287	851
		3		979	287	851
		3		603	625	680
		3		122	156	364
		3		299	598	22
		3		1406	119	454
		3		1405	118	453
		3		227	62	482
		3		1052	3	148
		3		1052	3	148
		3		258	241	208
		3		258	241	208
		3		258	241	208
		3		1068	1291	1338
		3		756	1049	933
		3		1565	1612	1688
		3		776	1102	433
		3		341	657	984
		3		41	144	260
		3		67	181	291
		3		20	1035	564
		3		1608	1235	1250
		3		203	862	171
		3		1019	648	192
		3		285	1578	452
		3		60	107	29
		3		306	336	286
		3		186	206	166
		3		1057	1181	1162
		3		236	526	303
		3		519	340	843
		3		379	1087	926
		3		379	1087	926
		3		497	566	601
		3		567	602	498
		3		1207	577	422
		3		1019	648	192
		3		567	602	498
		3		438	505	108
		3		307	337	287
		3		187	207	167
		3		1074	1010	1109
		3		997	1025	561
		3		1076	514	1677
		3		515	563	160
		3		1129	796	591
		3		613	638	1012
		3		160	64	31
		3		588	266	503
		3		255	186	768
		3		1422	545	743
		3		86	209	225
		3		856	1	1184
		3		459	1215	846
		3		452	1	171
		3		521	943	705
		3		132	1284	1450
		3		245	546	1382
		3		894	848	1061
		3		894	848	1061
		3		894	848	1061
		3		654	872	1429
		3		327	956	345
		3		996	266	760
		3		780	891	671
		3		1187	869	131
		3		541	1256	265
		3		1163	1738	593
		3		432	611	742
		3		1332	202	379
		3		1332	202	379
		3		810	1709	301
		3		541	1256	265
		3		123	1099	1399
		3		124	112	213
		3		369	494	238
		3		1383	398	935
		3		238	304	524
		3		794	693	95
		3		184	146	308
		3		1015	1270	944
		3		359	116	333
		3		722	607	1455
		3		799	790	707
		3		309	657	241
		3		309	657	241
		3		17	96	37
		3		1545	61	604
		3		1545	61	604
		3		373	547	102
		3		545	677	171
		3		1025	1157	651
		3		1256	898	374
		3		967	856	1265
		3		545	677	171
		3		1025	1157	651
		3		786	1115	262
		3		358	277	51
		3		27	84	141
		3		1372	290	1550
		3		297	342	214
		3		17	57	112
		3		317	533	665
		3		1016	602	1299
		3		541	671	1278
		3		805	1107	965
		3		407	837	1204
		3		1657	64	1599
		3		1657	64	1599
		3		477	746	939
		3		614	639	1014
		3		653	150	1221
		3		1520	1439	1073
		3		407	837	1204
		3		1657	64	1599
		3		1657	64	1599
		3		477	746	939
		3		599	495	564
		3		384	1136	78
		3		912	660	983
		3		248	212	275
		3		248	212	275
		3		601	686	695
		3		601	686	695
		3		498	1260	954
		3		246	138	354
		3		17	104	37
		3		808	930	404
		3		1281	1204	1245
		3		1	199	186
		3		149	243	617
		3		312	356	941
		3		264	220	285
		3		307	287	337
		3		187	167	207
		3		1229	736	673
		3		437	1085	104
		3		17	104	37
		3		307	287	337
		3		187	167	207
		3		280	388	1
		3		307	287	337
		3		187	167	207
		3		1156	806	352
		3		307	287	337
		3		187	167	207
		3		764	336	776
		3		437	1085	104
		3		120	385	243
		3		610	698	1044
		3		941	723	33
		3		741	825	1068
		3		1555	322	1614
		3		859	538	520
		3		635	797	563
		3		744	1372	858
		3		217	1095	236
		3		595	70	1178
		3		377	667	1053
		3		1259	701	1497
		3		1259	701	1497
		3		307	287	337
		3		187	167	207
		3		167	458	604
		3		254	355	125
		3		118	221	931
		3		190	1670	102
		3		965	1031	888
		3		587	428	521
		3		233	962	979
		3		688	613	1303
		3		688	613	1303
		3		75	934	1051
		3		167	458	604
		3		246	1197	305
		3		716	1599	803
		3		1410	602	736
		3		396	650	191
		3		190	1670	102
		3		965	1031	888
		3		587	428	521
		3		44	869	947
		3		174	312	461
		3		70	833	19
		3		771	878	132
		3		771	878	132
		3		465	293	401
		3		1504	199	285
		3		94	368	49
		3		68	592	1178
		3		1169	860	424
		3		1261	981	543
		3		1261	981	543
		3		271	400	54
		3		841	36	719
		3		54	570	546
		3		372	440	552
		3		898	51	938
		3		17	560	398
		3		372	440	552
		3		1394	1626	1722
		3		659	62	364
		3		128	4	226
		3		582	1168	810
		3		518	1062	1376
		3		17	560	398
		3		1227	1093	1399
		3		533	125	243
		3		661	482	796
		3		889	952	1067
		3		62	507	108
		3		371	402	1
		3		1304	306	873
		3		1337	482	1200
		3		1267	516	1323
		3		112	86	1586
		3		1251	49	264
		3		85	299	460
		3		699	886	230
		3		794	1391	663
		3		59	156	723
		3		391	431	894
		3		45	145	170
		3		45	145	170
		3		412	1236	915
		3		1083	1074	1377
		3		165	319	1006
		3		114	129	96
		3		1191	1460	386
		3		1126	1392	1578
		3		1085	413	1452
		3		1085	413	1452
		3		423	57	124
		3		334	1	778
		3		387	1130	656
		3		740	1650	1361
		3		179	405	444
		3		42	519	296
		3		828	20	117
		3		661	488	797
		3		446	131	965
		3		314	1130	1442
		3		611	698	1
		3		611	698	1
		3		346	748	312
		3		947	247	788
		3		779	1054	1577
		3		447	132	966
		3		581	1047	475
		3		30	87	144
		3		577	884	1090
		3		274	984	872
		3		274	984	872
		3		556	181	99
		3		121	382	47
		3		346	748	312
		3		699	1051	342
		3		699	1051	342
		3		699	1051	342
		3		210	637	698
		3		278	527	12
		3		57	161	115
		3		57	161	115
		3		661	488	797
		3		129	374	809
		3		790	709	814
		3		1071	1335	960
		3		782	137	1348
		3		928	568	1103
		3		300	309	201
		3		300	309	201
		3		330	557	766
		3		330	557	766
		3		1078	867	102
		3		1078	867	102
		3		1078	867	102
		3		1078	867	102
		3		240	261	298
		3		133	695	1240
		3		693	679	437
		3		153	17	887
		3		70	466	590
		3		112	213	347
		3		145	174	414
		3		582	910	321
		3		541	1256	265
		3		357	221	459
		3		357	221	459
		3		489	338	565
		3		1191	1708	358
		3		1191	1708	358
		3		523	241	193
		3		523	241	193
		3		523	241	193
		3		461	431	991
		3		1523	1212	1326
		3		1191	1708	358
		3		1191	1708	358
		3		761	834	1661
		3		301	259	287
		3		523	241	193
		3		523	241	193
		3		523	241	193
		3		461	431	991
		3		228	81	211
		3		359	382	236
		3		541	1256	265
		3		560	998	426
		3		560	998	426
		3		447	1328	584
		3		773	552	1037
		3		584	1290	1183
		3		584	1290	1183
		3		660	488	799
		3		117	231	407
		3		197	624	685
		3		225	240	270
		3		1562	228	1402
		3		1696	1629	407
		3		660	488	799
		3		1562	228	1402
		3		61	266	32
		3		36	61	86
		3		678	1001	1117
		3		87	850	1360
		3		1046	306	336
		3		149	641	1225
		3		1388	215	1424
		3		415	462	560
		3		1048	1599	625
		3		1119	118	179
		3		1119	118	179
		3		719	1086	1210
		3		1	824	791
		3		1323	1339	977
		3		673	690	707
		3		1048	1599	625
		3		1319	301	394
		3		1	11	40
		3		447	132	966
		3		531	893	1464
		3		531	893	1464
		3		76	308	549
		3		76	308	549
		3		76	308	549
		3		290	310	340
		3		170	190	210
		3		499	648	804
		3		356	588	612
		3		92	101	110
		3		1	38	79
		3		945	1094	1310
		3		110	242	377
		3		110	242	377
		3		109	241	376
		3		109	241	376
		2		118	248
		2		118	248
		2		118	248
		2		119	249
		2		632	1303
		2		632	1303
		2		1303	632
		2		1303	632
		2		632	1303
		2		632	1303
		2		115	245
		2		500	572
		2		113	243
		2		632	1303
		2		632	1303
		2		632	1303
		2		632	1303
		2		632	1303
		2		632	1303
		2		118	248
		2		115	245
		2		113	243
		2		113	243
		2		1243	631
		2		1243	631
		2		1243	631
		2		1058	1023
		2		181	725
		2		146	36
		2		143	1
		2		167	510
		2		143	1
		2		317	283
		2		317	283
		2		21	64
		2		155	7
		2		1244	632
		2		115	245
		2		1478	1554
		2		606	572
		2		235	268
		2		116	246
		2		183	722
		2		118	248
		2		108	86
		2		108	86
		2		500	572
		2		206	83
		2		280	316
		2		500	572
		2		206	83
		2		115	245
		2		500	572
		2		206	83
		2		34	1
		2		167	510
		2		167	510
		2		501	573
		2		207	85
		2		1159	1209
		2		95	62
		2		1243	632
		2		47	254
		2		47	254
		2		186	367
		2		47	254
		2		187	368
		2		187	368
		2		965	919
		2		842	1013
		2		184	365
		2		632	1303
		2		632	1303
		2		842	1011
		2		842	1011
		2		595	477
		2		96	167
		2		62	96
		2		96	167
		2		62	96
		2		21	64
		2		21	64
		2		22	65
		2		21	64
		2		189	370
		2		1268	268
		2		1268	268
		2		47	254
		2		189	370
		2		1268	268
		2		1268	268
		2		184	368
		2		47	254
		2		321	286
		2		189	370
		2		1268	268
		2		1268	268
		2		115	245
		2		182	249
		2		182	249
		2		167	510
		2		182	249
		2		166	510
		2		167	511
		2		11	246
		2		167	511
		2		842	1011
		2		187	368
		2		166	510
		2		179	212
		2		11	246
		2		206	84
		2		180	1115
		2		180	1115
		2		199	2
		2		93	60
		2		180	1115
		2		183	721
		2		203	80
		2		936	795
		2		4	204
		2		183	722
		2		184	726
		2		201	76
		2		394	426
		2		105	137
		2		4	204
		2		190	371
		2		1269	269
		2		1269	269
		2		183	722
		2		184	726
		2		1362	1322
		2		1139	415
		2		184	723
		2		184	723
		2		93	167
		2		311	1664
		2		91	275
		2		497	566
		2		330	766
		2		330	766
		2		842	1013
		2		170	318
		2		170	318
		2		330	766
		2		330	766
		2		184	726
		2		1018	1051
		2		55	69
		2		311	1664
		2		842	1013
		2		170	318
		2		170	318
		2		330	766
		2		330	766
		2		155	10
		2		155	10
		2		186	367
		2		841	1010
		2		96	167
		2		62	96
		2		844	1013
		2		186	249
		2		204	81
		2		186	249
		2		204	81
		2		140	161
		2		550	744
		2		200	394
		2		181	1116
		2		183	250
		2		186	249
		2		1055	1020
		2		2	203
		2		1166	833
		2		184	723
		2		259	292
		2		155	10
		2		169	319
		2		169	319
		2		184	368
		2		259	292
		2		136	40
		2		136	40
		2		95	62
		2		184	368
		2		864	595
		2		63	96
		2		797	937
		2		864	595
		2		63	96
		2		797	937
		2		632	1303
		2		632	1303
		2		187	368
		2		974	936
		2		151	339
		2		91	165
		2		128	280
		2		456	608
		2		974	936
		2		864	595
		2		1268	269
		2		1268	269
		2		146	392
		2		897	864
		2		159	124
		2		275	1105
		2		396	429
		2		107	140
		2		258	291
		2		139	327
		2		865	596
		2		186	367
		2		154	9
		2		278	1115
		2		275	240
		2		278	1115
		2		228	658
		2		183	722
		2		62	97
		2		943	1234
		2		78	9
		2		615	237
		2		615	237
		2		615	237
		2		94	347
		2		279	1116
		2		278	1115
		2		180	591
		2		1484	1344
		2		1344	1484
		2		68	94
		2		687	167
		2		204	82
		2		203	80
		2		201	73
		2		187	250
		2		203	80
		2		154	9
		2		189	369
		2		182	249
		2		1088	1175
		2		835	928
		2		956	1253
		2		95	167
		2		166	510
		2		330	766
		2		330	766
		2		68	93
		2		32	588
		2		204	82
		2		1018	1054
		2		201	76
		2		179	6
		2		796	936
		2		166	510
		2		203	2
		2		1018	1054
		2		201	76
		2		7	178
		2		169	513
		2		95	501
		2		276	588
		2		95	501
		2		276	588
		2		441	250
		2		46	862
		2		46	862
		2		610	727
		2		203	82
		2		47	254
		2		441	250
		2		47	863
		2		47	863
		2		167	508
		2		1020	1053
		2		134	223
		2		177	211
		2		478	1281
		2		103	258
		2		47	863
		2		47	863
		2		394	430
		2		105	141
		2		180	213
		2		394	430
		2		105	141
		2		180	213
		2		95	501
		2		107	138
		2		1584	467
		2		1095	1040
		2		259	292
		2		767	331
		2		767	331
		2		1095	1040
		2		259	292
		2		767	331
		2		767	331
		2		62	95
		2		973	933
		2		796	936
		2		63	96
		2		209	575
		2		163	184
		2		479	1281
		2		170	318
		2		170	318
		2		766	330
		2		766	330
		2		273	305
		2		90	122
		2		328	764
		2		328	764
		2		479	1281
		2		1095	1040
		2		81	217
		2		81	217
		2		1291	1256
		2		1622	230
		2		1652	260
		2		797	937
		2		186	367
		2		184	723
		2		795	936
		2		1461	1256
		2		218	444
		2		839	1008
		2		610	871
		2		169	319
		2		169	319
		2		99	190
		2		258	291
		2		629	201
		2		628	200
		2		212	179
		2		203	80
		2		842	1011
[truncated: 229,121+ more rows]
