# Supplementary material for: Transcriptional variation and divergence of host-finding behaviour in Steinernema carpocapsae infective juveniles
Source: BMC Genomics. 2019 Nov 21;20:884. doi: 10.1186/s12864-019-6179-y (PMC6868747; doi:10.1186/s12864-019-6179-y)
Supplement: Supplementary file 6 — Additional file 6. MicroRNA target predictions 2: Miranda output file for microRNA targets in 5’UTRs using strict setting. [file 12864_2019_6179_MOESM6_ESM.xlsx]

## Sheet: Figure 6 Data
	Figure 6 A							Figure 6 B
	UK1vsBR and ALL fold c							BRvsUK1 and BRvsALL
	microRNA	BRvsUK1_log2	BRvsUK1_p_adjusted	BRvsALL_log2	BRvsALL_p_adjusted			microRNA	UK1vsBR_log2	UK1vsBr_p_adjusted	UK1vsALL_log2	UK1vsALL_p_adjusted
	sc-miR-108	-2.56188	2.84e-85	-2.71711	1.39e-106			sc-miR-108	2.56188	2.84e-85	-0.155228	0.540223
	sc-miR-117	-6.21822	8.48e-132	-6.50576	7.35e-154			sc-miR-117	6.21822	8.48e-132	-0.287547	0.0811575
	sc-miR-138	-3.17223	8.61e-129	-2.31035	6.75e-89			sc-miR-138	3.17223	8.61e-129	0.861874	1.85e-14
	sc-miR-147	-4.65223	1.07e-58	-4.97041	1.01e-77			sc-miR-147	4.65223	1.07e-58	-0.318181	0.31796
	sc-miR-151	-5.19069	2.19e-107	-3.53409	1.19e-52			sc-miR-151	5.19069	2.19e-107	1.6566	3.56e-21
	sc-miR-156	-2.45212	1.87e-25	-2.9428	1.33e-53			sc-miR-156	2.45212	1.87e-25	-0.490674	0.0736083
	sc-miR-161	4.63628	3.97e-145	4.64622	5e-187			sc-miR-161	-4.63628	3.97e-145	0.00994402	1
	sc-miR-176	-2.74916	2.29e-12	-3.37218	5.27e-21			sc-miR-176	2.74916	2.29e-12	-0.623022	0.271979
	sc-miR-184	1.72081	2.32e-09	2.18463	5.15e-30			sc-miR-211	2.50071	2.19e-10	-0.649227	0.256505
	sc-miR-190	-1.52225	0.000152012	-2.84887	1.65e-13			sc-miR-27	9.9523	0	1.95958	0
	sc-miR-211	-2.50071	2.19e-10	-3.14994	3.36e-18			sc-miR-283	4.54169	1.48e-47	-0.359546	0.350798
	sc-miR-27	-9.9523	0	-7.99273	0			sc-miR-299	2.82244	7.71e-13	0.517388	0.45371
	sc-miR-283	-4.54169	1.48e-47	-4.90124	1.29e-63			sc-miR-301	2.08291	0	-0.378575	6.75e-17
	sc-miR-299	-2.82244	7.71e-13	-2.30505	1.74e-09			sc-miR-306	2.06563	3.03e-07	-0.00719688	1
	sc-miR-301	-2.08291	0	-2.46149	0			sc-miR-316	2.31309	5.04e-33	0.0589191	1
	sc-miR-306	-2.06563	3.03e-07	-2.07282	1.55e-07			sc-miR-337	4.87294	2.6e-55	-0.0706024	1
	sc-miR-316	-2.31309	5.04e-33	-2.25417	1.24e-38			sc-miR-338	-4.44362	5.82e-124	0.0514008	1
	sc-miR-337	-4.87294	2.6e-55	-4.94355	1.87e-64			sc-miR-351	2.47214	5.94e-10	-0.313901	0.764816
	sc-miR-338	4.44362	5.82e-124	4.49502	0			sc-miR-754	2.95814	0	3.7024	0
	sc-miR-351	-2.47214	5.94e-10	-2.78604	2.11e-13			sc-miR-756	-3.66701	1.78e-34	-4.59101	3.94e-53
	sc-miR-754	-2.95814	0	0.744262	2.21e-19			sc-miR-757	-2.06123	3.16e-08	-1.23493	0.00423531
	sc-miR-756	3.66701	1.78e-34	-0.924	1.75e-27			sc-miR-759	-2.12302	1.69e-08	-1.15342	0.00923284
	sc-miR-757	2.06123	3.16e-08	0.8263	0.00563853			sc-miR-760	-3.76995	1.04e-29	-2.6371	1.95e-14
	sc-miR-759	2.12302	1.69e-08	0.969601	0.00235492			sc-miR-761	-2.19174	1.05e-09	-1.78498	2.91e-06
	sc-miR-760	3.76995	1.04e-29	1.13286	3.86e-07			sc-miR-762	6.17721	9.43e-101	1.1804	5.24e-12
	sc-miR-761	2.19174	1.05e-09	0.406761	0.129633			sc-let-7-5p	4.78333	2.1e-36	4.67862	3.23e-34
	sc-miR-762	-6.17721	9.43e-101	-4.99681	5.58e-69			sc-miR-772	12.8935	0	12.6982	0
	sc-let-7-5p	-4.78333	2.1e-36	0	1			sc-miR-773	8.67657	1.24e-181	8.5062	1.44e-169
	sc-miR-772	-12.8935	0	0	1			sc-miR-774	-8.3503	1.18e-143	0	1
	sc-miR-773	-8.67657	1.24e-181	0	1			sc-miR-775	-2.89307	3.15e-14	0	1
	sc-miR-774	8.3503	1.18e-143	9.99016	2.43e-257			sc-miR-84-5pi	4.27767	4.75e-120	3.19143	4.4e-67
	sc-miR-775	2.89307	3.15e-14	3.84953	1.5e-24			sc-miR-91	2.28455	1.87e-247	1.82725	1.66e-161
	sc-miR-84-5pi	-4.27767	4.75e-120	-1.08624	1.62e-08
	sc-miR-91	-2.28455	1.87e-247	-0.457297	1.43e-11
