# Supplementary material for: Transcriptional variation and divergence of host-finding behaviour in Steinernema carpocapsae infective juveniles
Source: BMC Genomics. 2019 Nov 21;20:884. doi: 10.1186/s12864-019-6179-y (PMC6868747; doi:10.1186/s12864-019-6179-y)
Supplement: Supplementary file 7 — Additional file 7. MicroRNA target predictions 3: Miranda output file for microRNA targets in 3’UTRs using default setting. [file 12864_2019_6179_MOESM7_ESM.xlsx]

## Sheet: Reads and Sequences
	microRNA gene	ALL_1	ALL_2	ALL_3	ALL_4	ALL_5	ALL_6	UK1_1	UK1_2	UK1_3	UK1_4	UK1_5	UK1_6	BR_1	BR_2	BR_3	BR_4	BR_5	BR_6		Mature isoMirs
	sc-miR-10	102857	128761	130812	138281	165775	143775	22433	22906	22291	25517	23294	23716	157992	144325	231357	210014	198671	215631		sc-miR-10	cccaacaacgaguagggcuggc
	sc-miR-100	1232	1584	1540	1806	1922	1681	152	113	151	176	172	137	662	1074	1801	1465	1515	1773		sc-miR-100	uauggcccuuucucuuaaccca
	sc-miR-101	1853	2438	2634	2648	3186	2568	378	450	410	472	406	424	1308	1530	2367	2277	2134	2305		sc-miR-101-3pi	ugaaaccgaccggucguucgcc	sc-miR-101-3pii	aaaccgaccggucguucgccgc	sc-miR-101-5pi	cgaacgaccggucgguuucgcu	sc-miR-101-5pii	agcgaacgaccggucgguuucg
	sc-miR-102	516	630	594	695	753	725	84	46	61	81	81	72	975	1038	1716	1520	1345	1524		sc-miR-102	uuccaagaaaaggucugaccag
	sc-miR-103	88	128	102	123	138	98	19	21	16	18	19	15	91	154	225	186	236	219		sc-miR-103	uaaagcucccggaauaguucag
	sc-miR-104	174	245	289	272	281	269	21	26	39	27	34	32	90	112	203	157	156	166		sc-miR-104	uaaguuggcacggcuuagguag
	sc-miR-105	263	285	300	286	358	279	70	65	72	63	59	59	313	245	374	376	421	385		sc-miR-105	uguugaccuuugcugugccgag
	sc-miR-106	467	598	669	647	819	707	83	119	77	142	128	111	389	487	849	811	690	790		sc-miR-106	cgcggaacgaccggucgguuucg
	sc-miR-107	491	638	630	615	752	676	101	132	114	135	115	113	318	482	713	638	622	657		sc-miR-107	ucauagacuuacugagcuugcu
	sc-miR-108	728	1056	1035	977	1147	1027	146	161	172	155	128	142	165	109	267	156	154	175		sc-miR-108	aaacgaccggucguucccggcg
	sc-miR-109	222	267	281	294	342	284	55	43	47	52	54	67	405	528	964	840	752	847		sc-miR-109	uguugaccugucaucgguucucu
	sc-miR-11	139611	178458	197007	191233	230886	199991	31569	33405	32156	36493	30883	32285	170982	147297	267611	226425	207268	231325		sc-miR-11	acgaaucgugaauuugcggucu
	sc-miR-110	345	446	469	513	568	496	53	72	94	76	93	89	386	437	728	698	625	641		sc-miR-110	uaugacugaccucgugauggaa
	sc-miR-111	1036	1360	1422	1416	1697	1434	169	214	232	281	207	205	580	648	1046	961	914	930		sc-miR-111-3pi	ugaaaccgaccggucguucgcc	sc-miR-111-3pii	aaaccgaccggucguucgccgc	sc-miR-111-5p	cgcgaacgacuggucgguuucg
	sc-miR-113	117	163	184	171	225	180	44	31	42	44	40	49	173	134	222	229	237	199		sc-miR-113	uugggcaagguuucuuaaccgac
	sc-miR-114	510	594	639	704	811	685	110	97	98	89	92	98	490	546	855	766	769	838		sc-miR-114	aaaccaaccggucguucgcgacg
	sc-miR-115	316	369	399	395	530	494	97	71	99	92	83	85	435	402	660	547	536	573		sc-miR-115	uauggugauucgguugagagu
	sc-miR-116	380	459	531	546	654	589	109	132	105	127	98	104	303	454	764	740	561	669		sc-miR-116	ugaggugaccaugccuggacgga
	sc-miR-117	250	320	338	372	469	426	61	41	48	60	43	53	1	1	1	0	1	2		sc-miR-117	aaugaaguccucgaagcuggac
	sc-miR-118	222	277	242	301	336	323	45	26	42	34	33	49	248	300	462	412	439	353		sc-miR-118	uagacaaguugcauuuccuaccu
	sc-miR-119	208	255	260	291	365	285	38	47	44	43	39	31	426	694	1116	1038	928	964		sc-miR-119	uuucacaaguugcucucaaca
	sc-miR-12	104546	125179	138252	142037	159996	150290	19075	18840	18093	20819	20854	19185	91044	107027	176648	154443	151789	157829		sc-miR-12	acgauaugagaucucaggaacc
	sc-miR-120	513	579	625	639	753	674	87	125	107	109	98	103	1122	762	1357	1168	1131	1118		sc-miR-120	ucgcgaacgaccgaucgguuucg
	sc-miR-122	222	266	292	318	395	341	47	72	53	44	42	58	174	174	327	301	294	308		sc-miR-122	caaguaucucuggaaucucaga
	sc-miR-123	167	177	171	209	289	207	50	34	41	43	41	51	211	262	514	295	403	437		sc-miR-123	auuggguacguaggauaugcuga
	sc-miR-124-3p	201	342	320	375	393	339	53	69	45	53	39	63	516	394	644	574	524	522		sc-miR-124-3p	uaaggcacgcggugaaugcc
	sc-miR-125	149	118	173	173	181	131	30	36	17	41	20	27	122	160	233	256	207	257		sc-miR-125	uaacguuuccugcucuuacucu
	sc-miR-126	242	313	269	280	331	299	61	46	52	77	55	56	141	361	489	494	433	436		sc-miR-126	cguauggccccauuuaccagagc
	sc-miR-128	72	100	102	95	118	114	23	8	14	17	17	12	84	64	161	121	142	146		sc-miR-128	agccuauauaauccacgaugagc
	sc-miR-129	110	122	144	129	157	149	35	22	30	26	18	26	115	126	220	238	212	212		sc-miR-129	uucacuggguaauucuugcag
	sc-miR-13	43740	55371	53342	57157	69501	56622	7653	8023	7977	9421	8184	8931	73247	57110	91997	84127	85214	92113		sc-miR-13	auggggaaagccaaugauugcu
	sc-miR-130	87	83	93	110	131	113	18	10	12	11	16	18	63	60	93	84	74	87		sc-miR-130	uagccuguuacuuguaauugaca
	sc-miR-131	154	160	199	176	259	208	54	41	45	58	36	60	211	176	335	247	480	337		sc-miR-131	uacccguaaugccaacauugcu
	sc-miR-133	112	156	118	120	172	115	24	25	18	31	31	20	136	200	254	253	224	245		sc-miR-133	accccugaucuuccuaccuaacg
	sc-miR-134	121	131	150	158	164	207	33	28	23	28	38	20	117	151	271	247	258	254		sc-miR-134	ugagaaccgcaacauuuacucc
	sc-miR-135	52	66	95	103	107	81	2	6	7	9	15	15	47	58	74	95	114	87		sc-miR-135	aaccaguugucaacaugauga
	sc-miR-136	97	110	118	111	114	108	21	13	22	26	8	17	70	90	122	110	141	135		sc-miR-136	cccgaugggaccgaggucgaag
	sc-miR-137	37	47	44	37	64	52	11	5	11	7	2	13	47	40	74	69	44	64		sc-miR-137	ccuaccacuaugacacacagaga
	sc-miR-138	143	163	200	180	206	190	53	60	55	59	55	57	22	33	48	56	45	46		sc-miR-138	uaagcuguucaguugcucuagc
	sc-miR-139	69	111	93	99	116	100	15	22	15	9	16	16	67	95	138	148	126	133		sc-miR-139	ccugacacaguggcacauaaaga
	sc-miR-1-3p	4942	5469	7230	7152	8626	11253	1320	1171	787	852	951	750	3882	9025	19694	14606	8773	8794		sc-miR-1-3p	uggaauguaaagaaguauguc
	sc-miR-14	10244	12278	12389	12898	15209	13647	2321	2345	2260	2612	2362	2474	8782	11677	18763	17127	17647	17929		sc-miR-14	uaaggcacuagucaacgucaaga
	sc-miR-140	94	124	95	88	129	123	22	19	20	25	19	28	89	79	155	137	112	120		sc-miR-140	uuuguugucaaccuugcggaau
	sc-miR-141	151	177	192	233	263	219	20	27	16	30	27	27	48	40	86	75	54	82		sc-miR-141-3p	aaccgaccggacguucgccacg	sc-miR-141-5p	cggcgaacgaucggucgguuuc
	sc-miR-142	126	154	189	146	223	197	40	28	24	27	23	24	125	152	307	255	273	274		sc-miR-142	agcugcuuuuguuugcuguagc
	sc-miR-144	46	40	60	73	95	60	5	10	5	8	15	7	42	55	85	67	70	64		sc-miR-144	uuaacagcugagaucggaaaac
	sc-miR-146	82	112	109	112	140	100	23	28	14	26	21	23	84	102	219	174	172	218		sc-miR-146	uaguacguuuuuaagggugauc
	sc-miR-147	70	122	102	118	143	134	13	20	15	17	18	15	1	0	2	3	0	2		sc-miR-147	aaccgaccggucauucacgacg
	sc-miR-148	25	24	39	31	47	42	8	7	6	7	6	14	30	38	51	32	39	60		sc-miR-148	acuggaucuaauauuagccccga
	sc-miR-149	85	120	137	113	151	114	20	15	22	22	24	16	51	98	131	144	128	128		sc-miR-149-3p	ucaaacuauuggacucuuccgc	sc-miR-149-5p	ugaaguguccaguagguucgauu
	sc-miR-15	5693	7186	7005	7662	8591	7486	1149	1026	1045	1209	1116	1111	3850	5008	7665	6966	7254	7274		sc-miR-15	uuuguacuuguagcgagauguga
	sc-miR-150	42	29	55	47	51	60	12	4	11	11	15	11	37	24	60	50	53	51		sc-miR-150	uggccaccuuccgaauccuauu
	sc-miR-151	64	84	82	80	89	89	50	43	32	60	31	64	4	3	6	8	6	5		sc-miR-151	aaaccgaccggucuuucgcgac
	sc-miR-155	107	108	99	127	171	150	35	27	23	23	21	23	118	121	216	166	144	156		sc-miR-155	gacuucuacucugccucu
	sc-miR-156	68	111	107	125	123	102	17	11	13	16	10	11	13	14	12	19	11	14		sc-miR-156	cgcgaacguccggucgguuucg
	sc-miR-157	38	60	58	63	72	63	15	10	17	13	13	9	16	33	40	29	36	39		sc-miR-157	ucacucauaaauaaagcucugu
	sc-miR-158	55	63	71	69	104	81	16	14	31	21	16	20	53	60	119	79	67	97		sc-miR-158	aacucgugguuuugggauuuag
	sc-miR-159	59	61	74	69	92	51	8	11	9	5	9	6	46	48	62	68	41	69		sc-miR-159	aauuaguauggcguuagcucgcg
	sc-miR-16	15133	18132	18795	19805	22740	18836	2282	2464	2361	2827	2757	2545	16950	14985	22432	20773	21880	22816		sc-miR-16	uuugcgaccugggaacguguga
	sc-miR-160	53	52	74	72	71	65	16	5	9	15	6	9	42	59	73	45	67	50		sc-miR-160	aauauaugagagcgcauuauuuga
	sc-miR-161	140	181	204	152	178	203	34	29	27	20	37	27	6596	3988	6883	6095	5968	6216		sc-miR-161	aaaccggccggucguucgcgacg
	sc-miR-162	14	25	14	36	25	14	3	3	2	4	4	8	13	18	40	33	40	47		sc-miR-162	uuugacacugguacucguaguga
	sc-miR-163	16	14	16	12	19	19	9	3	3	4	3	2	19	16	26	34	19	23		sc-miR-163	auccugaguguucauuaauguga
	sc-miR-164	12	22	27	17	33	19	11	4	9	10	7	3	22	17	35	24	20	30		sc-miR-164	ugucaccuuuugcugggauaca
	sc-miR-165	19	18	18	28	35	19	1	4	2	5	2	11	11	21	18	12	21	15		sc-miR-165	ccugucacuccggcucacaucacga
	sc-miR-166	19	27	18	20	30	26	5	3	6	2	4	3	22	11	42	37	36	38		sc-miR-166	ucgcgaccauucgaucuuauuu
	sc-miR-167	6	5	4	4	6	2	1	1	1	2	2	4	3	4	12	18	16	7		sc-miR-167	aaccgagcggucguucgcgaca
	sc-miR-168	32	35	47	38	65	37	8	5	8	9	11	7	25	44	55	59	58	57		sc-miR-168	ucaaacuauuggacucuuccgc
	sc-miR-169	39	51	50	41	48	59	13	12	5	13	14	15	47	19	47	30	37	41		sc-miR-169	acugcgacuuauuagucuguugu
	sc-miR-17	8847	10720	11015	11469	13772	12366	1567	1635	1524	1708	1596	1647	16096	13959	24049	20959	20100	21220		sc-miR-17	uuaccaugauaaucgauuucu
	sc-miR-170	16	42	18	36	36	18	18	12	12	14	6	8	68	58	124	112	76	106		sc-miR-170-3p	uuugaaguugcuuugcgagagu	sc-miR-170-5p	cuuugaaguugcuuugcgagag
	sc-miR-171	22	22	28	30	27	31	1	7	4	6	4	5	17	18	64	38	19	29		sc-miR-171	uggaagcaaaguguguaggcu
	sc-miR-172	14	23	21	23	20	17	3	3	7	8	2	3	8	17	14	36	25	35		sc-miR-172	aacuggaaccgaaagaaccgaa
	sc-miR-174	12	27	21	25	24	23	4	3	8	1	0	3	27	16	33	28	34	34		sc-miR-174	uuggccaaguucagaaccgaca
	sc-miR-176	14	20	24	26	27	16	1	1	1	4	4	5	0	0	0	0	0	0		sc-miR-176	cgcugguccgacagaagagccc
	sc-miR-177	45	55	65	56	57	55	2	7	12	14	8	7	22	37	60	42	41	54		sc-miR-177	cgcgaacgacuggucgguuucg
	sc-miR-178	21	29	35	34	48	35	8	9	3	3	5	4	46	151	214	225	217	236		sc-miR-178	uggcagaucaagucauagggugu
	sc-miR-179	25	21	27	31	37	30	2	3	1	2	4	9	19	17	21	28	27	25		sc-miR-179	uaaagccgccuaucuguuuagcu
	sc-miR-18	10853	13385	12922	14044	17465	14522	2436	2129	2419	2811	2498	2391	12351	17863	30508	24697	24613	27454		sc-miR-18	ugugguaacgugugccgggcucga
	sc-miR-180	29	31	23	31	39	27	2	5	6	5	6	6	10	20	32	32	31	27		sc-miR-180	uuccgguaccugugucgguuuuga
	sc-miR-181	1	12	9	8	10	4	0	2	2	1	1	2	7	1	5	9	8	5		sc-miR-181	aaaccaaccggucguucgcggc
	sc-miR-182	13	22	14	25	31	26	3	4	2	5	2	3	25	23	46	40	38	34		sc-miR-182	uuaccacguguugcucuuccag
	sc-miR-183	5	8	6	18	18	12	6	5	3	2	2	4	13	16	12	9	13	16		sc-miR-183	uuugcgaccuacccagaccuaa
	sc-miR-184	19	12	15	11	16	12	5	3	1	4	4	2	57	66	104	96	93	98		sc-miR-184	ucgcgaacgaccagucgauuucg
	sc-miR-186	11	18	8	17	15	9	5	2	5	1	3	4	6	6	17	7	9	14		sc-miR-186	ucuuaucgacccgucucacaag
	sc-miR-188	33	43	34	46	65	40	5	5	9	11	7	10	40	80	93	78	97	90		sc-miR-188	ccgugcagcugucuagcucguc
	sc-miR-19	4684	6233	6479	6113	7710	6736	1277	1367	1321	1411	1046	1284	9443	6517	12410	9834	8293	9294		sc-miR-19	uggcaguguuacauaugcuggcg
	sc-miR-190	8	13	13	9	18	11	1	1	0	1	1	0	0	0	0	0	0	0		sc-miR-190	acucgcucucuuaacuauuaau
	sc-miR-191	16	6	4	12	10	7	3	0	1	1	2	0	2	5	10	3	7	6		sc-miR-191	cggcgaacgaucggucgguuuc
	sc-miR-192	22	8	15	12	27	23	4	0	18	11	2	17	11	10	6	0	12	4		sc-miR-192	guuccacgugucgugucugaaac
	sc-miR-193	1	3	3	2	2	2	2	1	4	0	1	2	3	11	9	4	2	7		sc-miR-193	ggucacagguucgaaucc
	sc-miR-195	0	1	2	2	3	5	1	0	1	0	1	0	3	4	4	5	3	5		sc-miR-195	cggacgauggccacacacggucc
	sc-miR-196	12692	15858	15822	16552	19960	16978	2444	2458	2346	2894	2368	2588	14752	16064	25882	22322	22640	23664		sc-miR-196-5pi	cugcgacccgcaacuuguuga	sc-miR-196-5pii	cugcgacccgcaacuuguugag
	sc-miR-198	5832	7014	7254	7529	9040	7600	710	718	685	892	791	809	7164	6534	10843	9353	9067	9593		sc-miR-198	acauugcucgaauguucgucucu
	sc-miR-199	1311	1649	1715	1570	1955	1930	372	334	287	382	315	336	4077	2482	3822	3523	3114	3163		sc-miR-199	uuuguacuuuggcuagguugcu
	sc-miR-20	10069	12172	13217	13495	16392	14123	2563	2595	2579	2785	2763	2620	10437	13936	22200	18747	17372	18368		sc-miR-20	uggacggaagucugauaggagc
	sc-miR-200	646	891	894	830	1088	1021	292	253	271	313	302	313	830	944	1307	1270	1223	1256		sc-miR-200	ugagauucuuaccuucauuucg
	sc-miR-201	1532	1796	2090	2056	2429	2218	180	191	199	192	179	193	2960	3980	6125	5477	5228	5548		sc-miR-201	ucaauuggggccugaacucuggu
	sc-miR-202	511	624	612	672	862	712	83	83	101	95	107	110	532	580	1047	970	912	970		sc-miR-202-3p	aaacugaccggucguucgcugc	sc-miR-202-5p	cggcgaacgaccggucgguuuc
	sc-miR-203	114	143	155	144	165	155	49	39	38	46	40	30	117	95	150	146	121	170		sc-miR-203	ugagguagacuuuguuauguc
	sc-miR-204	64	89	110	87	94	93	9	19	17	19	20	24	61	65	127	80	87	114		sc-miR-204-3p	uacugugcucuucugucagga	sc-miR-204-5p	uuggcagucgagcaccguau
	sc-miR-205	217	229	260	298	319	262	28	33	32	25	28	12	140	114	184	160	145	156		sc-miR-205	uuccucugaaugucaccgaaccu
	sc-miR-206	40	59	39	52	58	56	10	5	10	7	12	13	54	50	82	82	65	69		sc-miR-206	ucaauauggcacacccuucgau
	sc-miR-207	28	24	22	33	26	16	1	3	6	7	7	2	32	27	39	43	39	47		sc-miR-207	uaaggcccucucucuuaaccc
	sc-miR-208	34	48	22	24	30	36	6	4	18	16	12	4	40	52	106	56	84	74		sc-miR-208-5pi	ucaccagguuuguuuaccgagc	sc-miR-208-5pii	ucaccagguuuguuuaccgagcu
	sc-miR-209	24	31	25	20	34	37	2	4	5	2	5	6	8	16	19	27	32	32		sc-miR-209-3p	ucaauacguaaaggaaagcuau	sc-miR-209-5p	agcuaacuuuuacguaaugagc
	sc-miR-21	9147	11364	11765	12165	14471	12662	1785	1795	1832	2026	1842	1888	9929	11977	19778	17277	16827	17091		sc-miR-21	uucguuguuucagaaaccugagc
	sc-miR-211	24	15	22	35	25	14	4	3	2	2	4	1	1	0	0	1	0	0		sc-miR-211	ucgagugguugagaggacugac
	sc-miR-212	17	25	17	32	20	25	1	0	4	6	2	1	42	14	29	23	32	24		sc-miR-212	auccugagucgccauaaauugag
	sc-miR-213	1	0	1	3	2	4	0	1	2	1	0	0	2	0	2	3	1	1		sc-miR-213	uaggucucugcauaguucgaga
	sc-miR-214	6	4	5	5	9	9	1	2	2	7	2	1	7	11	14	8	6	13		sc-miR-214	uagaucaugccucucuugcag
	sc-miR-215	2	7	8	8	10	7	2	2	2	5	0	0	2	1	1	2	4	1		sc-miR-215	aaacggaaacccguggcucugg
	sc-miR-216	59	58	84	65	92	77	11	15	14	12	22	11	72	127	184	172	174	182		sc-miR-216-3p	uacaccaggcaauucuuucag	sc-miR-216-5p	guaagaauuggcucuguguuuacc
	sc-miR-217	13	20	21	15	16	16	7	2	6	1	11	3	18	13	33	21	31	26		sc-miR-217	uacagaggguaauuuuuacag
	sc-miR-218	2	3	11	16	7	10	1	1	0	4	1	0	5	2	14	15	7	8		sc-miR-218	uggcccaccguguagcuaac
	sc-miR-219	6	6	8	3	9	9	3	0	0	0	0	2	6	5	9	10	8	10		sc-miR-219	uacuggccuuucaaaauccaau
	sc-miR-22	3903	4775	4813	5074	6071	5032	660	651	696	864	648	709	4672	4988	7830	7016	7179	7615		sc-miR-22	cugcgacccgcaacuuguuga
	sc-miR-220	2	1	3	0	7	4	2	1	0	1	0	0	3	0	6	4	3	4		sc-miR-220	uuccagacauaccuccgucccc
	sc-miR-221	9	13	8	8	12	11	0	1	1	0	0	0	5	7	14	14	11	15		sc-miR-221	uagcaccuuuaagaaaauucuug
	sc-miR-222	3	1	2	1	2	1	0	0	0	0	0	2	0	0	5	3	3	3		sc-miR-222	ccgaaccgccaucucugcuuuu
	sc-miR-223	7	11	5	9	14	9	1	1	1	0	2	1	16	19	37	35	29	42		sc-miR-223	uucagaauaugucucggaaga
	sc-miR-225	7	5	10	7	14	9	0	0	0	0	3	2	4	5	12	0	14	10		sc-miR-225	ugaaaccagcugaagcgaugau
	sc-miR-226	2	4	9	1	7	1	0	1	1	1	0	0	9	2	3	2	1	3		sc-miR-226	cucgucuacgucucuuagccg
	sc-miR-227	10	16	17	13	21	24	2	3	3	0	6	4	19	34	22	35	25	32		sc-miR-227	uacaccaggcaauucuuucag
	sc-miR-228-5p	19163	23902	23258	24516	28657	30600	4622	4288	4056	4715	4115	4404	20710	31565	48863	41919	40647	40319		sc-miR-228-5p	uauggcacuagaugaauucacgg	sc-miR-23-3p	uaagcucguuucuacaggcau
	sc-miR-23	5373	6723	6915	7282	8588	7384	890	973	977	1056	953	963	7161	7158	12523	10461	10258	10673		sc-miR-23-5p	caccuguagcaucguguuuauc
	sc-miR-234-3p	425	505	536	578	691	610	91	104	99	105	79	95	559	613	1009	919	842	889		sc-miR-234-3p	uuauugcuugagaauacaaau
	sc-miR-2-3p	1676	2096	2191	2156	2613	2338	364	407	409	401	413	447	2286	2654	4158	3976	3687	3897		sc-miR-2-3p	uaucacagccagcuuugaugugc
	sc-miR-24	5703	6626	7162	6946	8945	7911	1461	1438	1354	1748	1461	1587	8766	9961	14456	12478	12614	12258		sc-miR-24	uacccguaacuuucucucgag
	sc-miR-247-3p	54	63	62	80	84	60	5	8	9	8	8	8	46	48	95	86	80	88		sc-miR-247-3p	ugacuagaucaauugcucuucu
	sc-miR-25	9263	10624	11387	12273	14368	12019	1900	2169	2204	2413	2361	2019	8797	9805	16549	15069	14804	15265		sc-miR-25	uuuguggucauauguaucggucu
	sc-miR-252-5p	500	626	628	629	730	667	90	97	97	157	108	161	842	698	1079	967	949	978		sc-miR-252-5p	cuaaguaguagcgccgcaggua
	sc-miR-254-3p	19	21	22	25	28	29	2	1	4	3	2	4	6	6	5	6	5	7		sc-miR-254-3p	aaaccgaccgaucuuucgcgac
	sc-miR-255-5p	10	16	21	28	24	21	5	2	1	5	3	2	15	24	38	35	47	46		sc-miR-255-5p	guaagaaaucguuuuaguuuc
	sc-miR-257	4	5	6	12	6	5	0	0	0	0	0	3	6	10	9	9	7	12		sc-miR-257	ugagugccgcaguucugauaca
	sc-miR-258	5469	7077	7290	7539	9291	8093	1032	1004	964	1130	982	1056	10086	8826	14942	13439	12357	13188		sc-miR-258	ucuguguagguaucuauaaccuc
	sc-miR-260	1128	1269	1345	1498	1745	1418	221	215	205	240	209	231	1096	1209	2096	1878	1745	1851		sc-miR-260	acgagcucaacacaaguauugau
	sc-miR-263	953	1085	1153	1257	1401	1299	201	171	177	212	174	154	664	936	1572	1353	1350	1467		sc-miR-263	uaagaaucuugcccuugccauc
	sc-miR-26	8637	9983	10851	10944	13487	11705	1950	1988	1772	1999	1856	2053	17652	17144	27992	24375	23640	24006		sc-miR-26-3p	aaccgaccggucguucgcgacg	sc-miR-26-5p	uggcgaacgaccggucgguuuc
	sc-miR-27	4748	5528	5639	5943	7390	6065	3813	3668	3698	4177	3923	3916	41	9	19	32	8	27		sc-miR-27	cuccgcucugcgauuuucagac
	sc-miR-274	233	305	308	315	410	331	38	40	50	58	51	48	165	165	258	226	241	219		sc-miR-274	aaaccaaccggucguucgcugc
	sc-miR-275	443	625	599	641	800	555	108	99	106	104	108	95	498	567	897	781	715	869		sc-miR-275-3pi	aaccgaccggucguuccgcgau	sc-miR-275-3pii	aaaccgaccggucguuccgcgau
	sc-miR-278	223	247	287	329	335	290	35	24	46	40	42	47	364	275	410	377	386	409		sc-miR-278	aagacugacugacugacuaacu
	sc-miR-279	151	183	210	228	258	190	62	69	61	66	70	83	539	252	391	356	373	335		sc-miR-279	uaaucucauccgugugaagugu
	sc-miR-28	4691	5691	6269	6391	7122	6132	905	930	967	996	960	963	4881	6134	9981	8736	8867	9530		sc-miR-28	ucugguacuacaacucacaagga
	sc-miR-280	128	168	192	212	222	194	36	18	28	26	22	40	202	244	374	294	302	308		sc-miR-280-5pi	uuccugagaucucauaucguga	sc-miR-280-5pii	uuccugagaucucauaucgugag
	sc-miR-283	65	80	77	98	108	113	15	8	14	21	7	11	0	0	1	0	1	1		sc-miR-283	aaugaaguccuugaagcuggac
	sc-miR-284	28	31	36	33	36	20	6	6	4	7	3	13	29	47	70	71	75	63		sc-miR-284	uuaaauguguagugcuucag
	sc-miR-286	6	14	7	13	8	7	5	4	4	4	3	2	31	24	48	40	31	43		sc-miR-286	cuuugaaguugcuuugcgagag
	sc-miR-287	8	10	16	12	19	11	1	3	0	4	4	0	2	1	4	4	3	5		sc-miR-287	uagugcgauuuuuauggguca
	sc-miR-288	36	72	56	76	66	38	4	0	12	6	4	8	36	50	64	58	54	52		sc-miR-288-5pi	uugcauaccuuuucuacuuugau	sc-miR-288-5pii	uugcauaccuuuucuacuuuga
	sc-miR-289	4	4	8	17	6	3	0	2	1	2	1	1	26	26	36	26	31	37		sc-miR-289-3p	ucguaagcagaucugguguaaa	sc-miR-289-5p	ucaccagguucguuuaccgagc
	sc-miR-29	887	1052	1109	1168	1336	1122	185	181	155	214	174	173	939	1693	2791	2313	2353	2293		sc-miR-29	acccgaacauccgaaccgucaac
	sc-miR-291	26	28	32	34	56	42	8	8	2	6	4	4	26	16	42	24	34	48		sc-miR-291-3pi	caaaaggucgugaaacguuuc	sc-miR-291-3pii	aaaaggucgugaaacguuucc
	sc-miR-294	1	3	2	7	1	0	0	0	1	1	1	1	18	20	19	21	14	22		sc-miR-294	ucaccagguucguuuaccgagc
	sc-miR-295	2	6	3	4	11	4	1	2	2	1	1	0	5	4	12	5	8	8		sc-miR-295-3p	uggggcgauuuuuauggguca	sc-miR-295-5p	aacccgucaaaugaguuccaaa
	sc-miR-296	6	19	5	9	26	14	2	2	2	0	2	4	9	10	17	12	12	19		sc-miR-296	uaaggcaaccacugauuacaaga
	sc-miR-297	2	1	0	2	2	2	1	0	1	0	0	1	2	4	4	4	5	1		sc-miR-297	gaggaauggagcugcgagcgcc
	sc-miR-299	9	8	13	8	13	8	2	3	2	4	8	1	0	0	0	0	0	1		sc-miR-299	auucaguuugcucaugagcgcu
	sc-miR-3	691886	844751	882120	910086	1080194	980149	142471	138664	129686	149893	141663	141518	743417	851386	1386850	1197129	1178638	1184827		sc-miR-3	uguuaugagauccuguuacag
	sc-miR-30	2691	3276	3349	3590	4074	3430	428	419	464	506	565	413	2419	2187	3643	3102	3134	3377		sc-miR-30	gcugguugccguguauaauauc
	sc-miR-300	203	247	265	250	305	277	34	51	50	59	37	39	196	213	342	287	292	291		sc-miR-300	accgaccggucguucgcgacgag
	sc-miR-301	5335	6333	6800	6950	8263	6781	895	831	761	939	960	864	1106	1079	1709	1651	1537	1643		sc-miR-301-3p	cgaaaucgacuggucguucgcg	sc-miR-301-5pi	cgaacgaccggucgguuucgcu	sc-miR-301-5pii	cgcgaacgaccggucgguuucg
	sc-miR-302	38	47	53	61	63	61	10	7	5	11	9	7	60	43	94	78	92	78		sc-miR-302	uuguggacgggaauggacccga
	sc-miR-303	120	130	122	166	154	124	20	26	18	16	18	20	100	134	298	264	248	268		sc-miR-303-3pi	uccguguguacuguagcaucagg	sc-miR-303-3pii	uccguguguacuguagcaucag
	sc-miR-305	44	49	66	59	69	57	6	9	4	6	2	4	41	40	81	56	61	67		sc-miR-305	auacaaauuucugaaccacaca
	sc-miR-306	11	14	10	9	12	4	3	1	2	1	4	2	0	0	0	0	0	3		sc-miR-306	aacugagaaccgaaagaaccgaa
	sc-miR-307	14	30	32	26	40	32	6	2	0	2	8	6	84	68	166	132	102	168		sc-miR-307-5pi	uacaguacacguggaucguccc	sc-miR-307-5pii	uacaguacacguggaucgucccg
	sc-miR-308	3	2	11	6	4	2	0	1	1	2	0	1	7	3	8	12	5	8		sc-miR-308-3p	accgaaccgccaucucugauaa	sc-miR-308-5p	gucggagauggcgguucgguuc
	sc-miR-31	3021	3585	3866	3243	4088	3873	624	619	580	677	644	649	1089	1738	2786	2227	2203	2366		sc-miR-31	uacccguacgcuggccugauuuuag
	sc-miR-311	43	26	25	41	34	30	5	3	0	2	2	4	22	30	73	60	56	73		sc-miR-311	uccguguguacuguagcaucag
	sc-miR-312	70	76	85	83	113	81	18	16	11	13	10	14	79	91	143	155	120	121		sc-miR-312	aucccuuuaggauuaaccgucc
	sc-miR-314	49	58	46	47	53	45	7	14	9	11	14	7	43	40	86	58	56	61		sc-miR-314-3p	accgaccauucguucgcgacga	sc-miR-314-5p	cgcgaacgaccgguugguuucg
	sc-miR-315	27	37	39	36	35	41	3	5	5	5	6	2	30	20	33	34	30	56		sc-miR-315	cgaaaccgaccggucguuccc
	sc-miR-316	163	166	175	195	206	204	34	42	23	27	37	36	25	35	73	40	57	27		sc-miR-316	aaccgaccggacguucgcgacg
	sc-miR-317	273	306	348	338	382	428	60	64	71	64	91	72	294	341	587	547	471	502		sc-miR-317	ugacauccggcuagagauccgugcu
	sc-miR-318	13	14	36	28	32	27	4	6	0	4	3	3	12	13	22	22	24	27		sc-miR-318-3p	uuuuguuguugcgccgauaucgc	sc-miR-318-5p	aucggcgcaacaacaaaacg
	sc-miR-319	2	6	1	4	3	3	0	0	0	0	0	0	0	0	0	0	0	0		sc-miR-319	cgaacacccauacccggacuaa
	sc-miR-32	2769	3439	3890	3401	4281	4099	632	571	532	555	553	545	3965	3374	6560	5218	4364	4685		sc-miR-32	acuuguuaguucugugaaaca
	sc-miR-320	2	2	5	3	4	4	0	2	1	0	2	1	6	1	7	4	3	3		sc-miR-320	cgaggaacgaccggucgguuuug
	sc-miR-321	51	33	42	45	60	56	10	11	5	15	12	9	23	27	46	38	36	43		sc-miR-321	uugagaccaaagggcgagcgauu
	sc-miR-322	97	93	110	77	130	115	19	19	21	22	21	16	93	81	130	157	149	130		sc-miR-322	gagcugcccgacgaaaagccga
	sc-miR-323	20	31	29	26	19	23	1	8	4	4	8	4	64	54	96	67	97	72		sc-miR-323	ucgugucgaaggcgcucugcu
	sc-miR-324	48	64	70	76	88	65	11	3	9	9	6	5	18	56	72	60	65	60		sc-miR-324	aauuaggucgucgagagcuuuu
	sc-miR-325	20	33	22	36	34	30	1	3	3	6	4	7	6	16	28	17	23	29		sc-miR-325	gaagcucugcauuuucggcag
	sc-miR-326	17	29	27	22	35	33	3	5	0	5	4	1	7	23	39	36	37	27		sc-miR-326	uaaggcagcuccgaaaaaguugg
	sc-miR-327	17	25	18	18	30	18	8	1	6	8	5	5	28	17	37	45	40	28		sc-miR-327	uugcauagccaaccguggca
	sc-miR-328	150	126	150	156	188	176	22	48	32	32	34	22	60	54	106	54	70	66		sc-miR-328-5pi	aauacgaggacgacgaagaggagga	sc-miR-328-5pii	auacgaggacgacgaagaggagga
	sc-miR-329	5	8	12	20	7	12	1	1	4	1	0	3	54	20	32	31	24	38		sc-miR-329	gucgggaugagugcaauauuucc
	sc-miR-33	1786	2283	2428	2516	3051	2506	388	468	388	446	436	383	1778	1767	2981	2784	2491	2918		sc-miR-33	aacguguugacaaucggucga
	sc-miR-330	27	33	35	55	66	70	11	12	10	16	10	2	134	63	82	83	87	57		sc-miR-330	uuuguucgagaguuuuuccg
	sc-miR-331	52	50	62	58	65	68	8	8	14	11	5	14	61	89	161	127	103	130		sc-miR-331	uccuauuuuaaggccgaguuugac
	sc-miR-332	28	36	39	51	60	43	5	11	9	8	3	4	17	31	47	42	33	47		sc-miR-332	aaaccgaacgacuccgcggaugcu
	sc-miR-333	70	89	66	90	113	73	12	16	13	12	17	17	83	86	158	134	118	151		sc-miR-333	aaccgaccggucguuccgcgau
	sc-miR-334	50	59	83	83	64	69	10	19	22	22	15	15	168	102	209	168	142	169		sc-miR-334	uugcguaggcuauuugucaacg
	sc-miR-335	42	44	42	56	64	39	5	5	7	11	4	10	21	28	56	35	29	45		sc-miR-335	aaccuacuggucguuugcgacg
	sc-miR-336	24	49	54	51	68	67	4	8	5	6	6	8	17	35	62	46	62	64		sc-miR-336	auuggcgaccuaucgauuguga
	sc-miR-337	58	82	84	74	109	85	15	19	12	11	18	10	0	1	0	0	0	0		sc-miR-337	uugugccgucuagacugucauc
	sc-miR-338	48	56	50	51	62	52	6	4	3	7	15	15	941	1222	1821	1595	1703	1818		sc-miR-338	auucgaacccgugaccucuugc
	sc-miR-339	1771	2034	2152	2348	2722	2215	287	251	319	362	357	339	1426	1705	3121	2478	2399	2658		sc-miR-339	ucgcaggggagaauuuugguca
	sc-miR-340	6	4	12	2	8	7	1	1	1	1	1	0	2	10	10	8	15	11		sc-miR-340	uacauaaguccagaacaaccau
	sc-miR-341	0	0	0	0	0	0	2	1	2	2	1	1	0	0	0	0	0	0		sc-miR-341	uuuuuacucuuugggaguccacu
	sc-miR-342	152	172	220	234	256	232	24	19	32	29	21	34	59	59	80	63	62	59		sc-miR-342	accgggaacgaccggucggcuu
	sc-miR-343	268	359	353	370	431	364	49	62	53	74	48	44	120	161	230	246	224	233		sc-miR-343	ugaaaccgaccggucguucgcc
	sc-miR-344	312	324	412	410	478	410	66	68	46	88	72	74	112	138	242	206	218	208		sc-miR-344-3pi	ugacacugcaaucggucaggag	sc-miR-344-3pii	ugacacugcaaucggucaggaga
	sc-miR-345	12	12	18	20	30	16	1	3	2	5	3	4	12	8	20	13	12	14		sc-miR-345	gaggcggaggaggaggcggagga
	sc-miR-34-5p	60694	75707	79638	79551	98258	81669	13300	13998	13302	15521	14009	14879	85139	79720	132826	122420	112551	121259		sc-miR-34-5p	aggcagugugguuagcugguugu
	sc-miR-346	50	53	65	62	64	65	11	11	15	6	11	9	80	96	193	158	157	140		sc-miR-346	aaaccgaccggucguacgcgacg
	sc-miR-347	42	33	46	46	40	53	6	16	10	12	11	6	23	18	28	20	26	20		sc-miR-347	auacgaggacgacgaagaggagga
	sc-miR-348	9	15	16	18	28	24	4	1	1	6	1	0	16	16	35	24	30	28		sc-miR-348	uucguauuggcgugucgaaccgc
	sc-miR-349	240	300	318	281	444	258	51	39	36	66	48	48	522	774	1245	1092	1107	1149		sc-miR-349-3pi	uuaggcuuaugaugaauacaac	sc-miR-349-3pii	uaggcuuaugaugaauacaacu	sc-miR-349-3piii	uuaggcuuaugaugaauacaacu
	sc-miR-350	235	250	275	256	326	295	29	23	41	40	51	54	152	145	252	234	214	204		sc-miR-350-3p	ugaaaccgaccggucgucugcc	sc-miR-350-5p	cgcgaaugaccggucgguuucg
	sc-miR-351	11	12	10	22	18	13	1	1	2	1	6	3	0	0	0	0	0	0		sc-miR-351	ucaguucuguaaaauaugguagc
	sc-miR-352	20122	23901	26276	26257	32123	27134	3916	4156	4003	4416	3975	4074	34076	26753	44247	39332	36633	37489		sc-miR-352	ucuuugguuaucuagcuguauga
	sc-miR-353	84	107	92	98	147	132	14	27	20	17	27	24	176	111	189	129	129	143		sc-miR-353	uaaaugcaccuaucugguaugc
	sc-miR-35-3p	3391	4016	4594	4785	5566	4398	729	704	774	874	865	738	1401	1898	3060	2788	2760	2885		sc-miR-35-3p	ucaccggguagaaaaugucaga
	sc-miR-36-3p	894	1049	1136	1136	1403	1107	178	222	218	225	224	207	430	544	841	804	731	834		sc-miR-36-3p	ucaccgggugauaaggguuggau
	sc-miR-37-3p	2739	3336	3418	3654	4224	3698	858	810	793	898	872	957	2885	3838	6100	5296	5204	5339		sc-miR-37-3p	ucaccgggcgaacacugucgag
	sc-miR-42-3pi	72	108	123	92	122	106	21	15	18	16	19	18	110	88	127	113	118	137		sc-miR-42-3pi	ucaccggguauacaucuacucc
	sc-miR-42-3pii	59	101	118	106	139	119	10	28	22	18	19	26	143	115	133	146	148	166		sc-miR-42-3pii	ucaccgggagaacauuuacgga
	sc-miR-44-3p	192714	234479	241980	263142	299124	259470	30979	31650	30463	35290	33180	31105	216481	212673	351218	319328	306748	338217		sc-miR-44-3p	ugacuagauccauacucagcu
	sc-miR-46-3p	1880	2171	2359	2613	2960	2569	327	331	322	364	429	363	2199	2143	3587	3404	3180	3386		sc-miR-46-3p	ugucauggaauugcucucuuaa
	sc-miR-49-3p	573	671	692	632	834	812	124	126	97	147	114	150	625	632	1056	933	857	834		sc-miR-49-3p	aagcaccaugugaagcugcuau
	sc-miR-5	295859	363808	381390	397276	467437	420513	62411	62440	56959	65283	60543	61371	330781	351941	586177	531051	487342	526257		sc-miR-5	ugagaucacacuagacuuaucu
	sc-miR-50-5p	48260	58091	61558	62133	75953	63871	12841	12204	12465	14583	13649	13812	60175	65682	102566	85444	85336	87723		sc-miR-50-5p	ugauaugucugguauucuuggguu
	sc-miR-55-5p	11	30	20	22	28	23	4	5	0	3	1	5	19	9	20	14	14	25		sc-miR-55-5p	cguggaaugaccgaucgguuucg
	sc-miR-57-5p	845855	962077	1100072	1114943	1289053	1125342	147026	148151	141996	163167	165055	149593	818319	938707	1532060	1326464	1332482	1340145		sc-miR-57-5p	uacccuguagugucgagcugugucu
	sc-miR-67-3p	5134	6711	6501	6312	8016	6584	1560	1535	1591	1911	1603	1784	8506	7461	10793	10227	11020	10721		sc-miR-67-3p	ucacaacccccuugaguaagcag
	sc-miR-68	4573	5205	5877	6205	7383	6480	775	815	730	861	868	781	5411	6042	10138	8400	8964	8761		sc-miR-68	ugacuagauaacuuguucgccu
	sc-miR-69	1124	1332	1278	1463	1713	1457	213	226	220	266	250	228	1348	1089	1896	1579	1532	1575		sc-miR-69	uaucaugaugcuuuggagacgag
	sc-miR-71-5p	12110	14831	16313	16446	20223	17565	3599	3683	3597	4416	4033	3934	13929	15863	26281	23537	22856	23293		sc-miR-71-5p	ugaaagacauggguagugag
	sc-miR-72-5p	3429	4381	4503	4496	5715	4636	730	728	693	835	747	819	4336	3645	6116	5500	5357	5810		sc-miR-72-5p	aggcaagaugcuggcauagcug
	sc-miR-786-5pii	10	10	12	10	34	24	6	8	2	2	6	4	8	36	38	18	9	24		sc-miR-786-5pi	uuugcgaucauuugugguauuugc	sc-miR-786-5pii	uuugcgaucauuugugguauuug
	sc-miR-79-3p	2329	2741	2807	2626	3592	3051	772	707	714	876	695	754	6143	3145	4859	4498	4177	4238		sc-miR-79-3p	auaaagcuagguuaccaaagcu
	sc-miR-8	119257	144744	151845	156505	184752	150463	22187	21458	23650	27201	25267	26224	144812	146900	228901	191535	226536	227263		sc-miR-8	aacccguagauccgaacuugugu
	sc-miR-81-3p	2555091	2980262	3209604	3423242	4086277	3618857	533737	530611	522593	596298	563263	536340	3044564	3077652	5201989	4524237	4294557	4445567		sc-miR-81-3p	ugagaucauugugaaagcuagu
	sc-miR-84-5pi	914	1006	1082	1334	1391	1219	1879	2004	1961	2253	2454	1701	470	455	624	1234	405	500		sc-miR-84-5pi	ugagguaguuucaaagauuggag
	sc-miR-86-5p	22307	27115	29129	28900	35241	29040	5584	5409	5653	6673	5890	5979	26493	26958	42483	38641	38594	38710		sc-miR-86-5p	uaagugaaugcuuugccacagucu
	sc-miR-87-3pi	25118	30977	33786	34605	40347	33112	4243	4506	4296	5091	4914	4766	29229	29080	47727	44119	43066	47484		sc-miR-87-3pi	gugagcaaaguuucaggugugc
	sc-miR-87-3piii	80	66	102	104	96	100	14	10	6	20	14	4	80	106	112	152	112	154		sc-miR-87-3pii	acaccugaaacuuugcucaccu	sc-miR-87-3piii	acaccugaaacuuugcucacc
	sc-miR-88	1163	1456	1537	1522	1766	1514	160	173	143	167	155	136	820	1454	2549	2205	2283	2412		sc-miR-88	acacucggcgaaaucucaacuga
	sc-miR-89	1677	2127	2184	2303	2712	2285	331	316	274	366	304	325	2118	2825	4547	4175	3840	3927		sc-miR-89	ugaaacuacugucggucaagaga
	sc-miR-9	107254	131206	137457	143661	168424	152198	19284	20383	18698	20695	19584	19420	188224	122748	206090	176549	173299	180357		sc-miR-9	ugagaucacagugaagcuug
	sc-miR-91	528	664	610	533	732	674	327	392	392	412	369	378	378	403	675	600	596	622		sc-miR-91	ugacacugaguuaauuggauuuuc
	sc-miR-92	397	483	498	515	546	499	72	93	66	102	99	78	403	545	831	876	723	881		sc-miR-92	cacgcuuuucugauucgcagac
	sc-miR-93	4410	5284	5884	5792	7002	5814	724	628	702	806	710	656	4798	4506	7882	6810	7178	6886		sc-miR-93-3pi	ugacuagauaacuugaucgcc	sc-miR-93-3pii	ugacuagauaacuugaucgcca
	sc-miR-94	2493	3002	3251	3420	4044	3563	468	475	447	481	437	463	2462	2904	4614	4023	3907	4098		sc-miR-94	aaaccucggucguucgcgacg
	sc-miR-95	1284	1414	1815	1830	2189	1700	193	248	182	216	239	217	1559	2771	4795	4303	3986	4073		sc-miR-95-3p	ggauucgacguugguuaacaga	sc-miR-95-5p	uguugaccuuccucgggucccu
	sc-miR-96	674	823	867	947	1046	922	128	121	135	137	136	136	626	535	886	798	765	815		sc-miR-96	aacuucugauugacgaaaggcc
	sc-miR-97	755	989	1078	1069	1242	1180	182	160	139	158	168	131	1169	1666	2626	2528	2240	2350		sc-miR-97	aaucacaagucgguguugacaga
	sc-miR-98	913	1176	1247	1332	1535	1268	502	662	669	675	666	596	1013	1005	1618	1538	1335	1480		sc-miR-98	gagguagauuuuguugacacuuug
	sc-miR-99	664	718	827	818	1012	838	107	98	80	110	94	106	440	422	786	705	741	759		sc-miR-99	uggcgaacgaccggucgguuuc
	sc-miR-313	0	0	0	0	0	0	3	0	3	1	0	0	0	4	11	11	6	8		sc-miR-313	gugaguggucggcuuaucuacu
	sc-miR-754	105	133	136	135	155	149	321	286	297	305	302	322	158	210	369	346	275	301		sc-miR-754	aucaggacuuggaauauguc
	sc-miR-755	91	105	126	118	145	120	0	0	20	19	27	0	160	267	438	402	382	383		sc-miR-755	uugccuaagaguugugcuauaacc
	sc-miR-756	267	305	337	348	405	323	0	0	0	0	0	0	151	154	275	204	201	264		sc-miR-756	aucggaacuuggaauauguca
	sc-miR-757	14	17	10	9	16	16	0	0	0	0	0	0	33	18	41	27	35	32		sc-miR-757	uuugacagcguuuaagggacggu
	sc-miR-758	72	60	61	86	80	90	10	3	11	10	12	6	30	46	54	53	48	63		sc-miR-758	acaugauggacuuucaaggaacc
	sc-miR-759	9	10	15	9	18	19	0	0	0	0	0	0	9	26	46	43	44	46		sc-miR-759	gcaagugagcugugaaucuuacc
	sc-miR-760	52	78	65	85	86	87	0	0	0	0	0	0	65	181	288	275	242	247		sc-miR-760	uaaggccucugagggaaaaaga
	sc-miR-761	17	26	19	26	30	26	0	0	0	0	0	0	19	25	55	50	51	36		sc-miR-761	uugacugguucggguuauauggcu
	sc-miR-762	61	88	99	86	115	92	30	23	38	43	49	37	0	0	0	0	0	0		sc-miR-762	cuugacccucgcgccguccacu
	sc-miR-763	0	111	146	139	158	139	0	0	0	0	0	0	162	85	142	160	137	146		sc-miR-763	gagcugugaggauaaagagaa
	sc-miR-764	127	141	175	138	177	176	38	33	36	30	40	43	111	183	221	199	182	194		sc-miR-764	ugaaauacauuccacuuaccuca
	sc-miR-765	10	0	14	20	13	12	0	0	0	0	0	0	22	20	26	20	21	0		sc-miR-765	gaaucucgccucguagaagug
	sc-miR-766	13	0	12	10	16	13	0	0	0	0	0	0	12	12	28	22	17	0		sc-miR-766	ucgcgaacgaccgaucgguuuc
	sc-miR-767	1431	1781	1889	1854	2308	1986	349	345	354	458	374	377	1602	1121	1676	1609	1444	1462		sc-miR-767	uaauacugucagguaaagacgau
	sc-miR-768	26	33	29	53	53	37	0	0	0	0	0	9	0	0	0	0	0	0		sc-miR-768	ucaguucuguaaaauaugguagcc
	sc-miR-769	254	313	323	332	381	359	61	68	82	83	76	62	285	369	584	561	499	593		sc-miR-769	uggcgagacuuugccugcccu
	sc-miR-770	341	430	435	474	513	471	69	64	57	79	64	72	359	480	836	748	621	782		sc-miR-770	uugucgacuguuuuaccaca
	sc-let-7-5p	0	0	0	0	0	0	6	13	20	16	19	21	0	0	0	0	0	0		sc-let-7-5p	ugagguaguagguuguaugguu
	sc-miR-772	0	0	0	0	0	0	3625	3703	3618	4442	4051	3959	0	0	0	0	0	0		sc-miR-772	ugaaagacauggguagugaga
	sc-miR-773	0	0	0	0	0	0	173	169	171	152	138	174	0	0	0	0	0	0		sc-miR-773	gcugcgauguccgagugguuaag
	sc-miR-774	0	0	0	0	0	0	0	0	0	0	0	0	6613	3971	6853	6053	5915	6163		sc-miR-774	aaaccgcccggucguucgcgacg
	sc-miR-775	0	0	0	0	0	0	0	0	0	0	0	0	43	24	47	60	33	63		sc-miR-775	uuucggauaguggaucgagcgcc
	sc-miR-776	64	71	87	71	88	0	0	0	0	0	0	0	0	0	0	0	0	0		sc-miR-776	ggaucagucgaacgucaagaga
	sc-miR-777	0	0	0	0	0	0	0	6	4	3	4	4	0	0	0	0	0	0		sc-miR-777	aacgcucauuugaucgcaagga
	sc-miR-778	0	0	0	0	0	0	0	0	0	0	0	0	18	0	16	23	19	19		sc-miR-778	aaucccucagcguuagguucu
	sc-miR-1183	0	0	0	0	0	5	0	0	0	0	0	0	0	11	16	16	11	14		sc-miR-1183	uuuccuccuuccauggcucgc
	sc-miR-1185	470	675	675	702	797	659	97	0	111	142	98	108	459	381	612	590	534	520		sc-miR-1185	caagcuggaaguauugcaagagc
	sc-miR-1191	0	0	0	0	0	0	901	0	868	986	875	908	0	0	0	0	0	0		sc-miR-1191	guauguauguggaagcucaagguc
	sc-miR-1194	52	76	91	42	75	91	15	12	0	8	13	7	88	55	164	120	99	106		sc-miR-1194	uaucacaguggaaugugacgau
	sc-miR-1205	15367	17976	19076	20349	0	19737	2677	2899	2873	3337	3167	2940	17647	20858	34104	30411	30066	31193		sc-miR-1205	ccgaaucgucguaucgaaugucu

## Sheet: Figure 5 Data
	BRvsUK1						BRvsALL						UK1vsBR						UK1vsALL
	BRvsUK1	Up	Down				BRvsALL	Up	Down				UK1vsBR	Up	Down				UK1vsALL	Up	Down
	Number	48	54				Number	51	52				Number	54	48				Number	22	28
	Percentage	16.9611	19.0813				Percentage	18.0212	18.3746				Percentage	19.0813	16.9611				Percentage	7.77385	9.89399
	microRNA	BRvsUK1_log2	BRvsUK1_p_adjusted_value				microRNA	BRvsALL_log2	BRvsALL_p_adjusted_value				microRNA	UK1vsBR_log2	UK1vsBR_p_adjusted_value				microRNA	UK1vsALL_log2	UK1vsALL_p_adjusted_value
	sc-miR-774	8.3503	1.18e-143	****			sc-miR-774	9.99016	2.43e-257	****			sc-miR-772	12.8935	0	****			sc-miR-772	12.6982	0	****
	sc-miR-161	4.63628	3.97e-145	****			sc-miR-161	4.64622	5e-187	****			sc-miR-27	9.9523	0	****			sc-miR-773	8.5062	1.44e-169	****
	sc-miR-338	4.44362	5.82e-124	****			sc-miR-338	4.49502	0	****			sc-miR-773	8.67657	1.24e-181	****			sc-let-7-5p	4.67862	3.23e-34	****
	sc-miR-760	3.76995	1.04e-29	****			sc-miR-775	3.84953	1.5e-24	****			sc-miR-117	6.21822	8.48e-132	****			sc-miR-754	3.7024	0	****
	sc-miR-756	3.66701	1.78e-34	****			sc-miR-184	2.18463	5.15e-30	****			sc-miR-762	6.17721	9.43e-101	****			sc-miR-84-5pi	3.19143	4.4e-67	****
	sc-miR-775	2.89307	3.15e-14	****			sc-miR-178	1.90358	5.64e-14	****			sc-miR-151	5.19069	2.19e-107	****			sc-miR-27	1.95958	0	****
	sc-miR-761	2.19174	1.05e-09	****			sc-miR-294	1.86628	9.27e-07	****			sc-miR-337	4.87294	2.6e-55	****			sc-miR-91	1.82725	1.66e-161	****
	sc-miR-759	2.12302	1.69e-08	****			sc-miR-307	1.65534	3.64e-15	****			sc-let-7-5p	4.78333	2.1e-36	****			sc-miR-151	1.6566	3.56e-21	****
	sc-miR-757	2.06123	3.16e-08	****			sc-miR-289	1.50651	5.19e-06	****			sc-miR-147	4.65223	1.07e-58	****			sc-miR-98	1.57417	2.28e-135	****
	sc-miR-763	1.87532	4.28e-06	****			sc-miR-286	1.50554	4.84e-09	****			sc-miR-283	4.54169	1.48e-47	****			sc-miR-762	1.1804	5.24e-12	****
	sc-miR-178	1.86907	4.67e-10	****			sc-miR-349	1.37575	2.58e-35	****			sc-miR-84-5pi	4.27767	4.75e-120	****			sc-miR-170	1.16402	7.19e-05	****
	sc-miR-201	1.84468	8.54e-199	****			sc-miR-119	1.3359	3.87e-40	****			sc-miR-138	3.17223	8.61e-129	****			sc-miR-200	0.941728	3.75e-49	****
	sc-miR-307	1.76977	7.69e-10	****			sc-miR-170	1.30072	5.38e-08	****			sc-miR-754	2.95814	0	****			sc-miR-279	0.925305	7.19e-05	****
	sc-miR-184	1.72081	2.32e-09	****			sc-miR-223	1.25593	4.24e-06	****			sc-miR-299	2.82244	7.71e-13	****			sc-miR-138	0.861874	1.85e-14	****
	sc-miR-119	1.52489	8.08e-32	****			sc-miR-323	1.23652	1.69e-08	****			sc-miR-176	2.74916	2.29e-12	****			sc-miR-203	0.682879	3.62e-06	****
	sc-miR-349	1.46936	4.68e-28	****			sc-miR-760	1.13286	3.86e-07	****			sc-miR-108	2.56188	2.84e-85	****			sc-miR-67-3p	0.584251	3.28e-15	****
	sc-miR-102	1.4122	1.52e-62	****			sc-miR-109	1.06955	5.72e-45	****			sc-miR-211	2.50071	2.19e-10	****			sc-miR-37-3p	0.54449	1.13e-34	****
	sc-miR-95	1.15814	1.51e-21	****			sc-miR-201	1.00592	1.72e-104	****			sc-miR-351	2.47214	5.94e-10	****			sc-miR-71-5p	0.503263	2.45e-87	****
	sc-miR-109	0.908899	6.99e-18	****			sc-miR-334	0.933548	9.15e-07	****			sc-miR-156	2.45212	1.87e-25	****			sc-miR-50-5p	0.350002	6.74e-27	****
	sc-miR-97	0.890403	4.68e-25	****			sc-miR-346	0.895248	7.85e-12	****			sc-miR-316	2.31309	5.04e-33	****			sc-miR-24	0.308052	4.12e-09	****
	sc-miR-346	0.819188	7.65e-05	****			sc-miR-102	0.789128	4.88e-48	****			sc-miR-91	2.28455	1.87e-247	****			sc-miR-86-5p	0.279521	2.89e-18	****
	sc-miR-17	0.768835	4.3e-51	****			sc-miR-26	0.788662	9.73e-74	****			sc-miR-301	2.08291	0	****			sc-miR-20	0.250229	1.24e-09	****
	sc-miR-88	0.760759	8.58e-10	****			sc-miR-199	0.768442	8.21e-07	****			sc-miR-306	2.06563	3.03e-07	****			sc-miR-3	-0.10529	2.91e-06	****
	sc-miR-258	0.743694	2.25e-41	****			sc-miR-216	0.764962	2.81e-07	****			sc-miR-98	1.72696	1.21e-163	****			sc-miR-21	-0.110816	1.81e-05	****
	sc-miR-26	0.716119	1.13e-56	****			sc-miR-95	0.762839	1.12e-10	****			sc-miR-328	1.60434	1.02e-16	****			sc-miR-196	-0.128718	2.91e-06	****
	sc-miR-198	0.696344	1.14e-37	****			sc-miR-754	0.744262	2.21e-19	****			sc-miR-342	1.47995	9.28e-19	****			sc-miR-12	-0.242412	6.3e-19	****
	sc-miR-29	0.649652	2.45e-09	****			sc-miR-97	0.716875	1.03e-21	****			sc-miR-347	1.46975	1.88e-08	****			sc-miR-22	-0.243944	1.43e-08	****
	sc-miR-89	0.642029	4.21e-30	****			sc-miR-331	0.618059	3.7e-05	****			sc-miR-141	1.39275	4.4e-18	****			sc-miR-17	-0.246214	1.27e-05	****
	sc-miR-120	0.590847	7.76e-06	****			sc-miR-29	0.591921	6.04e-09	****			sc-miR-157	1.39222	1.09e-10	****			sc-miR-57-5p	-0.246639	7.55e-19	****
	sc-miR-23	0.496493	1.1e-54	****			sc-miR-120	0.572348	2.09e-06	****			sc-miR-344	1.37181	1.06e-40	****			sc-miR-87-3pi	-0.262054	1.96e-12	****
	sc-miR-68	0.471898	1.92e-35	****			sc-miR-17	0.522621	8.08e-26	****			sc-miR-35-3p	1.17602	1.52e-85	****			sc-miR-94	-0.263706	5.14e-13	****
	sc-miR-13	0.462863	6.43e-10	****			sc-miR-123	0.512981	6.73e-05	****			sc-miR-31	1.12342	9.15e-46	****			sc-miR-258	-0.284601	2.27e-06	****
	sc-miR-22	0.391399	6.49e-22	****			sc-miR-258	0.459093	6.3e-18	****			sc-miR-36-3p	1.11187	5.53e-72	****			sc-miR-23	-0.292123	7.55e-19	****
	sc-miR-18	0.375918	6.8e-09	****			sc-miR-24	0.458351	1.24e-21	****			sc-miR-203	1.05937	2.32e-14	****			sc-miR-30	-0.300485	8.75e-05	****
	sc-miR-44-3p	0.354029	1.73e-34	****			sc-miR-18	0.441599	3.63e-12	****			sc-miR-321	0.956034	7.95e-05	****			sc-miR-68	-0.3143	1.23e-15	****
	sc-miR-352	0.351426	1.19e-05	****			sc-miR-89	0.418976	1.69e-18	****			sc-miR-343	0.937386	2.04e-18	****			sc-miR-16	-0.329924	1.66e-06	****
	sc-miR-93	0.344495	8.24e-13	****			sc-miR-2-3p	0.397487	7.3e-38	****			sc-miR-111	0.867085	7.39e-50	****			sc-miR-301	-0.378575	6.75e-17	****
	sc-miR-87-3pi	0.286816	3.29e-15	****			sc-miR-67-3p	0.342483	4.15e-06	****			sc-miR-200	0.842272	1.06e-40	****			sc-miR-44-3p	-0.383388	9.45e-40	****
	sc-miR-2-3p	0.249439	2.61e-09	****			sc-miR-228-5p	0.303503	2.83e-05	****			sc-miR-158	0.777751	5.55e-05	****			sc-miR-93	-0.445991	2.5e-20	****
	sc-miR-46-3p	0.238785	2.94e-05	****			sc-miR-769	0.287468	6.69e-05	****			sc-miR-767	0.774942	2.42e-10	****			sc-miR-99	-0.463686	3.05e-08	****
	sc-miR-10	0.233144	1.85e-07	****			sc-miR-10	0.271797	8.6e-10	****			sc-miR-274	0.654412	1.89e-09	****			sc-miR-102	-0.623076	4.17e-12	****
	sc-miR-28	0.231884	1.79e-07	****			sc-miR-234-3p	0.269419	1.84e-09	****			sc-miR-101	0.598357	2.78e-36	****			sc-miR-88	-0.676057	1.78e-07	****
	sc-miR-196	0.227197	4.81e-19	****			sc-miR-34-5p	0.20906	6.18e-08	****			sc-miR-107	0.557581	3.24e-11	****			sc-miR-198	-0.695771	4.83e-37	****
	sc-miR-21	0.221134	6.22e-21	****			sc-miR-23	0.204369	5.06e-14	****			sc-miR-122	0.510435	1.2e-05	****			sc-miR-205	-0.733334	2.2e-05	****
	sc-miR-57-5p	0.162903	5.78e-09	****			sc-miR-37-3p	0.174988	3.78e-05	****			sc-miR-116	0.469652	2.33e-05	****			sc-miR-201	-0.838759	2.83e-40	****
	sc-miR-94	0.158939	1.83e-05	****			sc-miR-68	0.157598	4.19e-06	****			sc-miR-71-5p	0.396687	2.9e-55	****			sc-miR-100	-0.854284	3.7e-14	****
	sc-miR-3	0.124954	4.73e-09	****			sc-miR-22	0.147454	6.29e-05	****			sc-miR-37-3p	0.369502	6.84e-17	****			sc-miR-761	-1.78498	2.91e-06	****
	sc-miR-5	0.100865	8.23e-05	****			sc-miR-50-5p	0.146601	1.28e-05	****			sc-miR-96	0.334317	4.62e-05	****			sc-miR-763	-1.80252	2.56e-05	****
	sc-miR-20	-0.166643	5.91e-05	****			sc-miR-21	0.110318	6.28e-08	****			sc-miR-15	0.320694	9.85e-13	****			sc-miR-760	-2.6371	1.95e-14	****
	sc-miR-50-5p	-0.203401	7.36e-10	****			sc-miR-71-5p	0.106576	2.85e-05	****			sc-miR-33	0.276001	4.37e-07	****			sc-miR-756	-4.59101	3.94e-53	****
	sc-miR-25	-0.215679	2.28e-07	****			sc-miR-196	0.0984794	4.45e-05	****			sc-miR-86-5p	0.228343	8.31e-13	****
	sc-miR-86-5p	-0.228343	8.31e-13	****			sc-miR-94	-0.104767	3.75e-05	****			sc-miR-25	0.215679	2.28e-07	****
	sc-miR-33	-0.276001	4.37e-07	****			sc-miR-12	-0.233586	2.01e-18	****			sc-miR-50-5p	0.203401	7.36e-10	****
	sc-miR-15	-0.320694	9.85e-13	****			sc-miR-33	-0.241116	3.86e-07	****			sc-miR-20	0.166643	5.91e-05	****
	sc-miR-96	-0.334317	4.62e-05	****			sc-miR-107	-0.414401	1.24e-09	****			sc-miR-5	-0.100865	8.23e-05	****
	sc-miR-37-3p	-0.369502	6.84e-17	****			sc-miR-30	-0.439657	2.16e-11	****			sc-miR-3	-0.124954	4.73e-09	****
	sc-miR-71-5p	-0.396687	2.9e-55	****			sc-miR-91	-0.457297	1.43e-11	****			sc-miR-94	-0.158939	1.83e-05	****
	sc-miR-116	-0.469652	2.33e-05	****			sc-miR-15	-0.466631	6.63e-30	****			sc-miR-57-5p	-0.162903	5.78e-09	****
	sc-miR-122	-0.510435	1.2e-05	****			sc-miR-122	-0.47455	4.96e-08	****			sc-miR-21	-0.221134	6.22e-21	****
	sc-miR-107	-0.557581	3.24e-11	****			sc-miR-96	-0.49975	1.13e-15	****			sc-miR-196	-0.227197	4.81e-19	****
	sc-miR-101	-0.598357	2.78e-36	****			sc-miR-100	-0.515427	8.58e-07	****			sc-miR-28	-0.231884	1.79e-07	****
	sc-miR-274	-0.654412	1.89e-09	****			sc-miR-767	-0.531836	1.49e-05	****			sc-miR-10	-0.233144	1.85e-07	****
	sc-miR-767	-0.774942	2.42e-10	****			sc-miR-99	-0.605071	8.96e-26	****			sc-miR-46-3p	-0.238785	2.94e-05	****
	sc-miR-158	-0.777751	5.55e-05	****			sc-miR-101	-0.620094	1.49e-55	****			sc-miR-2-3p	-0.249439	2.61e-09	****
	sc-miR-200	-0.842272	1.06e-40	****			sc-miR-130	-0.657081	1.94e-07	****			sc-miR-87-3pi	-0.286816	3.29e-15	****
	sc-miR-111	-0.867085	7.39e-50	****			sc-miR-350	-0.698971	1.93e-13	****			sc-miR-93	-0.344495	8.24e-13	****
	sc-miR-343	-0.937386	2.04e-18	****			sc-miR-274	-0.823891	4.72e-30	****			sc-miR-352	-0.351426	1.19e-05	****
	sc-miR-321	-0.956034	7.95e-05	****			sc-miR-758	-0.830965	3.72e-06	****			sc-miR-44-3p	-0.354029	1.73e-34	****
	sc-miR-203	-1.05937	2.32e-14	****			sc-miR-756	-0.924	1.75e-27	****			sc-miR-18	-0.375918	6.8e-09	****
	sc-miR-36-3p	-1.11187	5.53e-72	****			sc-miR-36-3p	-0.946162	3.81e-79	****			sc-miR-22	-0.391399	6.49e-22	****
	sc-miR-31	-1.12342	9.15e-46	****			sc-miR-111	-0.976504	2.26e-103	****			sc-miR-13	-0.462863	6.43e-10	****
	sc-miR-35-3p	-1.17602	1.52e-85	****			sc-miR-205	-1.03284	1.45e-16	****			sc-miR-68	-0.471898	1.92e-35	****
	sc-miR-344	-1.37181	1.06e-40	****			sc-miR-104	-1.0431	9.78e-27	****			sc-miR-23	-0.496493	1.1e-54	****
	sc-miR-157	-1.39222	1.09e-10	****			sc-miR-343	-1.07351	1.57e-43	****			sc-miR-120	-0.590847	7.76e-06	****
	sc-miR-141	-1.39275	4.4e-18	****			sc-miR-157	-1.07427	1.85e-10	****			sc-miR-89	-0.642029	4.21e-30	****
	sc-miR-347	-1.46975	1.88e-08	****			sc-miR-31	-1.07915	2.13e-45	****			sc-miR-29	-0.649652	2.45e-09	****
	sc-miR-342	-1.47995	9.28e-19	****			sc-miR-84-5pi	-1.08624	1.62e-08	****			sc-miR-198	-0.696344	1.14e-37	****
	sc-miR-328	-1.60434	1.02e-16	****			sc-miR-347	-1.0915	1.04e-06	****			sc-miR-26	-0.716119	1.13e-56	****
	sc-miR-98	-1.72696	1.21e-163	****			sc-miR-35-3p	-1.12075	3.18e-86	****			sc-miR-258	-0.743694	2.25e-41	****
	sc-miR-306	-2.06563	3.03e-07	****			sc-miR-344	-1.31432	5.81e-60	****			sc-miR-88	-0.760759	8.58e-10	****
	sc-miR-301	-2.08291	0	****			sc-miR-328	-1.38591	1.35e-15	****			sc-miR-17	-0.768835	4.3e-51	****
	sc-miR-91	-2.28455	1.87e-247	****			sc-miR-287	-1.63823	2.94e-06	****			sc-miR-346	-0.819188	7.65e-05	****
	sc-miR-316	-2.31309	5.04e-33	****			sc-miR-141	-1.89429	4.82e-58	****			sc-miR-97	-0.890403	4.68e-25	****
	sc-miR-156	-2.45212	1.87e-25	****			sc-miR-342	-1.90368	1.06e-47	****			sc-miR-109	-0.908899	6.99e-18	****
	sc-miR-351	-2.47214	5.94e-10	****			sc-miR-254-3p	-1.94157	1.33e-12	****			sc-miR-95	-1.15814	1.51e-21	****
	sc-miR-211	-2.50071	2.19e-10	****			sc-miR-306	-2.07282	1.55e-07	****			sc-miR-102	-1.4122	1.52e-62	****
	sc-miR-108	-2.56188	2.84e-85	****			sc-miR-316	-2.25417	1.24e-38	****			sc-miR-349	-1.46936	4.68e-28	****
	sc-miR-176	-2.74916	2.29e-12	****			sc-miR-299	-2.30505	1.74e-09	****			sc-miR-119	-1.52489	8.08e-32	****
	sc-miR-299	-2.82244	7.71e-13	****			sc-miR-138	-2.31035	6.75e-89	****			sc-miR-184	-1.72081	2.32e-09	****
	sc-miR-754	-2.95814	0	****			sc-miR-301	-2.46149	0	****			sc-miR-307	-1.76977	7.69e-10	****
	sc-miR-138	-3.17223	8.61e-129	****			sc-miR-108	-2.71711	1.39e-106	****			sc-miR-201	-1.84468	8.54e-199	****
	sc-miR-84-5pi	-4.27767	4.75e-120	****			sc-miR-351	-2.78604	2.11e-13	****			sc-miR-178	-1.86907	4.67e-10	****
	sc-miR-283	-4.54169	1.48e-47	****			sc-miR-190	-2.84887	1.65e-13	****			sc-miR-763	-1.87532	4.28e-06	****
	sc-miR-147	-4.65223	1.07e-58	****			sc-miR-156	-2.9428	1.33e-53	****			sc-miR-757	-2.06123	3.16e-08	****
	sc-let-7-5p	-4.78333	2.1e-36	****			sc-miR-211	-3.14994	3.36e-18	****			sc-miR-759	-2.12302	1.69e-08	****
	sc-miR-337	-4.87294	2.6e-55	****			sc-miR-176	-3.37218	5.27e-21	****			sc-miR-761	-2.19174	1.05e-09	****
	sc-miR-151	-5.19069	2.19e-107	****			sc-miR-151	-3.53409	1.19e-52	****			sc-miR-775	-2.89307	3.15e-14	****
	sc-miR-762	-6.17721	9.43e-101	****			sc-miR-283	-4.90124	1.29e-63	****			sc-miR-756	-3.66701	1.78e-34	****
	sc-miR-117	-6.21822	8.48e-132	****			sc-miR-337	-4.94355	1.87e-64	****			sc-miR-760	-3.76995	1.04e-29	****
	sc-miR-773	-8.67657	1.24e-181	****			sc-miR-147	-4.97041	1.01e-77	****			sc-miR-338	-4.44362	5.82e-124	****
	sc-miR-27	-9.9523	0	****			sc-miR-762	-4.99681	5.58e-69	****			sc-miR-161	-4.63628	3.97e-145	****
	sc-miR-772	-12.8935	0	****			sc-miR-117	-6.50576	7.35e-154	****			sc-miR-774	-8.3503	1.18e-143	****
							sc-miR-27	-7.99273	0	****
