# Supplementary material for: Transcriptional variation and divergence of host-finding behaviour in Steinernema carpocapsae infective juveniles
Source: BMC Genomics. 2019 Nov 21;20:884. doi: 10.1186/s12864-019-6179-y (PMC6868747; doi:10.1186/s12864-019-6179-y)
Supplement: Supplementary file 8 — Additional file 8. MicroRNA target predictions 4: Miranda output file for microRNA targets in 3’UTRs using stricted setting. [file 12864_2019_6179_MOESM8_ESM.csv]

A									B									C									D
Differential expression analysis of neuropeptide gene families that correlate with S. carpocapsae strain behaviour.
Figures A & B: flp gene expression across pairwise comparisons
Figures C & D: neurotransmitter genes across pairwise comparisons
Adjusted P values are indicated for all log2 fold changes; padj P<0.05*. P<0.01**, P<0.001***, P<0.0001****.
